# Supplementary material for: Genome-wide association studies of Alzheimer’s disease and related disorders stratified by sex, onset age, and Apolipoprotein E genotype reveal novel risk loci in African Americans
Source: Alzheimers Res Ther. 2025 Jul 24;17:171. doi: 10.1186/s13195-025-01782-y (PMC12288278; doi:10.1186/s13195-025-01782-y)
Supplement: Supplementary file 2 — Supplementary Material 2: Supplementary tables. [file 13195_2025_1782_MOESM2_ESM.xlsx]

## Sheet: Female
rsID	CHR	POS	Allele1	Allele2	Allele1 Frequency	MACH R2	Effect	OR Meta	StdErr Meta	Meta P	Direction	IMPACT	Region	Gene	#Chr_unstrat	Pos_unstrat	MarkerName_unstrat	Allele1_unstrat	Allele2_unstrat	Weight_unstrat	Zscore_unstrat	Pvalue_unstrat	Direction_unstrat	Beta ADGC	OR MVP ADRD	StdErr MVP ADRD	P MVP ADRD	OR ADGC	StdErr ADGC	P ADGC	OR MVP Maternal Proxy	StdErr Maternal Proxy	P Maternal Proxy	Allele1 Sherva et al.	Allele2 Sherva et al.	Zscore Sherva et al.	P Sherva et al.
rs140687548	10	106544398	a	g	0.0217702	0.945596	0.5112	1.66729	0.1024	5.947e-07	+++	MODIFIER	intergenic	LINC02624	10	108304156	10_108304156_A_G	a	g	47333.7	3.126	0.00177	+++	0.3703	1.92559	0.38732	0.0907007	1.44817	0.1589	0.01975	1.35337	0.071332	2.21394e-05	a	g	3.126	0.00177
rs2479040	10	112825394	t	c	0.11265	0.976027	-0.2721	0.761778	0.0512	1.104e-07	---	MODIFIER	ncRNA_exonic	LOC103344931	10	114585153	10_114585153_C_T	t	c	47333.7	-4.429	9.458e-06	---	-0.3094	1.3975	0.199562	0.0935248	0.733887	0.0786	8.28e-05	1.12342	0.0359179	0.00119462	t	c	-4.429	9.458e-06
rs115043792	10	13112971	a	g	0.0123351	0.879026	0.6143	1.84836	0.1258	1.049e-06	-++	MODIFIER	intronic	OPTN	10	13154971	10_13154971_A_G	a	g	47333.7	3.639	0.000274	+++	0.5617	0.99335	0.660653	0.991942	1.75365	0.1966	0.004287	1.4147	0.0845138	4.04485e-05	a	g	3.639	0.000274
rs150119457	10	22737106	t	c	0.0150443	0.957775	0.5511	1.73516	0.1186	3.396e-06	+++	MODIFIER	intergenic	PIP4K2A	10	23026035	10_23026035_T_C	t	c	47333.7	2.766	0.005676	+++	0.3941	2.71708	0.427964	0.0195116	1.48305	0.1871	0.03512	1.35402	0.082179	0.00022598	t	c	2.766	0.005676
rs187733784	10	22746117	t	c	0.0150033	0.960477	-0.5529	0.575279	0.1188	3.232e-06	---	MODIFIER	intergenic	PIP4K2A	10	23035046	10_23035046_C_T	t	c	40069.7	-2.997	0.002726	--?	-0.4031	2.70695	0.42828	0.0200629	0.668245	0.1873	0.03139	1.35197	0.0822639	0.000246574	t	c	-2.997	0.002726
rs560148588	10	22746358	a	g	0.0150058	0.960317	-0.5501	0.576892	0.1175	2.848e-06	---	MODIFIER	intergenic	PIP4K2A	10	23035287	10_23035287_G_A	a	g	40069.7	-2.997	0.002726	--?	-0.3835	2.70664	0.428286	0.0200789	0.681472	0.1856	0.03875	1.35897	0.0811617	0.000157353	a	g	-2.997	0.002726
rs78372811	10	22749629	a	g	0.0150058	0.960317	-0.5497	0.577123	0.1175	2.889e-06	---	MODIFIER	intergenic	PIP4K2A	10	23038558	10_23038558_G_A	a	g	47333.7	-2.752	0.005932	---	-0.3845	2.70664	0.428286	0.0200789	0.680791	0.1856	0.0383	1.35799	0.0811593	0.000162992	a	g	-2.752	0.005932
rs11592003	10	3913098	t	c	0.0339074	0.950739	-0.3851	0.680383	0.0822	2.759e-06	---	MODIFIER	intergenic	LINC02639	10	3955290	10_3955290_C_T	t	c	47333.7	-3	0.002704	---	-0.2469	2.9733	0.294794	0.000218692	0.781219	0.1282	0.05416	1.21479	0.0574239	0.000703303	t	c	-3	0.002704
rs2384440	10	54291661	t	c	0.471674	0.949824	-0.1397	0.869619	0.0308	5.799e-06	---	MODIFIER	intronic	PCDH15	10	56051421	10_56051421_T_C	t	c	47333.7	-3.012	0.002597	---	-0.1477	1.26395	0.141363	0.0975135	0.86269	0.0453	0.001128	1.06343	0.0220216	0.00522614	t	c	-3.012	0.002597
rs7092253	10	54311392	t	c	0.439408	0.96652	0.1427	1.15338	0.0309	3.837e-06	+++	MODIFIER	intronic	PCDH15	10	56071152	10_56071152_T_C	t	c	47333.7	2.493	0.01267	+++	0.1756	1.19905	0.139834	0.194221	1.19196	0.0458	0.0001237	1.0559	0.0219336	0.0131403	t	c	2.493	0.01267
rs7092253	10	54311392	t	c	0.439408	0.96652	0.1427	1.15338	0.0309	3.837e-06	+++	MODIFIER	intronic	PCDH15	12	13873437	12_13873437_A_G	a	g	7264	0.325	0.7449	??+	0.1756	1.19905	0.139834	0.194221	1.19196	0.0458	0.0001237	1.0559	0.0219336	0.0131403	a	g	0.325	0.7449
rs7088719	10	54311478	a	g	0.439399	0.966536	0.1429	1.15361	0.0309	3.733e-06	+++	MODIFIER	intronic	PCDH15	10	56071238	10_56071238_A_G	a	g	47333.7	2.505	0.01225	+++	0.176	1.19911	0.139833	0.194105	1.19244	0.0458	0.0001201	1.05589	0.021933	0.0131553	a	g	2.505	0.01225
rs7088719	10	54311478	a	g	0.439399	0.966536	0.1429	1.15361	0.0309	3.733e-06	+++	MODIFIER	intronic	PCDH15	12	13873652	12_13873652_T_C	t	c	7264	0.685	0.4931	??+	0.176	1.19911	0.139833	0.194105	1.19244	0.0458	0.0001201	1.05589	0.021933	0.0131553	t	c	0.685	0.4931
rs9416306	10	54311846	t	g	0.436093	0.967908	0.148	1.15951	0.0309	1.665e-06	+++	MODIFIER	intronic	PCDH15	10	56071606	10_56071606_T_G	t	g	47333.7	2.774	0.005537	+++	0.181	1.21791	0.139766	0.158394	1.19842	0.0458	7.754e-05	1.05809	0.0219436	0.0100804	t	g	2.774	0.005537
rs9416306	10	54311846	t	g	0.436093	0.967908	0.148	1.15951	0.0309	1.665e-06	+++	MODIFIER	intronic	PCDH15	12	13875044	12_13875044_A_T	a	t	7264	-0.853	0.3938	??-	0.181	1.21791	0.139766	0.158394	1.19842	0.0458	7.754e-05	1.05809	0.0219436	0.0100804	a	t	-0.853	0.3938
rs857369	10	54312510	t	c	0.4343	0.975655	-0.1466	0.863639	0.0308	1.967e-06	---	MODIFIER	intronic	PCDH15	10	56072270	10_56072270_C_T	t	c	47333.7	-2.68	0.007353	---	-0.1809	1.21657	0.139285	0.159303	0.834519	0.0457	7.645e-05	1.05671	0.0218831	0.0117061	t	c	-2.68	0.007353
rs857369	10	54312510	t	c	0.4343	0.975655	-0.1466	0.863639	0.0308	1.967e-06	---	MODIFIER	intronic	PCDH15	12	13878475	12_13878475_A_G	a	g	7264	0.774	0.4388	??+	-0.1809	1.21657	0.139285	0.159303	0.834519	0.0457	7.645e-05	1.05671	0.0218831	0.0117061	a	g	0.774	0.4388
rs857372	10	54313160	a	t	0.436072	0.968255	-0.1474	0.862949	0.0309	1.852e-06	---	MODIFIER	intronic	PCDH15	10	56072920	10_56072920_T_A	a	t	47333.7	-2.698	0.006969	---	-0.1808	1.21733	0.139741	0.159332	0.834602	0.0458	7.83e-05	1.0575	0.0219425	0.0108302	a	t	-2.698	0.006969
rs857372	10	54313160	a	t	0.436072	0.968255	-0.1474	0.862949	0.0309	1.852e-06	---	MODIFIER	intronic	PCDH15	12	1388369	12_1388369_T_C	t	c	7264	-0.467	0.6402	??-	-0.1808	1.21733	0.139741	0.159332	0.834602	0.0458	7.83e-05	1.0575	0.0219425	0.0108302	t	c	-0.467	0.6402
rs857376	10	54313429	t	g	0.436096	0.968127	-0.1481	0.862345	0.0309	1.653e-06	---	MODIFIER	intronic	PCDH15	10	56073189	10_56073189_G_T	t	g	47333.7	-2.692	0.007093	---	-0.1816	1.21723	0.139748	0.159537	0.833935	0.0458	7.31e-05	1.05787	0.0219425	0.0103455	t	g	-2.692	0.007093
rs857376	10	54313429	t	g	0.436096	0.968127	-0.1481	0.862345	0.0309	1.653e-06	---	MODIFIER	intronic	PCDH15	12	13885766	12_13885766_A_G	a	g	7264	0.659	0.5102	??+	-0.1816	1.21723	0.139748	0.159537	0.833935	0.0458	7.31e-05	1.05787	0.0219425	0.0103455	a	g	0.659	0.5102
rs114029559	11	12193843	a	g	0.0301562	1.01463	0.4356	1.54589	0.0927	2.61e-06	+++	MODIFIER	intronic	MICAL2	11	12215390	11_12215390_A_G	a	g	47333.7	3.23	0.001236	-++	0.3238	1.24877	0.362869	0.540383	1.38237	0.142	0.02258	1.321	0.0649988	1.84438e-05	a	g	3.23	0.001236
rs138063379	11	12194253	c	g	0.0301562	1.01463	-0.4316	0.649469	0.0925	3.107e-06	---	MODIFIER	intronic	MICAL2	11	12215800	11_12215800_G_C	c	g	47333.7	-3.202	0.001367	+--	-0.3167	1.24877	0.362869	0.540383	0.728549	0.1417	0.02541	1.31965	0.0648903	1.91642e-05	c	g	-3.202	0.001367
rs190466244	11	76596474	t	c	0.017203	0.955909	0.5343	1.70625	0.1129	2.218e-06	+++	MODIFIER	intergenic	EMSY	11	76307518	11_76307518_T_C	t	c	47333.7	2.148	0.0317	+++	0.6439	1.91299	0.431613	0.132866	1.90389	0.1717	0.0001775	1.23595	0.0798924	0.00801293	t	c	2.148	0.0317
rs141794694	12	126648359	a	c	0.0195913	0.930719	-0.4972	0.608231	0.1115	8.212e-06	---	MODIFIER	intergenic	LINC02347	12	127132905	12_127132905_C_A	a	c	47333.7	-2.011	0.04434	---	-0.3646	2.47239	0.393361	0.0213827	0.694474	0.188	0.05246	1.29803	0.0739798	0.00042195	a	c	-2.011	0.04434
rs7958712	12	53984559	t	g	0.0923776	0.850063	0.2528	1.28763	0.0566	7.974e-06	+++	MODIFIER	ncRNA_intronic	HOXC-AS3	12	54378343	12_54378343_T_G	t	g	47333.7	2.739	0.006168	+++	0.2748	1.41043	0.232604	0.139289	1.31627	0.0843	0.001113	1.11712	0.0404329	0.00616041	t	g	2.739	0.006168
rs7958712	12	53984559	t	g	0.0923776	0.850063	0.2528	1.28763	0.0566	7.974e-06	+++	MODIFIER	ncRNA_intronic	HOXC-AS3	2	127272286	2_127272286_A_G	a	g	40069.7	-1.375	0.1691	--?	0.2748	1.41043	0.232604	0.139289	1.31627	0.0843	0.001113	1.11712	0.0404329	0.00616041	a	g	-1.375	0.1691
rs114586960	13	22893853	a	g	0.00948554	1.07432	0.6585	1.93189	0.1381	1.87e-06	+++	MODIFIER	ncRNA_intronic	LINC00621	13	23467992	13_23467992_A_G	a	g	47333.7	3.901	9.58e-05	-++	0.6788	1.888	0.539858	0.239116	1.97151	0.2185	0.00189	1.38134	0.0944359	0.00062419	a	g	3.901	9.58e-05
rs116424804	13	24169742	a	g	0.0315007	0.947655	0.3793	1.46126	0.084	6.307e-06	+++	MODIFIER	intronic	SPATA13	13	24743881	13_24743881_A_G	a	g	47333.7	2.176	0.02954	+++	0.3789	1.33328	0.364108	0.429537	1.46068	0.131	0.003811	1.21458	0.0573926	0.000706272	a	g	2.176	0.02954
rs10134192	14	105318590	t	c	0.0440248	0.853614	0.3074	1.35988	0.0688	7.896e-06	+++	MODIFIER	intronic	PACS2	14	105784927	14_105784927_T_C	t	c	47333.7	2.522	0.01168	+++	0.3073	1.66746	0.316758	0.10649	1.35975	0.1033	0.00292	1.15524	0.04821	0.00275966	t	c	2.522	0.01168
rs79709644	14	33573920	c	g	0.0257162	0.929078	-0.4501	0.637564	0.099	5.466e-06	+--	MODIFIER	intronic	NPAS3	14	34043126	14_34043126_G_C	c	g	47333.7	-0.44	0.6602	+--	-0.6357	0.759177	0.491026	0.574722	0.529565	0.1553	4.253e-05	1.20143	0.0665784	0.00584607	c	g	-0.44	0.6602
rs11622928	14	58805497	t	g	0.0701905	0.957826	-0.2504	0.778489	0.0558	7.216e-06	---	MODIFIER	intergenic	DACT1	14	59272215	14_59272215_G_T	t	g	47333.7	-1.638	0.1013	--+	-0.1938	1.24501	0.257051	0.393923	0.823823	0.0848	0.0223	1.16203	0.0386934	0.000104072	t	g	-1.638	0.1013
rs114288341	14	89045255	t	c	0.0129621	0.990106	-0.5165	0.596605	0.1163	8.884e-06	---	MODIFIER	intergenic	TTC8	14	89511599	14_89511599_C_T	t	c	47333.7	-0.325	0.7452	+--	-0.5278	2.39454	0.441851	0.0481303	0.589901	0.1835	0.004016	1.25945	0.0799065	0.00389172	t	c	-0.325	0.7452
rs10163106	15	30041617	a	g	0.788556	0.877861	0.1829	1.20069	0.04	4.901e-06	-++	MODIFIER	intergenic	TJP1	15	30333820	15_30333820_G_A	a	g	47333.7	2.545	0.01094	-++	0.2133	1.01852	0.183516	0.920369	1.23776	0.0596	0.0003434	0.916342	0.0282843	0.00200938	a	g	2.545	0.01094
rs35316209;rs386382574;rs386382575	15	30041985	cg	c	0.271786	0.875974	-0.1924	0.824977	0.0357	7.055e-08	---	MODIFIER	intergenic	TJP1										-0.229	1.07734	0.163748	0.649135	0.795329	0.0538	2.077e-05	1.08974	0.0249385	0.000568817
rs11383602	15	30042976	t	tg	0.72085	0.89356	0.1661	1.18069	0.0356	3.114e-06	+++	MODIFIER	intergenic	TJP1										0.1945	0.906181	0.160492	0.539321	1.2147	0.0535	0.0002769	0.928768	0.0249891	0.00310494
rs10775120	15	30045174	c	g	0.229756	0.884347	-0.1837	0.832185	0.0375	9.606e-07	---	MODIFIER	intergenic	TJP1										-0.1992	1.05329	0.172195	0.763012	0.819386	0.0563	0.0004067	1.09549	0.0262645	0.000515966
rs8040758	15	30045865	c	g	0.242991	0.900015	0.1743	1.19041	0.0364	1.693e-06	+++	MODIFIER	intergenic	TJP1	15	30338068	15_30338068_G_C	c	g	47333.7	2.294	0.0218	-++	0.1887	1.17292	0.164574	0.332466	1.20768	0.0547	0.0005545	1.08504	0.0255561	0.00140441	c	g	2.294	0.0218
rs3641	15	30045988	a	g	0.677451	0.90301	0.1704	1.18578	0.034	5.42e-07	+++	MODIFIER	intergenic	TJP1	15	30338191	15_30338191_G_A	a	g	47333.7	3.16	0.001576	-++	0.1909	0.89565	0.152814	0.470804	1.21034	0.0513	0.0001993	0.923738	0.0237924	0.000855728	a	g	3.16	0.001576
rs113966143	15	41199897	a	g	0.0370502	1.03982	-0.3298	0.719068	0.0739	8.055e-06	+--	MODIFIER	intronic	EXD1	15	41492095	15_41492095_G_A	a	g	40069.7	0.85	0.3952	+-?	-0.4428	0.985586	0.355376	0.96741	0.642236	0.1067	3.354e-05	1.13169	0.0534603	0.020664	a	g	0.85	0.3952
rs574932177	15	46106540	a	g	0.0120822	0.964955	0.55	1.73325	0.1244	9.767e-06	-++	MODIFIER	intergenic	LOC105370802	15	46398738	15_46398738_A_G	a	g	40069.7	0.409	0.6824	-+?	0.7577	0.726036	0.753253	0.670814	2.13336	0.1856	4.474e-05	1.23196	0.0859312	0.0151972	a	g	0.409	0.6824
rs7180978	15	59285458	t	c	0.56533	1.03458	-0.1428	0.866927	0.0315	5.61e-06	+--	MODIFIER	intronic	MYO1E	15	59577657	15_59577657_C_T	t	c	47333.7	-3.806	0.0001411	---	-0.1748	0.90813	0.135382	0.476574	0.839625	0.0468	0.0001888	1.07238	0.0223764	0.00178996	t	c	-3.806	0.0001411
rs7180978	15	59285458	t	c	0.56533	1.03458	-0.1428	0.866927	0.0315	5.61e-06	+--	MODIFIER	intronic	MYO1E	8	67536253	8_67536253_A_G	a	g	7264	-0.193	0.8466	??-	-0.1748	0.90813	0.135382	0.476574	0.839625	0.0468	0.0001888	1.07238	0.0223764	0.00178996	a	g	-0.193	0.8466
rs1671830	15	94315418	t	c	0.242784	0.909439	-0.1725	0.841558	0.0358	1.477e-06	---	MODIFIER	intronic	MCTP2	15	94858647	15_94858647_C_T	t	c	47333.7	-2.853	0.004332	---	-0.1423	1.52144	0.157446	0.00769022	0.867361	0.0533	0.007551	1.09104	0.0254381	0.000614411	t	c	-2.853	0.004332
rs12908809	15	94568583	a	t	0.182867	0.982462	-0.19	0.826959	0.0426	8.025e-06	---	MODIFIER	intergenic	MCTP2	15	95111812	15_95111812_A_T	a	t	47333.7	-3.066	0.002168	---	-0.2116	0.486036	0.22476	0.00132751	0.809288	0.063	0.00078	0.935632	0.0298594	0.0258651	a	t	-3.066	0.002168
rs181067343	16	17911181	t	c	0.054608	0.992911	-0.3152	0.729643	0.0677	3.21e-06	---	MODIFIER	intergenic	XYLT1	16	18005038	16_18005038_C_T	t	c	40069.7	-2.907	0.003644	--?	-0.3276	1.37684	0.272105	0.239894	0.720651	0.1028	0.001435	1.1642	0.0476542	0.00142131	t	c	-2.907	0.003644
rs149979242	16	17922723	t	c	0.0375324	0.92893	-0.3817	0.6827	0.08	1.835e-06	---	MODIFIER	intergenic	XYLT1	16	18016580	16_18016580_C_T	t	c	47333.7	-3.27	0.001075	---	-0.4664	1.60333	0.323153	0.144052	0.627256	0.1197	9.695e-05	1.15807	0.0570325	0.0100751	t	c	-3.27	0.001075
rs115169997	16	6850138	c	g	0.0428487	0.948416	-0.3331	0.716699	0.0748	8.471e-06	---	MODIFIER	intronic	RBFOX1	16	6900139	16_6900139_G_C	c	g	47333.7	-3.603	0.000314	---	-0.3082	1.55691	0.302821	0.143761	0.734768	0.1132	0.006453	1.18614	0.0527706	0.0012169	c	g	-3.603	0.000314
rs11657269	17	6416464	a	g	0.425131	0.92351	0.1516	1.16369	0.0331	4.561e-06	+++	MODIFIER	intergenic	WSCD1	17	6319784	17_6319784_G_A	a	g	47333.7	2.996	0.002739	+++	0.1604	0.65611	0.150741	0.00517866	1.17398	0.0491	0.001094	0.942927	0.0234315	0.0121415	a	g	2.996	0.002739
rs115839552	17	73736441	a	g	0.0111244	0.896394	0.5543	1.74072	0.1199	3.817e-06	+++	MODIFIER	intergenic	SDK2	17	71732580	17_71732580_A_G	a	g	47333.7	3.45	0.0005601	+++	0.5339	2.15769	0.546397	0.159287	1.70557	0.1816	0.003283	1.3175	0.0835277	0.000963033	a	g	3.45	0.0005601
rs7208943	17	75469677	a	g	0.0412323	0.961497	0.3293	1.38999	0.0744	9.597e-06	+++	MODIFIER	intronic	TMEM94	17	73465758	17_73465758_A_G	a	g	47333.7	2.968	0.002997	+++	0.4844	1.63259	0.299074	0.101223	1.6232	0.11	1.061e-05	1.08381	0.0536491	0.13356	a	g	2.968	0.002997
rs114562713	17	75470263	a	g	0.0412348	0.961523	0.3299	1.39083	0.0743	9.107e-06	+++	MODIFIER	intronic	TMEM94	17	73466344	17_73466344_A_G	a	g	47333.7	2.968	0.002997	+++	0.489	1.6323	0.299073	0.101347	1.63068	0.1099	8.547e-06	1.0821	0.0536188	0.141132	a	g	2.968	0.002997
rs1791509	18	24555060	t	c	0.175203	0.997136	0.1929	1.21276	0.0417	3.756e-06	+++	MODIFIER	intergenic	HRH4	18	22135024	18_22135024_C_T	t	c	47333.7	2.104	0.03542	-++	0.2198	0.816903	0.190535	0.288505	1.24583	0.0618	0.0003728	0.919744	0.0296006	0.00470901	t	c	2.104	0.03542
rs1791510	18	24555152	t	c	0.173509	0.996401	-0.1934	0.824152	0.0418	3.695e-06	---	MODIFIER	intergenic	HRH4	18	22135116	18_22135116_T_C	t	c	47333.7	-2.086	0.03698	+--	-0.2276	0.825708	0.190754	0.315386	0.796443	0.062	0.0002409	0.922038	0.0296147	0.00612827	t	c	-2.086	0.03698
rs34049782	18	24556301	t	c	0.175575	0.992069	0.1944	1.21458	0.0417	3.045e-06	+++	MODIFIER	intergenic	HRH4	18	22136265	18_22136265_C_T	t	c	47333.7	2.099	0.03581	-++	0.2247	0.833277	0.189646	0.336183	1.25195	0.0618	0.0002765	0.919457	0.029526	0.00445533	t	c	2.099	0.03581
rs12958391	18	24556435	t	c	0.174666	0.994797	0.1938	1.21385	0.0417	3.325e-06	+++	MODIFIER	intergenic	HRH4	18	22136399	18_22136399_C_T	t	c	47333.7	2.015	0.04392	-++	0.2275	0.839147	0.189491	0.354718	1.25546	0.0619	0.0002356	0.920835	0.0295315	0.00522625	t	c	2.015	0.04392
rs12954083	18	24556450	a	c	0.174676	0.994836	-0.195	0.822835	0.0417	2.892e-06	---	MODIFIER	intergenic	HRH4	18	22136414	18_22136414_A_C	a	c	47333.7	-2.007	0.04475	+--	-0.2283	0.839077	0.189487	0.354478	0.795885	0.0619	0.0002234	0.920051	0.0295395	0.00479014	a	c	-2.007	0.04475
rs12971167	18	24556579	t	g	0.174668	0.994811	-0.1973	0.820944	0.0417	2.271e-06	---	MODIFIER	intergenic	HRH4	18	22136543	18_22136543_T_G	t	g	47333.7	-2.117	0.03424	+--	-0.2244	0.839123	0.18949	0.354638	0.798995	0.0619	0.0002858	0.916364	0.0296059	0.00317611	t	g	-2.117	0.03424
rs12954948	18	24556698	a	g	0.174668	0.994808	0.1951	1.21543	0.0417	2.869e-06	+++	MODIFIER	intergenic	HRH4	18	22136662	18_22136662_G_A	a	g	47333.7	2.069	0.03853	-++	0.2288	0.839123	0.18949	0.354639	1.25709	0.0619	0.0002167	0.920199	0.0295378	0.00486924	a	g	2.069	0.03853
rs16941876	18	25862034	t	c	0.0261228	0.991568	0.4415	1.55504	0.0971	5.447e-06	+++	MODIFIER	intergenic	ZNF521	18	23441998	18_23441998_T_C	t	c	40069.7	1.707	0.0879	++?	0.5912	1.55345	0.371614	0.235894	1.80615	0.1452	4.65e-05	1.16384	0.0697444	0.0295937	t	c	1.707	0.0879
rs113300914	18	8146984	c	g	0.116535	0.982205	0.2313	1.26024	0.0504	4.342e-06	+++	MODIFIER	intronic	PTPRM	18	8146982	18_8146982_G_C	c	g	47333.7	1.709	0.08753	-++	0.2246	0.639997	0.249747	0.0739416	1.25182	0.074	0.002416	0.895821	0.0357377	0.0020812	c	g	1.709	0.08753
rs112705132	18	8150661	a	t	0.117045	0.9797	-0.2282	0.795965	0.0499	4.884e-06	---	MODIFIER	intronic	PTPRM	18	8150659	18_8150659_A_T	a	t	47333.7	-1.684	0.09226	+--	-0.2166	0.637105	0.249997	0.0713399	0.805252	0.0734	0.003151	0.895335	0.0354063	0.00179305	a	t	-1.684	0.09226
rs113244554	18	8433819	t	c	0.173259	0.971526	0.1799	1.1971	0.0393	4.741e-06	+++	MODIFIER	intergenic	PTPRM	18	8433817	18_8433817_T_C	t	c	47333.7	3.656	0.0002564	+++	0.1513	1.376	0.171652	0.0629648	1.16335	0.0588	0.0101	1.10018	0.0277996	0.000593626	t	c	3.656	0.0002564
rs190077992	19	1000480	t	c	0.0933409	1.03304	0.2688	1.30839	0.0535	5.126e-07	+++	LOW,MODIFIER	exonic	GRIN3B	19	1000479	19_1000479_T_C	t	c	47333.7	4.948	7.487e-07	+++	0.3403	1.10191	0.224177	0.665095	1.40537	0.0807	2.467e-05	1.1195	0.0377459	0.00278403	t	c	4.948	7.487e-07
rs144440136	19	1000666	a	g	0.0935211	1.0337	0.2678	1.30709	0.0535	5.55e-07	+++	MODERATE,MODIFIER	exonic	GRIN3B	19	1000665	19_1000665_A_G	a	g	47333.7	4.958	7.12e-07	+++	0.3381	1.09879	0.224123	0.674232	1.40228	0.0806	2.741e-05	1.11955	0.0377277	0.00276072	a	g	4.958	7.12e-07
rs115882880	19	1001778	a	c	0.104881	1.01823	0.3027	1.35351	0.0503	1.805e-09	+++	MODIFIER	intronic	GRIN3B	19	1001777	19_1001777_A_C	a	c	47333.7	5.193	2.066e-07	+++	0.3777	1.04329	0.218202	0.845988	1.45893	0.0763	7.449e-07	1.14223	0.0351746	0.000156449	a	c	5.193	2.066e-07
rs75122091	19	1001801	c	g	0.0947963	1.02451	0.2728	1.31364	0.053	2.703e-07	+++	MODIFIER	intronic	GRIN3B	19	1001800	19_1001800_C_G	c	g	47333.7	4.808	1.522e-06	+++	0.3624	1.12554	0.221752	0.593805	1.43677	0.0799	5.715e-06	1.11171	0.037439	0.00467371	c	g	4.808	1.522e-06
rs115550680	19	1050421	a	g	0.0650041	0.957879	-0.3058	0.736534	0.0633	1.359e-06	---	MODIFIER	intronic	ABCA7	19	1050420	19_1050420_G_A	a	g	47333.7	-5.704	1.17e-08	---	-0.3248	1.02765	0.280188	0.922455	0.722672	0.0949	0.0006162	1.17195	0.0445937	0.000373542	a	g	-5.704	1.17e-08
rs115553053	19	1082845	t	c	0.0463423	0.962786	0.3498	1.41878	0.0754	3.472e-06	+++	LOW,MODIFIER	exonic	ARHGAP45	19	1082844	19_1082844_T_C	t	c	47333.7	5.323	1.019e-07	+++	0.3308	1.17985	0.312388	0.596507	1.39208	0.1151	0.004053	1.21319	0.0526099	0.000239447	t	c	5.323	1.019e-07
rs145874102	19	1088536	caggtgaatggg	c	0.061539	0.972561	-0.3501	0.704618	0.0651	7.653e-08	---	MODIFIER	UTR3	POLR2E										-0.3564	1.18742	0.272016	0.52771	0.700192	0.0998	0.0003529	1.20009	0.0453166	5.70124e-05
rs12972946	19	41133629	a	g	0.231763	0.939601	-0.1594	0.852655	0.0359	8.742e-06	---	MODIFIER	intergenic	CYP2F1	19	41639534	19_41639534_G_A	a	g	47333.7	-2.717	0.006592	---	-0.2103	1.13127	0.163502	0.450643	0.810341	0.0539	9.47e-05	1.06112	0.0251275	0.0182192	a	g	-2.717	0.006592
rs79388075	19	42656515	a	c	0.188675	0.915734	0.1782	1.19506	0.0399	7.809e-06	+++	MODIFIER	intergenic	LIPE-AS1	19	43160667	19_43160667_A_C	a	c	40069.7	3.447	0.0005665	++?	0.1384	1.08958	0.180798	0.635139	1.14843	0.0617	0.02499	1.11495	0.0272644	6.58251e-05	a	c	3.447	0.0005665
rs77129664	19	42657073	c	g	0.188531	0.916631	-0.178	0.836942	0.0399	8.051e-06	---	MODIFIER	intergenic	LIPE-AS1	19	43161225	19_43161225_G_C	c	g	47333.7	-3.776	0.0001596	---	-0.1389	1.07873	0.181131	0.675642	0.870315	0.0618	0.0245	1.115	0.0272576	6.50702e-05	c	g	-3.776	0.0001596
rs758034	19	42658455	t	c	0.189632	0.915283	-0.1856	0.830606	0.0396	2.683e-06	---	MODIFIER	intergenic	LIPE-AS1	19	43162607	19_43162607_C_T	t	c	47333.7	-4.214	2.512e-05	---	-0.1284	1.09287	0.179802	0.62136	0.879502	0.0615	0.03682	1.12657	0.0269606	9.85567e-06	t	c	-4.214	2.512e-05
rs403155	19	44860042	t	c	0.183474	0.98139	0.1957	1.21616	0.0387	4.283e-07	-++	MODIFIER	intronic	NECTIN2	19	45363299	19_45363299_T_C	t	c	47333.7	6.213	5.191e-10	+++	0.1175	0.846566	0.188265	0.376292	1.12468	0.0576	0.04122	1.15934	0.0272017	5.4682e-08	t	c	6.213	5.191e-10
rs390952	19	44868337	a	g	0.227655	0.96474	0.172	1.18768	0.0362	1.975e-06	+++	MODIFIER	intronic	NECTIN2	19	45371594	19_45371594_A_G	a	g	47333.7	5.23	1.693e-07	+++	0.1129	1.18971	0.162067	0.283791	1.11952	0.0533	0.03432	1.12047	0.0258483	1.0796e-05	a	g	5.23	1.693e-07
rs17561351	19	44869072	a	g	0.0281711	1.01145	-0.3869	0.679159	0.0829	3.09e-06	---	MODIFIER	intronic	NECTIN2	19	45372329	19_45372329_G_A	a	g	47333.7	-3.036	0.002397	---	-0.4162	1.44627	0.37086	0.319764	0.659548	0.122	0.0006433	1.19783	0.0593854	0.00236807	a	g	-3.036	0.002397
rs74566924	19	44872507	c	g	0.0194153	0.9625	0.5968	1.8163	0.105	1.331e-08	+++	MODIFIER	intronic	NECTIN2	19	45375764	19_45375764_C_G	c	g	47333.7	5.674	1.394e-08	+++	0.6277	1.46045	0.439637	0.38897	1.8733	0.1588	7.757e-05	1.34631	0.0738757	5.69155e-05	c	g	5.674	1.394e-08
rs11671274	19	44873060	c	g	0.0276	1.02165	-0.3738	0.688115	0.0836	7.827e-06	---	MODIFIER	intronic	NECTIN2	19	45376317	19_45376317_G_C	c	g	47333.7	-2.988	0.002809	---	-0.3938	1.49737	0.368521	0.2733	0.674489	0.1229	0.001348	1.19221	0.0600211	0.00339911	c	g	-2.988	0.002809
rs6859	19	44878777	a	g	0.442083	0.978351	0.223	1.24982	0.031	6.804e-13	+++	MODIFIER	UTR3	NECTIN2	19	45382034	19_45382034_A_G	a	g	47333.7	8.202	2.363e-16	+++	0.1921	1.19196	0.138509	0.20488	1.21179	0.0468	3.974e-05	1.13563	0.0217429	4.92996e-09	a	g	8.202	2.363e-16
rs406456	19	44879460	a	g	0.302759	0.953243	-0.1481	0.862345	0.0334	9.294e-06	---	MODIFIER	intronic	NECTIN2	19	45382717	19_45382717_G_A	a	g	47333.7	-5.933	2.977e-09	---	-0.1375	1.35201	0.148505	0.0422699	0.871534	0.0494	0.005327	1.07366	0.0238112	0.0028359	a	g	-5.933	2.977e-09
rs3852860	19	44879709	t	c	0.338912	0.935157	-0.184	0.831936	0.0336	4.388e-08	---	MODIFIER	intronic	NECTIN2	19	45382966	19_45382966_T_C	t	c	47333.7	-6.321	2.606e-10	---	-0.1513	0.868892	0.152067	0.355393	0.85959	0.0499	0.002433	0.896722	0.0238199	4.73006e-06	t	c	-6.321	2.606e-10
rs3852861	19	44879804	t	g	0.339763	0.932627	-0.1815	0.834018	0.0336	6.412e-08	---	MODIFIER	intronic	NECTIN2	19	45383061	19_45383061_T_G	t	g	47333.7	-6.35	2.159e-10	---	-0.1501	0.864568	0.152251	0.339162	0.860622	0.0498	0.002577	0.898678	0.0238011	7.17368e-06	t	g	-6.35	2.159e-10
rs71352237	19	44879822	t	c	0.137053	0.950846	0.2247	1.25195	0.0467	1.514e-06	+++	MODIFIER	intronic	NECTIN2	19	45383079	19_45383079_C_T	t	c	47333.7	4.939	7.853e-07	+++	0.2488	0.664504	0.232722	0.0790474	1.28249	0.0695	0.0003453	0.909994	0.0327799	0.00401088	t	c	4.939	7.853e-07
rs148303016	19	44880573	t	c	0.0623061	0.973527	0.3297	1.39055	0.0571	7.583e-09	+++	MODIFIER	intronic	NECTIN2	19	45383830	19_45383830_T_C	t	c	47333.7	5.175	2.283e-07	+++	0.3907	1.44044	0.258817	0.158523	1.47802	0.0842	3.469e-06	1.14414	0.0406842	0.000934098	t	c	5.175	2.283e-07
rs11083749	19	44880848	t	c	0.448487	0.915023	-0.2704	0.763074	0.0315	9.537e-18	---	MODIFIER	intronic	NECTIN2	19	45384105	19_45384105_T_C	t	c	47333.7	-8.714	2.938e-18	---	-0.2487	0.716498	0.147329	0.0236463	0.779814	0.0467	1.014e-07	0.867438	0.0223126	1.84685e-10	t	c	-8.714	2.938e-18
rs34994196	19	44881075	g	gc	0.448113	0.908095	-0.2657	0.766669	0.0316	3.819e-17	---	MODIFIER	intronic	NECTIN2										-0.245	0.730863	0.147496	0.0335299	0.782705	0.0468	1.681e-07	0.869304	0.0223282	3.54388e-10
rs1985129	19	44881081	a	g	0.449584	0.915336	-0.2638	0.768127	0.0315	6.089e-17	---	MODIFIER	intronic	NECTIN2	19	45384338	19_45384338_A_G	a	g	47333.7	-8.657	4.858e-18	---	-0.2404	0.727596	0.147011	0.030529	0.786313	0.0468	2.74e-07	0.869359	0.0223036	3.45174e-10	a	g	-8.657	4.858e-18
rs3745150	19	44882502	c	g	0.224273	0.922316	-0.2323	0.792708	0.0385	1.629e-09	---	MODIFIER	intronic	NECTIN2	19	45385759	19_45385759_C_G	c	g	47333.7	-7.322	2.437e-13	---	-0.2506	0.77818	0.181415	0.166834	0.778334	0.0571	1.159e-05	0.898504	0.0272495	8.58168e-05	c	g	-7.322	2.437e-13
rs10420036	19	44882772	a	g	0.153426	0.968363	-0.2057	0.814077	0.0442	3.276e-06	---	MODIFIER	intronic	NECTIN2	19	45386029	19_45386029_A_G	a	g	47333.7	-5.619	1.919e-08	---	-0.1952	0.691767	0.214871	0.0863421	0.82267	0.0654	0.00283	0.904126	0.0312495	0.00125872	a	g	-5.619	1.919e-08
rs142042446	19	44883210	g	gtaa	0.0279893	0.940027	-0.6122	0.542157	0.0849	5.635e-13	---	MODIFIER	intronic	NECTIN2										-0.7227	1.10308	0.42385	0.816951	0.48544	0.122	3.099e-09	1.3119	0.0615829	1.042e-05
rs166907	19	44883598	a	g	0.108658	0.942048	-0.4564	0.63356	0.047	2.725e-22	---	MODIFIER	intronic	NECTIN2	19	45386855	19_45386855_G_A	a	g	47333.7	-10.31	6.331e-25	---	-0.5438	1.25576	0.213729	0.286629	0.580538	0.0695	5.12e-15	1.22008	0.0334201	2.6471e-09	a	g	-10.31	6.331e-25
rs283808	19	44883777	a	c	0.323231	0.938152	-0.2778	0.757448	0.0329	3.374e-17	---	MODIFIER	intronic	NECTIN2	19	45387034	19_45387034_C_A	a	c	47333.7	-11.156	6.693e-29	---	-0.2584	1.57094	0.14593	0.00196725	0.772286	0.0494	1.645e-07	1.14875	0.0231945	2.24871e-09	a	c	-11.156	6.693e-29
rs283809	19	44883800	a	g	0.323325	0.937199	-0.2779	0.757373	0.0329	3.306e-17	---	MODIFIER	intronic	NECTIN2	19	45387057	19_45387057_G_A	a	g	47333.7	-11.155	6.759e-29	---	-0.2577	1.55467	0.146029	0.00251339	0.772827	0.0494	1.768e-07	1.14982	0.0231941	1.75347e-09	a	g	-11.155	6.759e-29
rs12972156	19	44884202	c	g	0.0279752	0.940629	-0.608	0.544439	0.0851	8.967e-13	---	MODIFIER	intronic	NECTIN2	19	45387459	19_45387459_G_C	c	g	47333.7	-8.15	3.651e-16	---	-0.7231	1.10349	0.423741	0.816229	0.485246	0.1223	3.355e-09	1.30607	0.061687	1.4997e-05	c	g	-8.15	3.651e-16
rs12972970	19	44884339	a	g	0.0279748	0.940644	0.6078	1.83639	0.0851	9.122e-13	+++	MODIFIER	intronic	NECTIN2	19	45387596	19_45387596_A_G	a	g	47333.7	8.156	3.45e-16	+++	0.7226	1.10351	0.423738	0.816194	2.05978	0.1223	3.451e-09	1.30612	0.0616859	1.49563e-05	a	g	8.156	3.45e-16
rs34342646	19	44884873	a	g	0.0307393	0.934794	0.4891	1.63085	0.0809	1.52e-09	+++	MODIFIER	intronic	NECTIN2	19	45388130	19_45388130_A_G	a	g	47333.7	7.145	9.021e-13	+++	0.5955	1.14744	0.400315	0.731172	1.81394	0.1165	3.176e-07	1.2284	0.0586411	0.000451588	a	g	7.145	9.021e-13
rs283810	19	44884984	t	g	0.322102	0.988185	-0.2065	0.813426	0.0329	3.29e-10	---	MODIFIER	intronic	NECTIN2	19	45388241	19_45388241_G_T	t	g	47333.7	-8.087	6.124e-16	---	-0.229	1.41381	0.14188	0.014659	0.795329	0.0489	2.871e-06	1.08916	0.0233553	0.000255238	t	g	-8.087	6.124e-16
rs283811	19	44885243	a	g	0.384822	0.9607	-0.3502	0.704547	0.0318	2.983e-28	---	MODIFIER	intronic	NECTIN2	19	45388500	19_45388500_G_A	a	g	40069.7	-11.332	9.12e-30	--?	-0.3716	1.53548	0.140568	0.00228244	0.68963	0.0476	5.783e-15	1.17545	0.0223922	5.23174e-13	a	g	-11.332	9.12e-30
rs200343558	19	44885622	ct	c	0.0324844	0.969959	0.6717	1.95756	0.0837	9.865e-16	+++	MODIFIER	intronic	NECTIN2										0.5253	1.83754	0.321787	0.0586546	1.69097	0.1347	9.627e-05	1.47909	0.0565812	4.58001e-12
rs283813	19	44885917	a	t	0.320666	0.976823	0.2183	1.24396	0.0329	3.228e-11	+++	MODIFIER	intronic	NECTIN2	19	45389174	19_45389174_A_T	a	t	47333.7	7.848	4.239e-15	+++	0.2362	1.43952	0.142982	0.0108357	1.26643	0.0491	1.492e-06	1.09784	0.0233107	6.21763e-05	a	t	7.848	4.239e-15
rs283815	19	44887076	a	g	0.464062	0.976635	-0.4093	0.664115	0.0317	3.047e-38	---	MODIFIER	intronic	NECTIN2	19	45390333	19_45390333_G_A	a	g	47333.7	-15.113	1.329e-51	---	-0.4766	1.69353	0.140294	0.000173291	0.620891	0.048	3.162e-23	1.18571	0.0220682	1.17502e-14	a	g	-15.113	1.329e-51
rs114519760	19	44888397	a	g	0.0313282	0.942452	0.6832	1.9802	0.0848	7.53e-16	+++	MODIFIER	UTR3	NECTIN2	19	45391654	19_45391654_A_G	a	g	47333.7	9.99	1.691e-23	+++	0.5477	1.73045	0.338941	0.105678	1.72927	0.1364	5.958e-05	1.48694	0.0570679	3.60894e-12	a	g	9.99	1.691e-23
rs149414269	19	44888956	c	g	0.007676	0.923307	-0.6435	0.52545	0.1397	4.073e-06	---	MODIFIER	UTR3	NECTIN2	19	45392213	19_45392213_G_C	c	g	47333.7	-5.096	3.46e-07	---	-0.8757	1.49911	0.720857	0.574354	0.41657	0.2049	1.923e-05	1.24907	0.0989565	0.0246103	c	g	-5.096	3.46e-07
rs6857	19	44888997	t	c	0.0620559	0.943418	0.4364	1.54713	0.0595	2.129e-13	+++	MODIFIER	UTR3	NECTIN2	19	45392254	19_45392254_T_C	t	c	47333.7	7.075	1.493e-12	+++	0.5549	1.03174	0.290688	0.914396	1.74177	0.0864	1.313e-10	1.19462	0.0427046	3.12455e-05	t	c	7.075	1.493e-12
rs28533994	19	44889990	a	t	0.0316683	0.944023	0.6777	1.96934	0.0843	9.243e-16	+++	MODIFIER	downstream	NECTIN2	19	45393247	19_45393247_A_T	a	t	47333.7	9.975	1.966e-23	+++	0.5518	1.71064	0.338652	0.112897	1.73638	0.1354	4.621e-05	1.47875	0.056851	5.94128e-12	a	t	9.975	1.966e-23
rs71352238	19	44891079	t	c	0.0272608	0.953749	-0.6095	0.543623	0.0848	6.79e-13	---	MODIFIER	upstream	TOMM40	19	45394336	19_45394336_C_T	t	c	47333.7	-8.387	5e-17	---	-0.7267	1.16018	0.418622	0.722655	0.483502	0.1221	2.644e-09	1.30369	0.0614864	1.60933e-05	t	c	-8.387	5e-17
rs184017	19	44891712	t	g	0.431569	0.997716	-0.3176	0.727894	0.0314	4.541e-24	---	MODIFIER	intronic	TOMM40	19	45394969	19_45394969_G_T	t	g	47333.7	-11.923	8.929e-33	---	-0.388	1.62561	0.137765	0.000420447	0.678412	0.0473	2.46e-16	1.12715	0.0220257	5.50351e-08	t	g	-11.923	8.929e-33
rs157580	19	44892009	a	g	0.14809	1.02014	0.2066	1.22949	0.0447	3.786e-06	+++	MODIFIER	intronic	TOMM40										0.283	0.611446	0.225816	0.0293725	1.32711	0.067	2.431e-05	0.942217	0.0311045	0.0556777
rs2075649	19	44892073	a	g	0.156157	0.97074	0.2409	1.27239	0.0447	7.124e-08	+++	MODIFIER	intronic	TOMM40	19	45395330	19_45395330_G_A	a	g	47333.7	6.625	3.48e-11	+++	0.2283	0.76986	0.209254	0.211335	1.25646	0.0656	0.0005029	0.882091	0.0319411	8.57072e-05	a	g	6.625	3.48e-11
rs157581	19	44892457	t	c	0.456829	1.01363	-0.3793	0.68434	0.0313	9.396e-34	---	LOW,MODIFIER	exonic	TOMM40	19	45395714	19_45395714_C_T	t	c	47333.7	-14.131	2.437e-45	---	-0.433	1.77379	0.138188	3.36292e-05	0.64856	0.0476	8.759e-20	1.1705	0.0218076	5.2265e-13	t	c	-14.131	2.437e-45
rs34095326	19	44892587	a	g	0.022017	0.956544	0.5809	1.78765	0.0984	3.497e-09	+++	MODIFIER	intronic	TOMM40	19	45395844	19_45395844_A_G	a	g	47333.7	6.355	2.087e-10	+++	0.6868	1.32451	0.445575	0.528207	1.98735	0.1404	9.928e-07	1.28391	0.0724664	0.000563544	a	g	6.355	2.087e-10
rs34404554	19	44892652	c	g	0.102121	0.907957	-0.2752	0.75942	0.0503	4.607e-08	---	MODIFIER	intronic	TOMM40	19	45395909	19_45395909_G_C	c	g	47333.7	-6.87	6.409e-12	---	-0.369	1.47189	0.215085	0.0723069	0.691425	0.0736	5.322e-07	1.08895	0.0364395	0.0193621	c	g	-6.87	6.409e-12
rs157582	19	44892962	t	c	0.457442	0.998837	0.3759	1.4563	0.0314	4.298e-33	+++	MODIFIER	intronic	TOMM40	19	45396219	19_45396219_T_C	t	c	47333.7	14.382	6.755e-47	+++	0.4256	1.75525	0.13905	5.20743e-05	1.53051	0.0474	2.778e-19	1.17043	0.0219342	7.25091e-13	t	c	14.382	6.755e-47
rs157583	19	44893416	t	g	0.127171	0.968068	0.5996	1.82139	0.0434	1.813e-43	+++	MODIFIER	intronic	TOMM40	19	45396673	19_45396673_T_G	t	g	47333.7	15.207	3.182e-52	+++	0.6479	2.0206	0.180508	9.74866e-05	1.91152	0.0653	3.319e-23	1.31331	0.0306337	5.72803e-19	t	g	15.207	3.182e-52
rs77301115	19	44893716	a	g	0.0400508	1.00005	0.6525	1.92034	0.0686	1.756e-21	+++	MODIFIER	intronic	TOMM40	19	45396973	19_45396973_A_G	a	g	47333.7	8.8	1.366e-18	+++	0.8185	2.20829	0.273205	0.00373488	2.2671	0.1009	5.05e-16	1.26672	0.0497086	1.97154e-06	a	g	8.8	1.366e-18
rs112849259	19	44894050	t	c	0.0401752	0.999334	0.6653	1.94507	0.0688	4.194e-22	+++	LOW,MODIFIER	exonic	TOMM40	19	45397307	19_45397307_T_C	t	c	47333.7	8.834	1.006e-18	+++	0.8357	2.19889	0.273215	0.00392657	2.30643	0.1013	1.594e-16	1.27333	0.0499373	1.30601e-06	t	c	8.834	1.006e-18
rs28480204	19	44894086	t	g	0.0288968	0.950816	0.7407	2.0974	0.0863	9.049e-18	+++	MODIFIER	intronic	TOMM40	19	45397343	19_45397343_T_G	t	g	47333.7	10.236	1.369e-24	+++	0.6385	1.6549	0.352928	0.15349	1.89364	0.1389	4.325e-06	1.52002	0.0579378	4.93303e-13	t	g	10.236	1.369e-24
rs116881820	19	44894695	t	c	0.0401937	0.999168	-0.6639	0.51484	0.0691	7.635e-22	---	MODIFIER	intronic	TOMM40	19	45397952	19_45397952_C_T	t	c	47333.7	-9.079	1.097e-19	---	-0.8388	2.19773	0.273201	0.00394885	0.432229	0.1014	1.284e-16	1.26785	0.050337	2.42096e-06	t	c	-9.079	1.097e-19
rs115908094	19	44894944	t	c	0.0135182	0.957607	0.5759	1.77873	0.1211	1.963e-06	+++	MODIFIER	intronic	TOMM40	19	45398201	19_45398201_T_C	t	c	47333.7	4.622	3.807e-06	+++	0.9049	1.26015	0.553145	0.67593	2.47168	0.1725	1.564e-07	1.13841	0.0892948	0.146571	t	c	4.622	3.807e-06
rs157587	19	44894949	a	g	0.0778833	0.964294	-0.6248	0.535368	0.0528	2.506e-32	---	MODIFIER	intronic	TOMM40	19	45398206	19_45398206_G_A	a	g	47333.7	-13.334	1.467e-40	---	-0.6586	1.57349	0.230398	0.0491306	0.517575	0.0791	8.559e-17	1.35854	0.0372436	1.91509e-16	a	g	-13.334	1.467e-40
rs157589	19	44895062	a	g	0.017652	0.928538	0.6681	1.95053	0.1056	2.471e-10	+++	MODIFIER	intronic	TOMM40	19	45398319	19_45398319_A_G	a	g	47333.7	5.448	5.104e-08	+++	0.5989	2.28095	0.42175	0.0505629	1.82012	0.1629	0.0002376	1.42277	0.0733696	1.54068e-06	a	g	5.448	5.104e-08
rs140021317	19	44895103	t	c	0.00709544	0.943175	0.7393	2.09447	0.1424	2.073e-07	+++	MODIFIER	intronic	TOMM40	19	45398360	19_45398360_T_C	t	c	47333.7	5.488	4.054e-08	+++	0.9861	1.51114	0.743069	0.578468	2.68076	0.2092	2.434e-06	1.30648	0.100655	0.00790759	t	c	5.488	4.054e-08
rs192030384	19	44895208	c	g	0.013517	0.957514	-0.5736	0.563493	0.1209	2.111e-06	---	MODIFIER	intronic	TOMM40	19	45398465	19_45398465_G_C	c	g	47333.7	-4.622	3.807e-06	---	-0.8989	1.26037	0.553183	0.675716	0.407017	0.1721	1.771e-07	1.1381	0.0893167	0.147527	c	g	-4.622	3.807e-06
rs79398853	19	44895528	t	c	0.0401549	0.998922	0.6653	1.94507	0.0693	7.61e-22	+++	MODIFIER	intronic	TOMM40	19	45398785	19_45398785_T_C	t	c	47333.7	9.07	1.194e-19	+++	0.839	2.19369	0.273505	0.00407516	2.31405	0.1017	1.627e-16	1.27015	0.0504133	2.10093e-06	t	c	9.07	1.194e-19
rs2238681	19	44895560	t	c	0.241545	0.904857	-0.3158	0.729205	0.0382	1.262e-16	---	MODIFIER	intronic	TOMM40	19	45398817	19_45398817_T_C	t	c	47333.7	-9.124	7.238e-20	---	-0.3574	0.762001	0.177748	0.126221	0.699493	0.0573	4.331e-10	0.867744	0.0267052	1.08412e-07	t	c	-9.124	7.238e-20
rs145752462	19	44895744	t	g	0.0145972	0.914877	0.6438	1.9037	0.1202	8.584e-08	+++	MODIFIER	intronic	TOMM40	19	45399001	19_45399001_T_G	t	g	47333.7	6.356	2.076e-10	+++	0.5808	1.57968	0.510541	0.370487	1.78747	0.1987	0.003461	1.42021	0.0790544	9.09987e-06	t	g	6.356	2.076e-10
rs75687619	19	44896087	t	g	0.040157	0.99895	0.665	1.94449	0.0689	4.718e-22	+++	MODIFIER	intronic	TOMM40	19	45399344	19_45399344_T_G	t	g	47333.7	8.852	8.578e-19	+++	0.8314	2.19352	0.273499	0.00407795	2.29653	0.1013	2.339e-16	1.27544	0.0500063	1.14328e-06	t	g	8.852	8.578e-19
rs80069269	19	44896269	t	c	0.0135182	0.957607	0.5805	1.78693	0.1213	1.702e-06	+++	MODIFIER	intronic	TOMM40	19	45399526	19_45399526_T_C	t	c	47333.7	4.629	3.68e-06	+++	0.9011	1.26015	0.553145	0.67593	2.46231	0.1724	1.718e-07	1.1445	0.089705	0.132441	t	c	4.629	3.68e-06
rs76366838	19	44896639	a	g	0.0401574	0.998939	0.6708	1.9558	0.0689	2.249e-22	+++	MODIFIER	intronic	TOMM40	19	45399896	19_45399896_A_G	a	g	47333.7	8.87	7.314e-19	+++	0.8376	2.19351	0.2735	0.00407836	2.31081	0.1016	1.648e-16	1.28027	0.0499641	7.61278e-07	a	g	8.87	7.314e-19
rs150006531	19	44897227	t	tg	0.0461858	0.991956	-0.5814	0.559115	0.0651	4.18e-19	---	MODIFIER	intronic	TOMM40										-0.6931	2.4191	0.251647	0.000447355	0.500024	0.0956	4.133e-13	1.23866	0.0474945	6.5913e-06
rs114536010	19	44897468	t	c	0.0401504	0.998814	0.6665	1.94741	0.0694	7.422e-22	+++	MODIFIER	intronic	TOMM40	19	45400725	19_45400725_T_C	t	c	47333.7	9.004	2.169e-19	+++	0.8404	2.19183	0.273593	0.00412729	2.31729	0.102	1.73e-16	1.2715	0.0504201	1.8993e-06	t	c	9.004	2.169e-19
rs61679753	19	44897490	a	t	0.114001	1.00709	-0.3158	0.729205	0.0535	3.658e-09	---	MODIFIER	intronic	TOMM40	19	45400747	19_45400747_A_T	a	t	47333.7	-4.411	1.031e-05	---	-0.4678	0.827273	0.230509	0.410728	0.626379	0.0853	4.198e-08	0.895954	0.0360325	0.00229542	a	t	-4.411	1.031e-05
rs205909	19	44897518	t	g	0.107466	0.954522	-0.6803	0.506465	0.0461	3.5e-49	---	MODIFIER	intronic	TOMM40	19	45400775	19_45400775_G_T	t	g	47333.7	-16.585	9e-62	---	-0.6803	1.63943	0.2019	0.0143462	0.506465	0.0704	4.48e-22	1.41837	0.0320577	1.12249e-27	t	g	-16.585	9e-62
rs8106922	19	44898409	a	g	0.245405	0.91522	0.2701	1.3101	0.0372	3.723e-13	+++	MODIFIER	intronic	TOMM40	19	45401666	19_45401666_G_A	a	g	47333.7	8.335	7.769e-17	+++	0.312	0.75254	0.176624	0.107475	1.36615	0.0551	1.54e-08	0.891023	0.0262819	1.13194e-05	a	g	8.335	7.769e-17
rs118170342	19	44898611	t	c	0.056842	0.994384	-0.5061	0.602842	0.0587	6.795e-18	---	MODIFIER	intronic	TOMM40	19	45401868	19_45401868_C_T	t	c	47333.7	-8.122	4.586e-16	---	-0.6365	1.60823	0.251242	0.0586068	0.529141	0.0858	1.2e-13	1.21017	0.042509	7.2064e-06	t	c	-8.122	4.586e-16
rs111784051	19	44899005	t	g	0.120209	0.995593	0.2861	1.33123	0.0513	2.48e-08	+++	MODIFIER	intronic	TOMM40	19	45402262	19_45402262_G_T	t	g	47333.7	4.588	4.485e-06	+++	0.4143	0.918689	0.218835	0.698356	1.51331	0.0814	3.634e-07	0.898873	0.0346766	0.00210836	t	g	4.588	4.485e-06
rs491153	19	44899111	t	c	0.120775	0.968262	0.584	1.7932	0.0441	5.96e-40	+++	MODIFIER	intronic	TOMM40	19	45402368	19_45402368_T_C	t	c	40069.7	13.142	1.889e-39	++?	0.5618	1.62822	0.192502	0.0113292	1.75383	0.0669	4.722e-17	1.35847	0.0308441	3.00857e-23	t	c	13.142	1.889e-39
rs490243	19	44899213	t	c	0.103064	0.973797	0.6939	2.00151	0.0467	5.396e-50	+++	MODIFIER	intronic	TOMM40	19	45402470	19_45402470_T_C	t	c	47333.7	16.669	2.188e-62	+++	0.6825	1.63679	0.202709	0.0150678	1.97882	0.0714	1.221e-21	1.4361	0.0323756	5.16004e-29	t	c	16.669	2.188e-62
rs34878901	19	44899220	t	c	0.456241	0.958974	-0.349	0.705393	0.0316	2.25e-28	---	MODIFIER	intronic	TOMM40	19	45402477	19_45402477_T_C	t	c	47333.7	-10.798	3.517e-27	---	-0.3758	0.858202	0.141011	0.278177	0.68674	0.0474	2.237e-15	0.841569	0.0222165	8.23314e-15	t	c	-10.798	3.517e-27
rs417357	19	44899862	t	c	0.102751	0.971925	0.6937	2.00111	0.0467	6.056e-50	+++	MODIFIER	intronic	TOMM40	19	45403119	19_45403119_T_C	t	c	47333.7	16.685	1.693e-62	+++	0.6805	1.64462	0.202892	0.0142035	1.97486	0.0714	1.639e-21	1.43655	0.0323814	4.73128e-29	t	c	16.685	1.693e-62
rs148998607	19	44899925	a	g	0.0140831	0.967301	0.563	1.75593	0.1218	3.81e-06	+++	MODIFIER	intronic	TOMM40	19	45403182	19_45403182_A_G	a	g	47333.7	4.927	8.348e-07	+++	0.891	1.20094	0.548256	0.738399	2.43757	0.1743	3.168e-07	1.13706	0.0895854	0.151637	a	g	4.927	8.348e-07
rs115881343	19	44899959	t	c	0.040009	1.00834	0.6762	1.96639	0.0679	2.321e-23	+++	MODIFIER	intronic	TOMM40	19	45403216	19_45403216_T_C	t	c	47333.7	9.155	5.454e-20	+++	0.8233	2.45859	0.266673	0.000742533	2.278	0.0996	1.34e-16	1.28405	0.0495027	4.40207e-07	t	c	9.155	5.454e-20
rs1160985	19	44900155	t	c	0.654179	0.967679	-0.5012	0.605803	0.0321	4.808e-55	---	MODIFIER	intronic	TOMM40	19	45403412	19_45403412_T_C	t	c	47333.7	-15.188	4.265e-52	---	-0.5776	0.785028	0.143626	0.0919535	0.561244	0.0483	5.266e-33	0.794375	0.0224737	1.27127e-24	t	c	-15.188	4.265e-52
rs760136	19	44900601	a	g	0.654582	0.96877	0.5023	1.65252	0.0321	3.474e-55	+++	MODIFIER	intronic	TOMM40	19	45403858	19_45403858_G_A	a	g	47333.7	15.166	5.951e-52	+++	0.5792	0.783793	0.143555	0.0897007	1.78461	0.0484	5.879e-33	0.794017	0.0224718	1.02403e-24	a	g	15.166	5.951e-52
rs741780	19	44901174	t	c	0.654607	0.968593	0.5012	1.6507	0.0321	6.266e-55	+++	MODIFIER	intronic	TOMM40	19	45404431	19_45404431_C_T	t	c	47333.7	15.172	5.439e-52	+++	0.5774	0.784383	0.143588	0.0907678	1.7814	0.0484	9.143e-33	0.79426	0.0224786	1.21694e-24	t	c	15.172	5.439e-52
rs394819	19	44901322	t	g	0.103069	0.973742	0.6911	1.99591	0.0466	8.68e-50	+++	MODIFIER	intronic	TOMM40	19	45404579	19_45404579_T_G	t	g	47333.7	16.587	8.631e-62	+++	0.6796	1.6367	0.202713	0.015081	1.97309	0.0712	1.451e-21	1.43392	0.0323315	7.37869e-29	t	g	16.587	8.631e-62
rs112019714	19	44901600	t	c	0.0483648	0.989312	-0.674	0.509666	0.0616	8.01e-28	---	MODIFIER	intronic	TOMM40	19	45404857	19_45404857_C_T	t	c	40069.7	-9.793	1.202e-22	--?	-0.8464	2.2472	0.2549	0.00149072	0.428956	0.0908	1.094e-20	1.27897	0.044465	3.135e-08	t	c	-9.793	1.202e-22
rs1038025	19	44901715	t	c	0.65455	0.968238	0.5014	1.65103	0.0321	6.94e-55	+++	MODIFIER	intronic	TOMM40	19	45404972	19_45404972_C_T	t	c	47333.7	15.294	8.367e-53	+++	0.5769	0.784568	0.143611	0.0911363	1.78051	0.0485	1.134e-32	0.793791	0.0224774	9.22307e-25	t	c	15.294	8.367e-53
rs1038026	19	44901805	a	g	0.662195	0.975471	0.5093	1.66413	0.0322	2.934e-56	+++	MODIFIER	intronic	TOMM40	19	45405062	19_45405062_G_A	a	g	47333.7	15.429	1.053e-53	+++	0.5938	0.785775	0.143565	0.0930986	1.81086	0.0487	3.765e-34	0.793173	0.0225268	8.13613e-25	a	g	15.429	1.053e-53
rs144618582	19	44901924	t	c	0.0140831	0.967301	-0.5596	0.571438	0.1219	4.437e-06	---	MODIFIER	intronic	TOMM40	19	45405181	19_45405181_C_T	t	c	47333.7	-5.077	3.84e-07	---	-0.8931	1.20094	0.548256	0.738399	0.409385	0.1747	3.187e-07	1.13275	0.089549	0.163933	t	c	-5.077	3.84e-07
rs1305062	19	44902264	c	g	0.38252	0.992189	-0.3431	0.709567	0.0325	4.71e-26	---	MODIFIER	intronic	TOMM40	19	45405521	19_45405521_C_G	c	g	47333.7	-10.847	2.066e-27	---	-0.3621	0.76033	0.145261	0.0592574	0.696213	0.0488	1.193e-13	0.846502	0.022834	2.92065e-13	c	g	-10.847	2.066e-27
rs34215622	19	44903281	cg	c	0.486345	0.949991	-0.328	0.720363	0.0317	3.705e-25	---	MODIFIER	UTR3	TOMM40										-0.4082	0.876799	0.141454	0.352644	0.664846	0.0475	7.739e-18	0.870649	0.0222545	4.84084e-10
rs10119	19	44903416	a	g	0.314511	1.00805	0.4907	1.63346	0.0327	6.213e-51	+++	MODIFIER	UTR3	TOMM40	19	45406673	19_45406673_A_G	a	g	47333.7	17.47	2.421e-68	+++	0.5799	1.34973	0.141135	0.0335899	1.78586	0.0496	1.298e-31	1.24298	0.0228426	1.69522e-21	a	g	17.47	2.421e-68
rs10418135	19	44903541	c	g	0.1375	0.986797	-0.2613	0.77005	0.0472	3.085e-08	---	MODIFIER	UTR3	TOMM40	19	45406798	19_45406798_C_G	c	g	47333.7	-5.797	6.742e-09	---	-0.2481	0.847438	0.209004	0.428342	0.780282	0.07	0.0003924	0.867929	0.033557	2.43156e-05	c	g	-5.797	6.742e-09
rs435380	19	44903861	a	g	0.103145	0.972267	0.6961	2.00591	0.0466	1.659e-50	+++	MODIFIER	downstream	TOMM40	19	45407118	19_45407118_A_G	a	g	47333.7	16.78	3.407e-63	+++	0.6875	1.6563	0.202318	0.01263	1.98874	0.0712	4.811e-22	1.43523	0.032318	5.08847e-29	a	g	16.78	3.407e-63
rs72654461	19	44904069	a	g	0.0140831	0.967301	0.5645	1.75857	0.122	3.695e-06	+++	MODIFIER	downstream	TOMM40	19	45407326	19_45407326_A_G	a	g	47333.7	5.09	3.581e-07	+++	0.8969	1.20094	0.548256	0.738399	2.45199	0.1748	2.867e-07	1.13658	0.0895674	0.152905	a	g	5.09	3.581e-07
rs72654463	19	44904152	t	c	0.0140765	0.966831	0.5737	1.77482	0.1224	2.757e-06	+++	MODIFIER	downstream	TOMM40	19	45407409	19_45407409_T_C	t	c	47333.7	5.09	3.581e-07	+++	0.9064	1.20181	0.548423	0.737473	2.4754	0.1754	2.361e-07	1.14235	0.0898615	0.138595	t	c	5.09	3.581e-07
rs446037	19	44904180	t	g	0.103238	0.975325	0.6946	2.00291	0.0466	3.591e-50	+++	MODIFIER	downstream	TOMM40	19	45407437	19_45407437_T_G	t	g	47333.7	16.749	5.718e-63	+++	0.6864	1.62029	0.202898	0.0173797	1.98655	0.0713	6.127e-22	1.43536	0.032352	5.6304e-29	t	g	16.749	5.718e-63
rs434132	19	44904463	c	g	0.12215	0.966038	-0.7296	0.482102	0.0437	1.065e-62	---	MODIFIER	downstream	TOMM40	19	45407720	19_45407720_G_C	c	g	47333.7	-18.544	9.078e-77	---	-0.7851	1.56908	0.192423	0.0192255	0.456074	0.0667	5.834e-32	1.4273	0.0302689	6.71645e-32	c	g	-18.544	9.078e-77
rs7259620	19	44904531	a	g	0.466153	0.938857	-0.3548	0.701314	0.0319	9.37e-29	---	MODIFIER	downstream	TOMM40	19	45407788	19_45407788_A_G	a	g	47333.7	-10.649	1.762e-26	---	-0.4347	0.920109	0.142577	0.55923	0.647459	0.048	1.271e-19	0.855479	0.0223589	2.92448e-12	a	g	-10.649	1.762e-26
rs439382	19	44905218	a	g	0.0879579	0.962495	-0.6601	0.5168	0.0499	6.42e-40	---	MODIFIER	upstream	APOE	19	45408475	19_45408475_G_A	a	g	47333.7	-14.941	1.775e-50	---	-0.6818	1.47761	0.223234	0.0802979	0.505706	0.0752	1.191e-19	1.39636	0.0349691	1.32842e-21	a	g	-14.941	1.775e-50
rs449647	19	44905307	a	t	0.28817	0.938822	-0.211	0.809774	0.0344	8.387e-10	---	MODIFIER	upstream	APOE	19	45408564	19_45408564_T_A	a	t	47333.7	-8.208	2.25e-16	---	-0.2028	1.15947	0.153647	0.33556	0.816442	0.0517	8.742e-05	1.11872	0.0241251	3.3188e-06	a	t	-8.208	2.25e-16
rs405509	19	44905579	t	g	0.2525	0.990378	0.3205	1.37782	0.0345	1.686e-20	+++	MODIFIER	upstream	APOE	19	45408836	19_45408836_T_G	t	g	47333.7	9.88	5.07e-23	+++	0.3144	1.07721	0.15663	0.634903	1.36944	0.0517	1.149e-09	1.19095	0.0242896	6.27586e-13	t	g	9.88	5.07e-23
rs147236548	19	44906338	t	g	0.0130455	0.974787	0.6091	1.83878	0.1241	9.218e-07	-++	LOW,MODIFIER	intronic	APOE	19	45409595	19_45409595_T_G	t	g	47333.7	5.041	4.623e-07	+++	0.98	0.940517	0.621405	0.921385	2.66446	0.1795	4.756e-08	1.15993	0.0893846	0.0969504	t	g	5.041	4.623e-07
rs769449	19	44906745	a	g	0.0227629	0.970401	0.7233	2.06122	0.0898	7.835e-16	+++	MODIFIER	intronic	APOE	19	45410002	19_45410002_A_G	a	g	47333.7	8.996	2.346e-19	+++	0.9251	1.12692	0.454062	0.79243	2.52212	0.1272	3.469e-13	1.32118	0.0659779	2.42749e-05	a	g	8.996	2.346e-19
rs769450	19	44907187	a	g	0.387299	1.00004	-0.3658	0.693642	0.0326	3.37e-29	---	MODIFIER	intronic	APOE	19	45410444	19_45410444_A_G	a	g	47333.7	-11.564	6.277e-31	---	-0.3961	0.738979	0.14487	0.0367991	0.672939	0.0494	1.035e-15	0.841017	0.022751	2.73381e-14	a	g	-11.564	6.277e-31
rs429358	19	44908684	t	c	0.196767	1.00056	-0.8691	0.419329	0.0364	3.64e-126	---	MODERATE,MODIFIER	exonic	APOE	19	45411941	19_45411941_C_T	t	c	47333.7	-26.08	6.09e-150	---	-1.0523	1.88452	0.154434	4.07442e-05	0.349134	0.057	3.838e-76	1.4583	0.0248126	3.29064e-52	t	c	-26.08	6.09e-150
rs7412	19	44908822	t	c	0.108743	1.00686	-0.4105	0.663319	0.0551	9.189e-14	---	MODERATE,MODIFIER	exonic	APOE	19	45412079	19_45412079_T_C	t	c	47333.7	-6.905	5.022e-12	---	-0.5763	0.781755	0.239702	0.304343	0.561974	0.0878	5.227e-11	0.857143	0.0370232	3.13249e-05	t	c	-6.905	5.022e-12
rs1081105	19	44909698	a	c	0.0418934	1.03027	-0.7128	0.49027	0.0651	6.762e-28	---	MODIFIER	downstream	APOE	19	45412955	19_45412955_C_A	a	c	47333.7	-10.181	2.405e-24	---	-0.8623	2.75259	0.251768	5.77741e-05	0.42219	0.0972	6.992e-19	1.3054	0.0467714	1.21075e-08	a	c	-10.181	2.405e-24
rs1065853	19	44909976	t	g	0.118956	0.992853	-0.4069	0.665711	0.053	1.645e-14	---	MODIFIER	downstream	APOE	19	45413233	19_45413233_T_G	t	g	47333.7	-7.32	2.484e-13	---	-0.5612	0.735765	0.23597	0.19348	0.570524	0.0842	2.571e-11	0.858377	0.0356318	1.82067e-05	t	g	-7.32	2.484e-13
rs445925	19	44912383	a	g	0.275769	1.0146	0.3492	1.41793	0.0338	4.754e-25	+++	MODIFIER	intergenic	APOE	19	45415640	19_45415640_A_G	a	g	47333.7	11.552	7.236e-31	+++	0.3645	1.44399	0.14484	0.011191	1.43979	0.0514	1.378e-12	1.18203	0.0235683	1.28687e-12	a	g	11.552	7.236e-31
rs483082	19	44912921	t	g	0.438706	0.956845	0.2443	1.27673	0.0316	1.158e-14	+++	MODIFIER	intergenic	APOE	19	45416178	19_45416178_T_G	t	g	47333.7	8.836	9.929e-19	+++	0.3081	1.19721	0.140895	0.201424	1.36084	0.0476	9.861e-11	1.10251	0.0222092	1.11156e-05	t	g	8.836	9.929e-19
rs59325138	19	44913034	t	c	0.26086	0.933909	-0.3424	0.710064	0.0377	9.792e-20	---	MODIFIER	intergenic	APOE	19	45416291	19_45416291_T_C	t	c	47333.7	-9.1	9.074e-20	---	-0.391	0.738098	0.171728	0.0769995	0.67638	0.0573	9.025e-12	0.858282	0.0261225	4.90916e-09	t	c	-9.1	9.074e-20
rs438811	19	44913484	t	c	0.474877	0.966581	0.3346	1.39738	0.0317	5.368e-26	+++	MODIFIER	upstream	APOC1	19	45416741	19_45416741_T_C	t	c	47333.7	11.501	1.297e-30	+++	0.442	1.26693	0.140035	0.0911191	1.55582	0.048	3.155e-20	1.13467	0.0221783	1.22217e-08	t	c	11.501	1.297e-30
rs390082	19	44913574	t	g	0.290218	1.00577	-0.3696	0.691011	0.0337	4.657e-28	---	MODIFIER	upstream	APOC1	19	45416831	19_45416831_G_T	t	g	47333.7	-12.021	2.767e-33	---	-0.4146	1.36874	0.144462	0.0297923	0.660604	0.0511	4.649e-16	1.18379	0.0235223	7.34904e-13	t	g	-12.021	2.767e-33
rs568979138	19	44915305	t	c	0.00719219	0.970093	0.6395	1.89553	0.1404	5.228e-06	+++	MODIFIER	intronic	APOC1	19	45418562	19_45418562_T_C	t	c	40069.7	3.548	0.000388	++?	0.9451	1.21753	0.771514	0.798637	2.57307	0.2137	9.785e-06	1.23401	0.09593	0.0283844	t	c	3.548	0.000388
rs73052335	19	44916825	a	c	0.0229641	0.957025	-0.6521	0.520951	0.0877	1.012e-13	---	MODIFIER	intronic	APOC1										-0.8162	1.33296	0.431806	0.50568	0.442108	0.1251	6.709e-11	1.29179	0.0640872	6.4678e-05
rs432353	19	44916828	a	c	0.10555	0.935995	-0.6636	0.514994	0.0473	8.816e-45	---	MODIFIER	intronic	APOC1										-0.6896	1.4587	0.211135	0.0737499	0.501777	0.0716	5.897e-22	1.3976	0.0329605	3.10484e-24
rs389261	19	44917086	a	g	0.260293	0.95915	0.302	1.35256	0.0353	1.245e-17	+++	MODIFIER	intronic	APOC1	19	45420343	19_45420343_A_G	a	g	47333.7	10.682	1.23e-26	+++	0.2983	1.25784	0.15406	0.136485	1.34757	0.0529	1.726e-08	1.16941	0.0249513	3.56053e-10	a	g	10.682	1.23e-26
rs3925681	19	44917843	a	g	0.268992	0.923197	-0.3335	0.716412	0.0373	3.741e-19	---	MODIFIER	intronic	APOC1	19	45421100	19_45421100_A_G	a	g	47333.7	-9.101	8.981e-20	---	-0.3963	0.835345	0.166238	0.279144	0.672805	0.0566	2.575e-12	0.862607	0.0259557	1.23971e-08	a	g	-9.101	8.981e-20
rs150966173	19	44917947	t	c	0.040295	1.01959	0.7194	2.0532	0.0653	3.096e-28	+++	MODIFIER	intronic	APOC1	19	45421204	19_45421204_T_C	t	c	47333.7	10.363	3.668e-25	+++	0.8493	2.70482	0.257353	0.000110444	2.33801	0.0973	2.502e-18	1.32472	0.0468571	1.95793e-09	t	c	10.363	3.668e-25
rs12721046	19	44917997	a	g	0.0277398	0.946533	0.5816	1.7889	0.0828	2.187e-12	+++	MODIFIER	intronic	APOC1	19	45421254	19_45421254_A_G	a	g	47333.7	7.214	5.423e-13	+++	0.7705	1.24107	0.404477	0.593363	2.16085	0.1177	5.8e-11	1.22914	0.060869	0.000700369	a	g	7.214	5.423e-13
rs140480140	19	44918393	a	g	0.041164	1.01565	0.6989	2.01154	0.0647	3.548e-27	+++	MODIFIER	intronic	APOC1	19	45421650	19_45421650_A_G	a	g	47333.7	10.013	1.34e-23	+++	0.8593	2.4846	0.259363	0.000449756	2.36151	0.0961	3.892e-19	1.29779	0.0465138	2.09508e-08	a	g	10.013	1.34e-23
rs12721056	19	44918487	t	g	0.284968	0.935261	-0.2817	0.7545	0.0361	5.573e-15	---	MODIFIER	intronic	APOC1	19	45421744	19_45421744_T_G	t	g	47333.7	-8.11	5.062e-16	---	-0.3284	0.824114	0.162499	0.23387	0.720075	0.0542	1.421e-09	0.882689	0.0252828	7.99588e-07	t	g	-8.11	5.062e-16
rs745426712	19	44918715	a	ag	0.237895	0.909487	-0.2994	0.741263	0.0389	1.43e-14	---	MODIFIER	intronic	APOC1										-0.352	0.800849	0.176284	0.207741	0.70328	0.0591	2.586e-09	0.876926	0.0270478	1.20034e-06
rs12721051	19	44918903	c	g	0.0800903	0.977849	-0.6151	0.540587	0.0505	3.781e-34	---	MODIFIER	intronic	APOC1	19	45422160	19_45422160_G_C	c	g	47333.7	-11.938	7.51e-33	---	-0.8117	1.94843	0.214067	0.00183342	0.444102	0.0745	1.219e-27	1.23558	0.0362383	5.30017e-09	c	g	-11.938	7.51e-33
rs56131196	19	44919589	a	g	0.194352	0.949932	0.27	1.30996	0.0378	9.367e-13	+++	MODIFIER	downstream	APOC1	19	45422846	19_45422846_A_G	a	g	47333.7	6.652	2.893e-11	+++	0.4202	1.2662	0.168884	0.162254	1.52227	0.0557	4.673e-14	1.06815	0.0270463	0.014784	a	g	6.652	2.893e-11
rs4420638	19	44919689	a	g	0.198166	0.957819	-0.2506	0.778334	0.0374	2.18e-11	---	MODIFIER	downstream	APOC1	19	45422946	19_45422946_G_A	a	g	47333.7	-6.347	2.193e-10	---	-0.4034	1.23532	0.167576	0.207273	0.668045	0.0553	2.871e-13	1.05768	0.0266892	0.0356356	a	g	-6.347	2.193e-10
rs78959900	19	44920379	a	g	0.281273	0.94126	-0.2671	0.765597	0.0362	1.64e-13	---	MODIFIER	intergenic	APOC1	19	45423636	19_45423636_A_G	a	g	47333.7	-7.939	2.041e-15	---	-0.322	0.846582	0.161983	0.303866	0.724698	0.0545	3.48e-09	0.891677	0.0253945	6.33783e-06	a	g	-7.939	2.041e-15
rs157591	19	44920677	a	g	0.10895	0.946618	0.6586	1.93209	0.0464	1.069e-45	+++	MODIFIER	intergenic	APOC1	19	45423934	19_45423934_A_G	a	g	47333.7	16.107	2.266e-58	+++	0.721	1.45844	0.206274	0.067331	2.05649	0.0702	9.807e-25	1.37244	0.03243	1.63626e-22	a	g	16.107	2.266e-58
rs188535946	19	44921809	a	g	0.0403335	1.01826	0.7157	2.04562	0.0661	2.735e-27	+++	MODIFIER	intergenic	APOC1										0.8509	2.70656	0.257385	0.000109534	2.34175	0.0998	1.563e-17	1.32203	0.0470159	2.88922e-09
rs190712692	19	44921921	a	g	0.0856586	0.957038	-0.3877	0.678616	0.0624	5.21e-10	---	MODIFIER	intergenic	APOC1	19	45425178	19_45425178_A_G	a	g	47333.7	-5.781	7.416e-09	---	-0.4742	0.789003	0.271089	0.38201	0.622383	0.0979	1.286e-06	0.844741	0.0424321	6.99825e-05	a	g	-5.781	7.416e-09
rs157596	19	44922848	t	c	0.260371	0.945227	0.2907	1.33736	0.0356	3.351e-16	+++	MODIFIER	intergenic	APOC1	19	45426105	19_45426105_T_C	t	c	47333.7	10.268	9.804e-25	+++	0.3089	1.29405	0.154712	0.0956833	1.36193	0.0536	8.278e-09	1.14926	0.0250599	2.8345e-08	t	c	10.268	9.804e-25
rs537196072	19	44923321	t	ta	0.0145785	0.912359	-0.6495	0.522307	0.1185	4.276e-08	---	MODIFIER	intergenic	APOC1										-0.6332	1.57234	0.509926	0.3748	0.53089	0.1888	0.000795	1.4052	0.0797866	2.0112e-05
rs157597	19	44923380	a	c	0.262484	0.948863	-0.2853	0.751789	0.0355	8.834e-16	---	MODIFIER	intergenic	APOC1	19	45426637	19_45426637_C_A	a	c	47333.7	-10.098	5.641e-24	---	-0.3078	1.27709	0.154308	0.112957	0.735062	0.0533	7.801e-09	1.14438	0.0249753	6.67428e-08	a	c	-10.098	5.641e-24
rs141622900	19	44923535	a	g	0.085432	0.958045	-0.3979	0.671729	0.0628	2.292e-10	---	MODIFIER	intergenic	APOC1	19	45426792	19_45426792_A_G	a	g	47333.7	-5.752	8.841e-09	---	-0.469	0.692924	0.28371	0.196014	0.625628	0.098	1.702e-06	0.840793	0.0426623	4.80936e-05	a	g	-5.752	8.841e-09
rs157598	19	44923556	t	c	0.0980815	0.950435	0.6365	1.88985	0.0492	3.012e-38	+++	MODIFIER	intergenic	APOC1	19	45426813	19_45426813_T_C	t	c	47333.7	14.833	8.951e-50	+++	0.6751	1.50229	0.212643	0.0556247	1.96423	0.0752	2.674e-19	1.36906	0.0341936	4.05341e-20	t	c	14.833	8.951e-50
rs545545889;rs71830320	19	44923805	caa	c	0.105419	0.959276	-0.6435	0.52545	0.0481	6.827e-41	---	MODIFIER	intergenic	APOC1										-0.7178	1.35556	0.210184	0.147793	0.487824	0.0735	1.583e-22	1.36108	0.0333123	2.15653e-20
rs111789331	19	44923868	a	t	0.0268954	0.945351	0.5464	1.72702	0.0838	7.151e-11	+++	MODIFIER	intergenic	APOC1	19	45427125	19_45427125_A_T	a	t	47333.7	7.217	5.304e-13	+++	0.7148	1.29576	0.405831	0.523195	2.04378	0.1201	2.669e-09	1.2201	0.0611304	0.00113674	a	t	7.217	5.304e-13
rs4803770	19	44924096	c	g	0.266764	0.929054	0.2812	1.32472	0.0373	5.127e-14	+++	MODIFIER	intergenic	APOC1	19	45427353	19_45427353_G_C	c	g	47333.7	7.569	3.763e-14	+++	0.3379	0.804611	0.167741	0.194966	1.402	0.0567	2.462e-09	0.887077	0.0259812	3.98967e-06	c	g	7.569	3.763e-14
rs157599	19	44924674	a	g	0.274529	0.94124	-0.2645	0.76759	0.0351	5.161e-14	---	MODIFIER	intergenic	APOC1	19	45427931	19_45427931_G_A	a	g	47333.7	-9.524	1.662e-21	---	-0.2818	1.30609	0.152424	0.0797813	0.754425	0.0524	7.623e-08	1.13233	0.0249112	6.07753e-07	a	g	-9.524	1.662e-21
rs149345	19	44924826	t	g	0.260778	0.935869	-0.2847	0.75224	0.0357	1.61e-15	---	MODIFIER	intergenic	APOC1	19	45428083	19_45428083_G_T	t	g	47333.7	-10.007	1.422e-23	---	-0.3035	1.35311	0.154405	0.0501684	0.73823	0.0535	1.43e-08	1.14225	0.0252485	1.38055e-07	t	g	-10.007	1.422e-23
rs4803772	19	44925202	t	c	0.234337	0.903497	-0.2859	0.751338	0.0397	6.105e-13	---	MODIFIER	intergenic	APOC1	19	45428459	19_45428459_T_C	t	c	47333.7	-7.61	2.732e-14	---	-0.3423	0.794592	0.178152	0.196835	0.710135	0.0607	1.732e-08	0.884717	0.0274835	8.32038e-06	t	c	-7.61	2.732e-14
rs10424663	19	44925842	a	g	0.101594	0.963432	0.5867	1.79805	0.0489	3.321e-33	+++	MODIFIER	upstream	APOC1P1	19	45429099	19_45429099_A_G	a	g	47333.7	13.879	8.457e-44	+++	0.5925	1.54543	0.20626	0.034818	1.8085	0.0745	1.843e-15	1.34871	0.0340904	1.7073e-18	a	g	13.879	8.457e-44
rs71352239	19	44926286	t	c	0.135184	0.907707	-0.2692	0.76399	0.0499	6.889e-08	---	MODIFIER	upstream	APOC1P1	19	45429543	19_45429543_T_C	t	c	47333.7	-5.467	4.576e-08	---	-0.3629	0.713934	0.23207	0.146502	0.695656	0.076	1.776e-06	0.911241	0.0345261	0.00710062	t	c	-5.467	4.576e-08
rs139581131	19	44926778	t	g	0.0484552	0.902884	0.3624	1.43677	0.0694	1.757e-07	+++	MODIFIER	upstream	APOC1P1	19	45430035	19_45430035_T_G	t	g	40069.7	4.758	1.956e-06	++?	0.4565	1.59008	0.295727	0.116814	1.57854	0.1043	1.201e-05	1.14363	0.0489359	0.00609777	t	g	4.758	1.956e-06
rs5112	19	44927023	c	g	0.440812	0.894092	0.2191	1.24496	0.032	7.622e-12	+++	MODIFIER	ncRNA_exonic	APOC1P1	19	45430280	19_45430280_C_G	c	g	47333.7	7.8	6.194e-15	+++	0.1825	1.27298	0.144583	0.0950426	1.20021	0.048	0.0001417	1.13263	0.0224894	3.06506e-08	c	g	7.8	6.194e-15
rs113345881	19	44928379	a	g	0.309724	0.977137	0.2107	1.23454	0.0351	1.914e-09	+++	MODIFIER	ncRNA_intronic	APOC1P1	19	45431636	19_45431636_G_A	a	g	47333.7	6.65	2.926e-11	+++	0.2076	0.739377	0.158283	0.0564374	1.23072	0.0536	0.0001078	0.902722	0.0242775	2.49289e-05	a	g	6.65	2.926e-11
rs112871012	19	44928640	a	g	0.296669	0.986021	-0.1908	0.826298	0.0353	6.71e-08	---	MODIFIER	ncRNA_intronic	APOC1P1	19	45431897	19_45431897_A_G	a	g	47333.7	-6.234	4.533e-10	---	-0.1962	0.763082	0.158844	0.0887111	0.821848	0.054	0.000277	0.914463	0.0244558	0.000255871	a	g	-6.234	4.533e-10
rs111271293	19	44928832	t	c	0.292833	0.97874	0.2236	1.25057	0.0357	3.967e-10	+++	MODIFIER	ncRNA_intronic	APOC1P1	19	45432089	19_45432089_C_T	t	c	47333.7	7.058	1.693e-12	+++	0.236	0.769084	0.159666	0.100092	1.26617	0.0549	1.715e-05	0.900361	0.024648	2.05932e-05	t	c	7.058	1.693e-12
rs7259350	19	44929021	t	c	0.292828	0.978693	0.224	1.25107	0.0357	3.679e-10	+++	MODIFIER	ncRNA_intronic	APOC1P1	19	45432278	19_45432278_C_T	t	c	47333.7	7.065	1.601e-12	+++	0.2371	0.769107	0.15967	0.100141	1.26757	0.0549	1.569e-05	0.900391	0.0246502	2.07554e-05	t	c	7.065	1.601e-12
rs7259004	19	44929300	c	g	0.295189	0.98581	-0.2236	0.799635	0.0356	3.332e-10	---	MODIFIER	ncRNA_intronic	APOC1P1	19	45432557	19_45432557_C_G	c	g	47333.7	-7.076	1.486e-12	---	-0.235	0.767145	0.158817	0.0950998	0.790571	0.0548	1.81e-05	0.900085	0.0244893	1.71997e-05	c	g	-7.076	1.486e-12
rs7257095	19	44948390	c	g	0.0995123	0.985213	-0.2298	0.794693	0.0488	2.47e-06	---	MODIFIER	ncRNA_intronic	APOC4-APOC2	19	45451647	19_45451647_G_C	c	g	47333.7	-4.427	9.537e-06	---	-0.2709	1.63048	0.200856	0.0149342	0.762693	0.0726	0.0001905	1.08364	0.034858	0.0212022	c	g	-4.427	9.537e-06
rs115873701	19	44957435	c	g	0.100486	0.990053	0.225	1.25232	0.0486	3.685e-06	+++	MODIFIER	intronic	CLPTM1	19	45460692	19_45460692_C_G	c	g	47333.7	4.252	2.119e-05	+++	0.2728	1.60947	0.200251	0.017476	1.31364	0.0724	0.0001642	1.07835	0.0347104	0.029759	c	g	4.252	2.119e-05
rs7249083	19	44963894	a	t	0.0994108	0.994654	-0.2216	0.801236	0.0489	5.855e-06	---	MODIFIER	intronic	CLPTM1	19	45467151	19_45467151_T_A	a	t	47333.7	-4.22	2.445e-05	---	-0.2736	1.62418	0.200005	0.0153108	0.760636	0.0728	0.0001708	1.07326	0.0349564	0.0431243	a	t	-4.22	2.445e-05
rs35929534	19	44965768	c	g	0.10025	0.992869	0.2227	1.24945	0.0486	4.687e-06	+++	MODIFIER	intronic	CLPTM1	19	45469025	19_45469025_C_G	c	g	47333.7	4.287	1.808e-05	+++	0.2733	1.60944	0.200065	0.0173758	1.31429	0.0725	0.0001633	1.07562	0.0347216	0.0357716	c	g	4.287	1.808e-05
rs8103865	19	6932509	c	g	0.430386	0.958963	0.1412	1.15165	0.0319	9.545e-06	+++	MODIFIER	intronic	ADGRE1										0.1669	1.23997	0.139665	0.12355	1.18164	0.0485	0.000583	1.05766	0.0222004	0.011567
rs57658837	19	990217	a	g	0.184324	1.0103	0.1824	1.20009	0.0403	6.039e-06	+++	LOW	intronic	WDR18	19	990217	19_990217_A_G	a	g	47333.7	4.294	1.754e-05	+++	0.2611	1.0667	0.172514	0.70819	1.29836	0.0607	1.673e-05	1.06523	0.0283915	0.0260302	a	g	4.294	1.754e-05
rs141090358	19	998062	t	ta	0.0946141	1.03359	-0.2568	0.773523	0.0531	1.335e-06	---	MODIFIER	intergenic	WDR18										-0.3049	1.13524	0.220166	0.56454	0.737197	0.0802	0.0001449	1.12185	0.0374551	0.00214279
rs146967147;rs375978109	19	999277	a	agtgcctactgt	0.0945361	1.04055	0.2662	1.305	0.0534	6.242e-07	+++	MODIFIER	intergenic	WDR18										0.333	1.08031	0.223127	0.729196	1.39515	0.0806	3.598e-05	1.12157	0.0376434	0.00230541
rs78334936	1	164610501	t	g	0.0196518	0.896204	-0.5492	0.577412	0.122	6.755e-06	---	MODIFIER	intronic	PBX1	1	164579738	1_164579738_G_T	t	g	47333.7	-3.494	0.000475	---	-0.8743	2.82189	0.388484	0.00757622	0.417154	0.1865	2.76e-06	1.07979	0.0886678	0.386632	t	g	-3.494	0.000475
rs956439506	1	164612620	a	at	0.0200721	0.892802	0.5554	1.74264	0.1206	4.114e-06	+++	MODIFIER	intronic	PBX1										0.8569	2.77658	0.388359	0.00854904	2.35585	0.1842	3.286e-06	1.09896	0.0875006	0.280835
rs114309426	1	164615613	a	g	0.0196585	0.891551	0.5519	1.73655	0.1222	6.264e-06	+++	MODIFIER	intronic	PBX1	1	164584850	1_164584850_A_G	a	g	47333.7	3.284	0.001025	+++	0.8737	2.84199	0.389239	0.00728659	2.39576	0.1864	2.768e-06	1.08113	0.0889466	0.380457	a	g	3.284	0.001025
rs116656933	1	164627393	t	c	0.018323	0.894938	0.5807	1.78729	0.1239	2.783e-06	+++	MODIFIER	intronic	PBX1	1	164596630	1_164596630_T_C	t	c	47333.7	3.077	0.002093	+++	0.8869	3.17332	0.392657	0.00327221	2.42759	0.1919	3.8e-06	1.10426	0.0891007	0.265677	t	c	3.077	0.002093
rs510560	1	234227645	a	g	0.839382	0.99986	-0.1976	0.820698	0.0436	5.849e-06	---	MODIFIER	intronic	SLC35F3	1	234363391	1_234363391_G_A	a	g	40069.7	-2.287	0.02222	+-?	-0.188	1.56255	0.225735	0.0480201	0.828615	0.0638	0.003228	1.09849	0.0309601	0.00241244	a	g	-2.287	0.02222
rs138374384	1	29585371	t	c	0.0217016	0.932065	0.4201	1.52211	0.0928	5.933e-06	+++	MODIFIER	intergenic	LINC01756	1	30058218	1_30058218_T_C	t	c	47333.7	2.46	0.01388	+++	0.514	2.1085	0.390902	0.0563457	1.67197	0.1439	0.000356	1.1685	0.0638126	0.0146752	t	c	2.46	0.01388
rs116802360	1	29608743	t	g	0.0207648	0.916285	0.4482	1.56549	0.0937	1.716e-06	+++	MODIFIER	intergenic	LINC01756	1	30081590	1_30081590_T_G	t	g	47333.7	2.814	0.004888	+++	0.5442	2.44807	0.390275	0.0217892	1.72323	0.1449	0.0001726	1.17501	0.064689	0.0126621	t	g	2.814	0.004888
rs114732695	1	29630918	t	c	0.0263152	0.92045	0.3827	1.46624	0.0841	5.276e-06	+++	MODIFIER	intergenic	LINC01756	1	30103765	1_30103765_T_C	t	c	47333.7	3.154	0.001609	+++	0.4748	1.97299	0.368231	0.0649733	1.60769	0.1275	0.0001967	1.14721	0.0586629	0.0192265	t	c	3.154	0.001609
rs116646087	1	29632972	t	c	0.0260503	0.924456	0.3826	1.46609	0.0842	5.481e-06	+++	MODIFIER	intergenic	LINC01756	1	30105819	1_30105819_T_C	t	c	47333.7	3.187	0.001437	+++	0.4793	1.83305	0.376126	0.107156	1.61494	0.1275	0.00017	1.14961	0.0586905	0.0175225	t	c	3.187	0.001437
rs76893617	1	29637565	c	g	0.0249475	0.93059	0.4016	1.49421	0.0858	2.849e-06	+++	MODIFIER	intergenic	LINC01756	1	30110412	1_30110412_C_G	c	g	47333.7	3.336	0.0008513	+++	0.4714	1.91635	0.37758	0.0849603	1.60224	0.1311	0.0003227	1.17321	0.0594782	0.00723593	c	g	3.336	0.0008513
rs61224348	1	29649980	a	g	0.0224466	0.944323	0.4756	1.60898	0.0907	1.594e-07	+++	MODIFIER	intergenic	LINC01756	1	30122827	1_30122827_A_G	a	g	47333.7	3.298	0.0009744	+++	0.5307	2.54932	0.362973	0.00993081	1.70012	0.141	0.0001678	1.20747	0.0627194	0.00264826	a	g	3.298	0.0009744
rs141178881	1	29663106	a	c	0.0225003	0.952092	-0.4699	0.625065	0.0909	2.376e-07	---	MODIFIER	intergenic	LINC01756	1	30135953	1_30135953_C_A	a	c	47333.7	-3.202	0.001366	---	-0.5333	2.51295	0.361951	0.0109027	0.586666	0.1416	0.0001654	1.20063	0.0627914	0.00359136	a	c	-3.202	0.001366
rs116050881	1	29684252	t	c	0.0226252	0.937135	0.4625	1.58804	0.0922	5.275e-07	+++	MODIFIER	intergenic	LINC01756	1	30157099	1_30157099_T_C	t	c	47333.7	2.964	0.003033	+++	0.5583	2.18511	0.376274	0.0377658	1.7477	0.1427	9.142e-05	1.19081	0.0637833	0.00618376	t	c	2.964	0.003033
rs17842391	1	44599087	t	c	0.556358	1.01239	0.1433	1.15408	0.031	3.9e-06	-++	MODIFIER	intronic	RNF220	1	45064759	1_45064759_T_C	t	c	47333.7	2.89	0.003854	-++	0.1352	0.944801	0.13675	0.677985	1.14477	0.0459	0.003254	1.08964	0.02213	0.000104849	t	c	2.89	0.003854
rs17842390	1	44599714	t	g	0.556795	1.01393	0.143	1.15373	0.031	3.945e-06	-++	MODIFIER	intronic	RNF220	1	45065386	1_45065386_T_G	t	g	47333.7	2.937	0.003313	-++	0.1371	0.943647	0.136672	0.671276	1.14694	0.0458	0.002764	1.08852	0.0221281	0.000126641	t	g	2.937	0.003313
rs6704426	1	44601763	t	c	0.565594	1.01748	-0.1436	0.866234	0.031	3.73e-06	+--	MODIFIER	intronic	RNF220	1	45067435	1_45067435_C_T	t	c	47333.7	-2.864	0.004187	+--	-0.15	0.996467	0.136791	0.979357	0.860708	0.0458	0.001054	1.07949	0.0221793	0.000563703	t	c	-2.864	0.004187
rs6668417	1	44601784	a	g	0.558143	1.0091	0.1437	1.15454	0.031	3.571e-06	-++	MODIFIER	intronic	RNF220	1	45067456	1_45067456_A_G	a	g	47333.7	2.953	0.003148	-++	0.1393	0.935867	0.137026	0.628587	1.14947	0.0458	0.002365	1.0886	0.0221401	0.000125888	a	g	2.953	0.003148
rs6671522	1	44602338	t	c	0.556793	1.01393	0.1455	1.15662	0.031	2.746e-06	-++	MODIFIER	intronic	RNF220	1	45068010	1_45068010_T_C	t	c	47333.7	2.969	0.002987	-++	0.1441	0.942989	0.13659	0.667373	1.155	0.0459	0.001692	1.08775	0.0221306	0.000144391	t	c	2.969	0.002987
rs10789450	1	44603055	a	g	0.552872	1.02976	0.1445	1.15546	0.0308	2.778e-06	-++	MODIFIER	intronic	RNF220	1	45068727	1_45068727_A_G	a	g	47333.7	3.01	0.002609	-++	0.1435	0.931702	0.135414	0.601382	1.15431	0.0457	0.0017	1.08767	0.0219589	0.000129582	a	g	3.01	0.002609
rs6683672	1	44603468	c	g	0.556098	1.02012	-0.1442	0.865715	0.0309	3.145e-06	+--	MODIFIER	intronic	RNF220	1	45069140	1_45069140_G_C	c	g	47333.7	-2.951	0.003169	+--	-0.1382	0.94231	0.136235	0.662715	0.870924	0.0458	0.002568	1.08936	0.0220585	0.000104387	c	g	-2.951	0.003169
rs5027205	1	44605544	a	g	0.58475	1.00992	0.1607	1.17433	0.0314	3.039e-07	-++	MODIFIER	intronic	RNF220	1	45071216	1_45071216_G_A	a	g	47333.7	3.405	0.0006616	+++	0.1852	0.900439	0.137748	0.446452	1.20346	0.0466	7.192e-05	1.08664	0.0223195	0.000197143	a	g	3.405	0.0006616
rs56310312	1	44606752	a	g	0.577995	1.01788	0.1611	1.1748	0.0313	2.654e-07	-++	MODIFIER	intronic	RNF220	1	45072424	1_45072424_A_G	a	g	40069.7	2.399	0.01646	++?	0.191	0.911777	0.136867	0.499794	1.21046	0.0465	4.046e-05	1.08361	0.0222687	0.000310929	a	g	2.399	0.01646
rs56310312	1	44606752	a	g	0.577995	1.01788	0.1611	1.1748	0.0313	2.654e-07	-++	MODIFIER	intronic	RNF220	1	45072424	1_45072424_G_A	a	g	7264	2.699	0.00696	??+	0.191	0.911777	0.136867	0.499794	1.21046	0.0465	4.046e-05	1.08361	0.0222687	0.000310929	a	g	2.699	0.00696
rs113312215	1	5800505	a	g	0.186505	1.00696	-0.1783	0.836691	0.0397	6.944e-06	---	MODIFIER	intergenic	AJAP1										-0.1991	1.47821	0.16143	0.0154752	0.819468	0.0608	0.001053	1.07042	0.0276528	0.0138568
rs200750552	1	5800518	a	g	0.187593	1.00954	-0.1744	0.839961	0.0395	9.967e-06	---	MODIFIER	intergenic	AJAP1	1	5860578	1_5860578_G_A	a	g	40069.7	-1.222	0.2219	+-?	-0.195	1.47101	0.161063	0.0165643	0.822835	0.0605	0.001267	1.06857	0.0275309	0.0159981	a	g	-1.222	0.2219
rs147337357	1	74759224	t	tgaatga	0.015943	0.977552	0.5753	1.77766	0.128	6.965e-06	-++	MODIFIER	intronic	TYW3										0.4364	0.802091	0.615556	0.720144	1.54713	0.1995	0.02873	1.45012	0.0866764	1.80514e-05
rs139585825	20	4513029	a	g	0.0112719	0.952519	0.5979	1.8183	0.1341	8.285e-06	+++	MODIFIER	intergenic	ADRA1D	20	4493676	20_4493676_A_G	a	g	47333.7	1.725	0.08449	-++	0.5034	2.57991	0.485953	0.05114	1.65434	0.214	0.01868	1.36187	0.0920478	0.000792423	a	g	1.725	0.08449
rs80208593	20	4515694	a	g	0.0112719	0.952519	0.6078	1.83639	0.1339	5.648e-06	+++	MODIFIER	intergenic	ADRA1D	20	4496341	20_4496341_A_G	a	g	47333.7	1.731	0.08353	-++	0.5034	2.57991	0.485953	0.05114	1.65434	0.214	0.01868	1.37441	0.0917368	0.000526886	a	g	1.731	0.08353
rs373414686	22	21151183	c	g	0.0115375	0.883512	-0.7523	0.471281	0.1432	1.476e-07	+--	MODIFIER	intergenic	BCRP2										-0.4981	0.340274	1.02109	0.291086	0.607684	0.232	0.03178	1.62725	0.092434	1.38338e-07
rs2263458	2	128934176	a	g	0.648485	0.982542	-0.147	0.863294	0.0326	6.727e-06	+--	MODIFIER	intergenic	LOC101927881	2	129691750	2_129691750_A_G	a	g	47333.7	-2.567	0.01027	+--	-0.1135	1.00552	0.149576	0.970618	0.892704	0.0484	0.0191	0.908348	0.0231497	3.28947e-05	a	g	-2.567	0.01027
rs2264128	2	128934214	a	t	0.648471	0.982545	-0.1469	0.86338	0.0327	6.853e-06	+--	MODIFIER	intergenic	LOC101927881	2	129691788	2_129691788_A_T	a	t	47333.7	-2.566	0.0103	+--	-0.1134	1.00559	0.149577	0.970248	0.892793	0.0484	0.01913	0.908411	0.0231519	3.33886e-05	a	t	-2.566	0.0103
rs60430611	2	224411182	t	c	0.0372744	1.00354	-0.3918	0.675839	0.0739	1.17e-07	---	MODIFIER	intergenic	FAM124B	2	225275899	2_225275899_C_T	t	c	47333.7	-2.517	0.01184	---	-0.4275	1.5208	0.308509	0.174173	0.652137	0.1129	0.0001523	1.19655	0.0515967	0.00050556	t	c	-2.517	0.01184
rs78381959	2	224411600	a	t	0.037281	1.00353	-0.3905	0.676718	0.0739	1.28e-07	---	MODIFIER	intergenic	FAM124B	2	225276317	2_225276317_T_A	a	t	47333.7	-2.528	0.01148	---	-0.427	1.52051	0.308506	0.174366	0.652464	0.1129	0.0001553	1.19536	0.0515855	0.000541622	a	t	-2.528	0.01148
rs74861516	2	224416561	a	g	0.0327078	0.95738	-0.3574	0.699493	0.0798	7.537e-06	---	MODIFIER	intergenic	FAM124B	2	225281278	2_225281278_G_A	a	g	47333.7	-2.322	0.02024	---	-0.3874	1.86312	0.320491	0.0521909	0.67882	0.1219	0.001486	1.1618	0.0559307	0.00733246	a	g	-2.322	0.02024
rs75866761	2	224419900	a	g	0.0327224	0.959951	-0.3551	0.701103	0.0799	8.879e-06	---	MODIFIER	intergenic	FAM124B	2	225284617	2_225284617_G_A	a	g	47333.7	-2.369	0.01785	---	-0.3787	1.87627	0.319301	0.0487438	0.684751	0.1224	0.001975	1.16289	0.0559168	0.00695829	a	g	-2.369	0.01785
rs140251434;rs368925307	2	224424510	t	tta	0.0327207	0.960023	0.3557	1.42718	0.0799	8.544e-06	+++	MODIFIER	intergenic	FAM124B										0.3793	1.87591	0.319314	0.0488226	1.46126	0.1224	0.001943	1.16332	0.0558991	0.00680389
rs115375798	2	224430132	a	g	0.0326819	0.96322	0.3554	1.42675	0.08	8.759e-06	+++	MODIFIER	intergenic	FAM124B	2	225294849	2_225294849_A_G	a	g	47333.7	2.344	0.01906	+++	0.3813	1.87585	0.318907	0.0485456	1.46419	0.1225	0.00186	1.16198	0.0559119	0.00725108	a	g	2.344	0.01906
rs188137456	2	231022174	a	t	0.017231	0.93649	0.5857	1.79625	0.12	1.057e-06	+++	MODIFIER	intergenic	SPATA3	2	231886889	2_231886889_A_T	a	t	47333.7	2.973	0.002951	+++	0.4708	1.74185	0.464291	0.231987	1.60127	0.1826	0.009949	1.41115	0.0847472	4.82578e-05	a	t	2.973	0.002951
rs4849963	2	4540161	t	c	0.139684	0.966833	-0.2116	0.809288	0.0457	3.69e-06	---	MODIFIER	intergenic	LOC105373394	2	4587751	2_4587751_T_C	t	c	47333.7	-4.065	4.806e-05	---	-0.2398	0.626954	0.233095	0.0451804	0.786785	0.0672	0.0003625	0.920461	0.0323831	0.010486	t	c	-4.065	4.806e-05
rs6758732	2	4541056	t	c	0.134119	0.964955	0.2178	1.24334	0.0467	3.146e-06	+++	MODIFIER	intergenic	LOC105373394	2	4588646	2_4588646_C_T	t	c	47333.7	4.156	3.235e-05	+++	0.2338	0.602262	0.240673	0.0351307	1.26339	0.0687	0.0006673	0.913392	0.0330558	0.00613426	t	c	4.156	3.235e-05
rs6724231	2	4542681	c	g	0.133894	0.966793	0.2192	1.24508	0.0468	2.828e-06	+++	MODIFIER	intergenic	LOC105373394	2	4590271	2_4590271_G_C	c	g	47333.7	4.19	2.788e-05	+++	0.2365	0.604266	0.240381	0.0361187	1.26681	0.0688	0.0005915	0.913243	0.033116	0.00613542	c	g	4.19	2.788e-05
rs62134681	2	54575260	a	g	0.100744	0.986977	0.2314	1.26036	0.052	8.672e-06	+++	MODIFIER	intronic	SPTBN1	2	54802397	2_54802397_G_A	a	g	47333.7	3.73	0.0001918	+++	0.1372	0.824726	0.24148	0.424863	1.14706	0.0742	0.06427	0.845563	0.0382687	1.1676e-05	a	g	3.73	0.0001918
rs112731373	2	68253733	a	t	0.0174429	0.882919	0.4965	1.64296	0.1078	4.144e-06	+++	MODIFIER	intergenic	PPP3R1	2	68480865	2_68480865_A_T	a	t	47333.7	0.913	0.3612	-++	0.6327	2.3972	0.430871	0.042443	1.88269	0.1593	7.133e-05	1.17164	0.0779	0.0420103	a	t	0.913	0.3612
rs183733228	2	68263089	t	c	0.0130784	0.935671	0.6146	1.84892	0.1265	1.192e-06	+++	MODIFIER	intergenic	PPP3R1	2	68490221	2_68490221_T_C	t	c	47333.7	1.137	0.2557	-++	0.8244	2.44125	0.474718	0.060097	2.28051	0.1963	2.675e-05	1.22527	0.0882923	0.0213898	t	c	1.137	0.2557
rs113668008	2	68278123	a	g	0.0131673	0.930143	0.6338	1.88476	0.1183	8.519e-08	+++	MODIFIER	intergenic	PPP3R1	2	68505255	2_68505255_A_G	a	g	47333.7	1.261	0.2074	-++	0.7955	1.93108	0.503982	0.191636	2.21555	0.182	1.23e-05	1.28421	0.0818883	0.00225299	a	g	1.261	0.2074
rs17035164	2	68279903	c	g	0.0139933	0.932557	0.5878	1.80002	0.1182	6.598e-07	+++	MODIFIER	intergenic	PPP3R1	2	68507035	2_68507035_C_G	c	g	47333.7	1.274	0.2026	-++	0.7479	1.76612	0.50016	0.255451	2.11256	0.1819	3.938e-05	1.25882	0.0818237	0.00490694	c	g	1.274	0.2026
rs7621625	3	118815298	a	g	0.261896	0.9695	-0.1711	0.842737	0.0364	2.603e-06	---	MODIFIER	intergenic	LOC105374060	3	118534145	3_118534145_A_G	a	g	47333.7	-1.763	0.07798	+--	-0.1995	0.855844	0.16605	0.348515	0.81914	0.054	0.0002197	0.929293	0.0258125	0.00449855	a	g	-1.763	0.07798
rs3856936	3	118816198	t	c	0.263238	0.974384	0.1671	1.18187	0.0363	4.09e-06	+++	MODIFIER	intergenic	LOC105374060	3	118535045	3_118535045_C_T	t	c	47333.7	1.991	0.04646	-++	0.1893	0.85085	0.165738	0.329788	1.2084	0.0537	0.0004295	0.929069	0.0257431	0.00426377	t	c	1.991	0.04646
rs113541455	3	118817558	a	c	0.0777691	0.942414	-0.2999	0.740892	0.0611	9.082e-07	---	MODIFIER	intergenic	LOC105374060	3	118536405	3_118536405_A_C	a	c	40069.7	-2.772	0.005578	+-?	-0.2341	0.445388	0.353323	0.0220707	0.791283	0.0896	0.009001	0.847786	0.0429434	0.000120435	a	c	-2.772	0.005578
rs16829026	3	118818949	c	g	0.0789894	0.940344	0.2798	1.32287	0.0603	3.462e-06	+++	MODIFIER	intergenic	LOC105374060	3	118537796	3_118537796_G_C	c	g	47333.7	2.54	0.01108	-++	0.1951	0.436687	0.353478	0.0190801	1.21543	0.088	0.02662	0.849104	0.0425499	0.000120909	c	g	2.54	0.01108
rs61333416	3	118823676	a	g	0.272666	0.977957	-0.1697	0.843918	0.036	2.373e-06	---	MODIFIER	intergenic	LOC105374060	3	118542523	3_118542523_A_G	a	g	47333.7	-2.041	0.04126	+--	-0.1922	0.82548	0.164722	0.244293	0.825142	0.0531	0.0002943	0.929302	0.0255894	0.00416629	a	g	-2.041	0.04126
rs76815470	3	118824267	t	g	0.115008	0.974269	-0.254	0.775692	0.0516	8.584e-07	---	MODIFIER	intergenic	LOC105374060	3	118543114	3_118543114_T_G	t	g	47333.7	-1.834	0.06664	+--	-0.2211	0.654308	0.252452	0.0929131	0.801637	0.0768	0.003994	0.874074	0.0362402	0.000204133	t	g	-1.834	0.06664
rs56095825	3	118830904	a	g	0.262342	0.976898	0.1649	1.17928	0.0362	5.396e-06	+++	MODIFIER	intergenic	LOC105374060	3	118549751	3_118549751_G_A	a	g	47333.7	2.06	0.03941	-++	0.1808	0.854892	0.165549	0.343624	1.19818	0.0536	0.0007386	0.927313	0.0257623	0.00339805	a	g	2.06	0.03941
rs1521290	3	118841008	a	g	0.243191	1.00614	0.172	1.18768	0.0357	1.466e-06	+++	MODIFIER	intergenic	LOC105374060	3	118559855	3_118559855_G_A	a	g	47333.7	2.261	0.02378	-++	0.1321	0.68235	0.174284	0.0283043	1.14122	0.052	0.01108	0.908178	0.0256178	0.00017013	a	g	2.261	0.02378
rs1521291	3	118841181	t	g	0.242343	1.00828	-0.1769	0.837864	0.0358	7.963e-07	---	MODIFIER	intergenic	LOC105374060	3	118560028	3_118560028_T_G	t	g	47333.7	-2.294	0.02179	+--	-0.1402	0.686754	0.174147	0.0309411	0.869184	0.0522	0.007209	0.907059	0.0256876	0.000146188	t	g	-2.294	0.02179
rs2684313	3	118841773	t	c	0.243585	1.00492	0.1713	1.18685	0.0357	1.627e-06	+++	MODIFIER	intergenic	LOC105374060	3	118560620	3_118560620_C_T	t	c	47333.7	2.277	0.02281	-++	0.1299	0.68154	0.174304	0.0278349	1.13871	0.052	0.01254	0.907953	0.0256168	0.00016358	t	c	2.277	0.02281
rs2649881	3	118843112	t	c	0.242359	1.00834	-0.1752	0.839289	0.0358	9.953e-07	---	MODIFIER	intergenic	LOC105374060	3	118561959	3_118561959_T_C	t	c	47333.7	-2.274	0.02297	+--	-0.1373	0.686657	0.174143	0.0308748	0.871709	0.0521	0.008436	0.907327	0.0256896	0.000153285	t	c	-2.274	0.02297
rs2139859	3	118843311	t	c	0.243599	1.00502	0.1715	1.18708	0.0357	1.581e-06	+++	MODIFIER	intergenic	LOC105374060	3	118562158	3_118562158_C_T	t	c	47333.7	2.243	0.02488	-++	0.1272	0.681503	0.174297	0.0278066	1.13564	0.052	0.01448	0.906523	0.02563	0.00012862	t	c	2.243	0.02488
rs1851221	3	118844701	t	c	0.242172	1.01359	-0.1753	0.839205	0.0358	9.911e-07	---	MODIFIER	intergenic	LOC105374060	3	118563548	3_118563548_T_C	t	c	47333.7	-2.276	0.02287	+--	-0.1374	0.688382	0.173691	0.0315659	0.871622	0.0522	0.008472	0.907212	0.0256914	0.000150447	t	c	-2.276	0.02287
rs76266169	3	131902907	t	c	0.0124368	0.976559	0.6702	1.95463	0.1323	4.045e-07	+++	MODIFIER	intronic	CPNE4	3	131621751	3_131621751_T_C	t	c	47333.7	1.899	0.05763	+++	0.8252	3.72628	0.428092	0.00212111	2.28234	0.208	7.248e-05	1.23474	0.093526	0.0241613	t	c	1.899	0.05763
rs17041810	3	16048596	t	c	0.0503851	1.00205	-0.3	0.740818	0.0651	4.056e-06	---	MODIFIER	intergenic	MIR563	3	16090103	3_16090103_C_T	t	c	47333.7	-3.007	0.002634	---	-0.3044	2.24031	0.255727	0.00160938	0.737566	0.0952	0.001381	1.11931	0.0476056	0.017903	t	c	-3.007	0.002634
rs6779708	3	161711926	t	c	0.0119271	0.676873	0.7165	2.04726	0.1614	8.972e-06	+++	MODIFIER	intergenic	OTOL1	3	161429714	3_161429714_T_C	t	c	7264	0.673	0.5012	??+	0.6684	1.01316	0.728302	0.985681	1.95111	0.2479	0.00701	1.50737	0.111117	0.00022154	t	c	0.673	0.5012
rs2421077	3	169005497	a	c	0.435805	0.953846	0.1423	1.15292	0.0314	5.834e-06	+++	MODIFIER	intergenic	LINC02082	3	168723285	3_168723285_A_C	a	c	47333.7	2.757	0.005841	+++	0.1293	1.21594	0.140658	0.164528	1.13803	0.0465	0.005416	1.07736	0.0223433	0.000853152	a	c	2.757	0.005841
rs9814638	3	169006109	c	g	0.503311	0.96407	0.1416	1.15212	0.0313	6.109e-06	+++	MODIFIER	intergenic	LINC02082	3	168723897	3_168723897_C_G	c	g	40069.7	1.173	0.241	-+?	0.168	1.25608	0.141539	0.10722	1.18294	0.0463	0.0002845	1.0558	0.0222811	0.0148092	c	g	1.173	0.241
rs13089423	3	169008936	t	c	0.503494	0.965247	-0.1408	0.868663	0.0313	6.832e-06	---	MODIFIER	intergenic	LINC02082	3	168726724	3_168726724_C_T	t	c	47333.7	-1.626	0.1039	+--	-0.167	1.25569	0.141421	0.107406	0.8462	0.0463	0.0003118	1.05547	0.0222655	0.0153282	t	c	-1.626	0.1039
rs1420467	3	169009292	a	g	0.503456	0.964961	-0.1408	0.868663	0.0313	6.852e-06	---	MODIFIER	intergenic	LINC02082	3	168727080	3_168727080_G_A	a	g	47333.7	-1.628	0.1035	+--	-0.1675	1.25569	0.14144	0.107447	0.845777	0.0463	0.0002994	1.05521	0.0222672	0.0157975	a	g	-1.628	0.1035
rs373051127;rs559173312	3	174722704	a	ataaataat	0.0178856	0.970261	0.5029	1.65351	0.112	7.196e-06	-++	MODIFIER	intergenic	NLGN1										0.3421	0.915931	0.541634	0.871204	1.4079	0.1798	0.05705	1.38892	0.0742826	9.74978e-06
rs113647485	3	182786848	t	g	0.186756	0.970628	0.1921	1.21179	0.0419	4.557e-06	+++	MODIFIER	intergenic	LINC01995	3	182504636	3_182504636_G_T	t	g	47333.7	2.734	0.006257	+++	0.1752	0.660528	0.198981	0.0371422	1.19148	0.062	0.00476	0.910355	0.0296749	0.0015509	t	g	2.734	0.006257
rs59086647	3	182790356	t	c	0.187174	0.969687	-0.1922	0.825142	0.0418	4.331e-06	---	MODIFIER	intergenic	LINC01995	3	182508144	3_182508144_T_C	t	c	47333.7	-2.766	0.005681	---	-0.1727	0.658284	0.199054	0.0356821	0.84139	0.0618	0.005184	0.909325	0.0296464	0.00134497	t	c	-2.766	0.005681
rs4859138	3	182790943	a	t	0.187581	0.968692	0.1923	1.21203	0.0418	4.287e-06	+++	MODIFIER	intergenic	LINC01995	3	182508731	3_182508731_T_A	a	t	47333.7	2.768	0.005642	+++	0.1736	0.655441	0.199176	0.0339239	1.18958	0.0618	0.004976	0.909792	0.0296414	0.0014255	a	t	2.768	0.005642
rs4859243	3	182791015	a	c	0.179796	0.98257	-0.1963	0.821766	0.0426	4.02e-06	---	MODIFIER	intergenic	LINC01995	3	182508803	3_182508803_A_C	a	c	47333.7	-2.729	0.006359	---	-0.1975	0.671542	0.200513	0.0470552	0.82078	0.0631	0.00174	0.915308	0.0301202	0.00330274	a	c	-2.729	0.006359
rs59129772	3	182794412	c	g	0.172898	0.975142	0.1981	1.21908	0.0438	5.948e-06	+++	MODIFIER	intronic	ATP11B	3	182512200	3_182512200_G_C	c	g	47333.7	2.634	0.008427	+++	0.1765	0.623073	0.21067	0.0247261	1.19303	0.0646	0.006274	0.90745	0.0309969	0.00172972	c	g	2.634	0.008427
rs16833596	3	182920052	t	c	0.252885	0.951732	-0.1674	0.845861	0.0372	6.824e-06	---	MODIFIER	UTR3	ATP11B	3	182637840	3_182637840_T_C	t	c	47333.7	-2.491	0.01273	---	-0.134	0.731166	0.172707	0.0698343	0.87459	0.0553	0.0155	0.912063	0.0262873	0.000462546	t	c	-2.491	0.01273
rs2638136	3	22219861	a	g	0.374803	0.88885	-0.1547	0.856672	0.0321	1.405e-06	---	MODIFIER	intergenic	ZNF385D-AS2	3	22261353	3_22261353_G_A	a	g	47333.7	-3.627	0.0002868	---	-0.1036	1.42121	0.147915	0.0174817	0.901586	0.047	0.02762	1.09663	0.0229592	5.88116e-05	a	g	-3.627	0.0002868
rs143785410	3	64410988	t	c	0.0426949	0.951029	0.3487	1.41722	0.0764	4.953e-06	+++	MODIFIER	intergenic	PRICKLE2	3	64396664	3_64396664_T_C	t	c	47333.7	2.01	0.04443	+++	0.2749	1.40578	0.315159	0.279828	1.3164	0.118	0.01986	1.2268	0.0528209	0.000108918	t	c	2.01	0.04443
rs10019747	4	108841377	t	c	0.0507807	0.986123	0.3093	1.36247	0.0685	6.223e-06	+++	MODIFIER	intronic	COL25A1	4	109762533	4_109762533_T_C	t	c	47333.7	2.105	0.03531	-++	0.3538	1.16173	0.297141	0.6139	1.42447	0.101	0.0004634	1.15301	0.0490152	0.00367526	t	c	2.105	0.03531
rs145440436	4	108843467	a	agcattctgcctt	0.050779	0.985882	0.3088	1.36179	0.0685	6.531e-06	+++	MODIFIER	intronic	COL25A1										0.3543	1.16098	0.297252	0.615562	1.42518	0.1011	0.0004548	1.15223	0.0490363	0.00385542
rs72906927	4	114833170	a	t	0.0796466	0.967982	0.2726	1.31337	0.06	5.513e-06	+++	MODIFIER	intronic	NDST4										0.2653	1.99298	0.213774	0.00125541	1.30382	0.0944	0.004949	1.11339	0.0416929	0.00998959
rs111421407	4	114835211	t	c	0.0794879	0.969888	-0.2698	0.763532	0.0601	7.018e-06	---	MODIFIER	intronic	NDST4	4	115756367	4_115756367_C_T	t	c	47333.7	-1.293	0.1959	---	-0.2604	1.99582	0.213661	0.00121918	0.770743	0.0946	0.005929	1.11234	0.0417211	0.0107156	t	c	-1.293	0.1959
rs113179322	4	114837313	t	c	0.0796393	0.96975	0.2701	1.3101	0.06	6.876e-06	+++	MODIFIER	intronic	NDST4	4	115758469	4_115758469_T_C	t	c	47333.7	1.292	0.1962	+++	0.2604	2.00593	0.213379	0.00110507	1.29745	0.0946	0.005917	1.11207	0.0417232	0.0108998	t	c	1.292	0.1962
rs72940663	4	141484888	a	c	0.0141715	0.932822	-0.5547	0.574245	0.1164	1.876e-06	+--	MODIFIER	intergenic	LINC02432	4	142406041	4_142406041_C_A	a	c	47333.7	-3.409	0.0006515	---	-0.6008	0.872113	0.624244	0.826492	0.548373	0.177	0.000689	1.32471	0.079707	0.000418945	a	c	-3.409	0.0006515
rs190052922	4	141550979	c	g	0.0104095	0.924817	-0.6193	0.538321	0.1371	6.267e-06	+--	MODIFIER	intergenic	LINC02432	4	142472132	4_142472132_G_C	c	g	40069.7	-2.037	0.04162	+-?	-0.5202	0.76719	0.762539	0.728178	0.594402	0.2127	0.01444	1.45185	0.0922527	5.3115e-05	c	g	-2.037	0.04162
rs553694493	4	141604521	a	ac	0.0111438	0.944591	-0.659	0.517368	0.1369	1.485e-06	+--	MODIFIER	intergenic	LINC02432										-0.5515	0.700618	0.753216	0.636666	0.576085	0.2133	0.009711	1.49133	0.091907	1.37002e-05
rs142356606	4	141665217	t	c	0.0114311	0.967522	-0.6386	0.528031	0.1362	2.758e-06	+--	MODIFIER	intronic	IL15	4	142586370	4_142586370_C_T	t	c	47333.7	-3.168	0.001536	---	-0.5482	0.672751	0.750926	0.5976	0.577989	0.2123	0.009802	1.46734	0.0913868	2.71806e-05	t	c	-3.168	0.001536
rs141056957	4	141739060	a	g	0.0114525	0.972025	0.6466	1.90904	0.1339	1.381e-06	-++	MODIFIER	intergenic	IL15	4	142660213	4_142660213_A_G	a	g	47333.7	3.306	0.0009473	+++	0.5095	0.662863	0.753737	0.585389	1.66446	0.2076	0.01415	1.49953	0.0901081	6.91557e-06	a	g	3.306	0.0009473
rs144765262	4	141739289	a	c	0.0114525	0.972025	0.646	1.90789	0.1339	1.41e-06	-++	MODIFIER	intergenic	IL15	4	142660442	4_142660442_A_C	a	c	47333.7	3.306	0.0009473	+++	0.5091	0.662863	0.753737	0.585389	1.66379	0.2076	0.01422	1.49908	0.0901181	7.03944e-06	a	c	3.306	0.0009473
rs138776123	4	141739880	a	g	0.0114525	0.972025	-0.646	0.524138	0.1339	1.41e-06	+--	MODIFIER	intergenic	IL15	4	142661033	4_142661033_G_A	a	g	40069.7	-2.314	0.02065	--?	-0.5091	0.662863	0.753737	0.585389	0.601036	0.2076	0.01422	1.49908	0.0901181	7.03944e-06	a	g	-2.314	0.02065
rs144453104	4	141740039	t	c	0.0114529	0.97199	0.6538	1.92283	0.1335	9.762e-07	-++	MODIFIER	intergenic	IL15	4	142661192	4_142661192_T_C	t	c	47333.7	3.393	0.0006915	+++	0.5222	0.662833	0.753752	0.585354	1.68573	0.207	0.01166	1.5019	0.0898246	5.95316e-06	t	c	3.393	0.0006915
rs114693370	4	141741754	a	g	0.0114525	0.972025	-0.646	0.524138	0.1339	1.413e-06	+--	MODIFIER	intergenic	IL15	4	142662907	4_142662907_G_A	a	g	47333.7	-3.393	0.0006915	---	-0.509	0.662863	0.753737	0.585389	0.601096	0.2076	0.01423	1.49908	0.0901181	7.03944e-06	a	g	-3.393	0.0006915
rs139407095	4	141748865	t	g	0.0115025	0.96843	0.6436	1.90332	0.1343	1.647e-06	-++	MODIFIER	intergenic	IL15	4	142670018	4_142670018_T_G	t	g	47333.7	3.321	0.0008981	+++	0.5076	0.660394	0.754655	0.582449	1.6613	0.2083	0.01484	1.49662	0.0903086	8.01563e-06	t	g	3.321	0.0008981
rs144779353	4	141751576	t	c	0.0115025	0.96843	0.6492	1.91401	0.1341	1.297e-06	-++	MODIFIER	intergenic	IL15	4	142672729	4_142672729_T_C	t	c	47333.7	3.321	0.0008981	+++	0.5058	0.660394	0.754655	0.582449	1.65831	0.2084	0.01525	1.50463	0.0900909	5.76452e-06	t	c	3.321	0.0008981
rs146831150	4	141752084	c	g	0.0115025	0.96843	0.6433	1.90275	0.1343	1.676e-06	-++	MODIFIER	intergenic	IL15	4	142673237	4_142673237_C_G	c	g	47333.7	3.292	0.0009957	+++	0.5068	0.660394	0.754655	0.582449	1.65997	0.2085	0.01507	1.49662	0.0903086	8.01563e-06	c	g	3.292	0.0009957
rs192198214	4	141755012	t	c	0.0115025	0.96843	-0.6433	0.525555	0.1343	1.676e-06	+--	MODIFIER	intergenic	IL15	4	142676165	4_142676165_C_T	t	c	47333.7	-3.338	0.0008448	---	-0.5068	0.660394	0.754655	0.582449	0.60242	0.2085	0.01507	1.49662	0.0903086	8.01563e-06	t	c	-3.338	0.0008448
rs142852772	4	141758265	a	g	0.0119166	0.968661	-0.6266	0.534406	0.1339	2.858e-06	+--	MODIFIER	intergenic	IL15	4	142679418	4_142679418_G_A	a	g	47333.7	-3.344	0.0008259	---	-0.4884	0.630536	0.75328	0.540382	0.613607	0.208	0.01885	1.48588	0.0899232	1.06364e-05	a	g	-3.344	0.0008259
rs150934179	4	141762985	a	t	0.0115017	0.968545	-0.6324	0.531315	0.1343	2.494e-06	+--	MODIFIER	intergenic	IL15	4	142684138	4_142684138_T_A	a	t	47333.7	-3.321	0.0008969	---	-0.4868	0.660528	0.75458	0.582595	0.61459	0.2084	0.01948	1.49307	0.0902985	9.03692e-06	a	t	-3.321	0.0008969
rs558618831	4	141769954	t	c	0.0116137	0.965114	0.5963	1.81539	0.135	9.997e-06	-++	MODIFIER	intergenic	IL15	4	142691107	4_142691107_T_C	t	c	47333.7	3.402	0.0006695	+++	0.4924	0.623059	0.75859	0.53284	1.63624	0.2093	0.01861	1.44484	0.0908335	5.09264e-05	t	c	3.402	0.0006695
rs145472329	4	141785084	t	c	0.0120835	0.961446	-0.6116	0.542482	0.1286	1.967e-06	+--	MODIFIER	intergenic	IL15	4	142706237	4_142706237_C_T	t	c	47333.7	-3.146	0.001656	---	-0.4922	0.601332	0.758988	0.502785	0.61128	0.1984	0.01313	1.46289	0.0865781	1.11357e-05	t	c	-3.146	0.001656
rs150702976	4	141787922	a	g	0.0120835	0.961446	0.585	1.79499	0.1311	8.164e-06	-++	MODIFIER	intergenic	IL15	4	142709075	4_142709075_A_G	a	g	47333.7	3.146	0.001656	+++	0.5126	0.601332	0.758988	0.502785	1.66963	0.201	0.01076	1.42019	0.0888648	7.89872e-05	a	g	3.146	0.001656
rs144247762	4	141789445	c	g	0.0120835	0.961446	-0.5881	0.555382	0.1312	7.355e-06	+--	MODIFIER	intergenic	IL15	4	142710598	4_142710598_G_C	c	g	47333.7	-3.167	0.001538	---	-0.5125	0.601332	0.758988	0.502785	0.598996	0.201	0.01079	1.42431	0.0889013	6.93808e-05	c	g	-3.167	0.001538
rs114603178	4	141793126	t	c	0.0120947	0.960602	0.5832	1.79176	0.1311	8.698e-06	-++	MODIFIER	intergenic	IL15	4	142714279	4_142714279_T_C	t	c	47333.7	3.084	0.002041	+++	0.5138	0.600389	0.759443	0.501724	1.67163	0.2008	0.01052	1.41734	0.0889207	8.7682e-05	t	c	3.084	0.002041
rs114370570	4	141797266	a	g	0.0120947	0.960602	0.583	1.7914	0.1312	8.78e-06	-++	MODIFIER	intergenic	IL15	4	142718419	4_142718419_A_G	a	g	47333.7	3.223	0.001271	+++	0.5134	0.600389	0.759443	0.501724	1.67096	0.2009	0.01061	1.41734	0.0889207	8.7682e-05	a	g	3.223	0.001271
rs143469568	4	166704468	a	at	0.0232949	0.896974	-0.4474	0.639288	0.0988	5.971e-06	---	MODIFIER	intergenic	TLL1										-0.2751	1.08038	0.46725	0.868584	0.759496	0.1561	0.07804	1.35101	0.0663463	5.77338e-06
rs544405572	4	166718417	t	g	0.023416	0.872133	0.4465	1.56283	0.0997	7.502e-06	+++	MODIFIER	intergenic	TLL1	4	167639568	4_167639568_T_G	t	g	40069.7	1.235	0.2167	-+?	0.2699	1.13077	0.466221	0.792084	1.30983	0.1566	0.08471	1.35243	0.06727	7.19133e-06	t	g	1.235	0.2167
rs4428268	4	25026536	t	g	0.164966	0.978586	-0.1828	0.832935	0.04	4.909e-06	---	MODIFIER	intronic	LGI2	4	25028158	4_25028158_G_T	t	g	47333.7	-2.882	0.003955	---	-0.1785	1.51432	0.170899	0.0151765	0.836524	0.0594	0.002636	1.08374	0.0285298	0.00481921	t	g	-2.882	0.003955
rs116456990	4	82456866	a	g	0.031135	0.93626	0.4245	1.52883	0.0931	5.15e-06	+++	MODIFIER	intronic	ENOPH1	4	83378019	4_83378019_A_G	a	g	47333.7	1.139	0.2546	-++	0.4051	1.64625	0.349661	0.153967	1.49945	0.1504	0.007052	1.23893	0.0630255	0.000675276	a	g	1.139	0.2546
rs114519058	4	82467646	a	c	0.0319197	0.935201	-0.4104	0.663385	0.0928	9.798e-06	---	MODIFIER	intergenic	ENOPH1	4	83388799	4_83388799_C_A	a	c	47333.7	-1.174	0.2404	+-+	-0.3879	1.5778	0.349417	0.191853	0.67848	0.1501	0.009769	1.23388	0.062758	0.000811708	a	c	-1.174	0.2404
rs183084422	4	82477947	t	c	0.0361868	0.911722	0.4085	1.50456	0.0848	1.473e-06	+++	MODIFIER	intergenic	ENOPH1	4	83399100	4_83399100_T_C	t	c	47333.7	1.209	0.2268	-++	0.3556	1.7596	0.325846	0.0828814	1.42704	0.1323	0.007202	1.23979	0.0587727	0.000254947	t	c	1.209	0.2268
rs55853362	5	106983924	t	c	0.0862269	0.975982	0.2337	1.26327	0.0522	7.647e-06	+++	MODIFIER	ncRNA_intronic	LINC01950	5	106319625	5_106319625_T_C	t	c	40069.7	3.26	0.001114	++?	0.1804	1.80149	0.218975	0.00718733	1.1977	0.0769	0.01891	1.12914	0.0376299	0.00124839	t	c	3.26	0.001114
rs11748437	5	124460106	t	c	0.0344566	0.946371	-0.3647	0.694405	0.0797	4.748e-06	+--	MODIFIER	intergenic	LINC01170	5	123795799	5_123795799_C_T	t	c	47333.7	-2.456	0.01406	---	-0.4502	0.786641	0.430379	0.577111	0.637501	0.1173	0.0001235	1.1779	0.0561256	0.00353171	t	c	-2.456	0.01406
rs2967805	5	137699929	a	g	0.0810108	0.895232	0.2401	1.27138	0.0536	7.616e-06	+++	MODIFIER	intronic	KLHL3	5	137035618	5_137035618_A_G	a	g	47333.7	3.416	0.0006356	+++	0.2373	1.21117	0.257828	0.457436	1.26782	0.0793	0.002769	1.1314	0.0379733	0.00114961	a	g	3.416	0.0006356
rs34922265;rs796119779	5	137702259	a	ac	0.0818422	0.894499	-0.2399	0.786707	0.0534	7.014e-06	---	MODIFIER	intronic	KLHL3										-0.2292	1.27609	0.25369	0.336543	0.795169	0.0789	0.003655	1.13283	0.0378431	0.000982039
rs149568838	5	179336335	t	g	0.0096285	0.943474	-0.6432	0.525608	0.1329	1.302e-06	+--	MODIFIER	intronic	ADAMTS2										-0.6915	0.393144	1.03994	0.369335	0.500824	0.1953	0.0003997	1.38381	0.092103	0.000420451
rs147450856	5	25559032	t	c	0.00919048	0.949416	0.628	1.87386	0.1362	4.013e-06	-++	MODIFIER	intergenic	LINC02211	5	25559141	5_25559141_T_C	t	c	47333.7	3.176	0.001493	+++	0.5917	0.110642	1.9475	0.258308	1.80706	0.2008	0.003217	1.40853	0.0931083	0.000234166	t	c	3.176	0.001493
rs35771870	5	31655755	a	at	0.014333	0.924266	-0.5465	0.578973	0.1221	7.571e-06	---	MODIFIER	intronic	PDZD2										-0.3966	2.00904	0.479803	0.145934	0.672603	0.1986	0.04578	1.3706	0.0817403	0.000114929
rs397963019;rs5867126;rs869216117	5	32055538	a	at	0.306015	0.941766	-0.1639	0.848827	0.0345	1.976e-06	---	MODIFIER	intronic	PDZD2										-0.1579	0.687026	0.164039	0.0221158	0.853935	0.0513	0.002099	0.927394	0.0242558	0.00188619
rs80196698	5	4689659	ca	c	0.0238087	0.986121	-0.4057	0.66651	0.0898	6.234e-06	+--	MODIFIER	intergenic	IRX1										-0.4377	0.957523	0.473343	0.926936	0.645519	0.1312	0.00085	1.22632	0.0637653	0.00137672
rs76415585	5	4691099	t	c	0.0234377	0.989458	0.4093	1.50576	0.0898	5.204e-06	-++	MODIFIER	intergenic	IRX1	5	4691212	5_4691212_T_C	t	c	47333.7	2.717	0.00659	-++	0.4322	0.972979	0.473208	0.953838	1.54064	0.1311	0.0009807	1.23329	0.0638726	0.00102742	t	c	2.717	0.00659
rs80304534	5	4691634	a	g	0.0234377	0.989458	-0.4125	0.661993	0.0898	4.322e-06	+--	MODIFIER	intergenic	IRX1	5	4691747	5_4691747_G_A	a	g	47333.7	-2.747	0.006017	+--	-0.4322	0.972979	0.473208	0.953838	0.64908	0.1311	0.0009803	1.23726	0.0637798	0.000843828	a	g	-2.747	0.006017
rs144608163	5	4714135	a	t	0.0105959	0.963662	-0.5594	0.571552	0.126	8.948e-06	+--	MODIFIER	intergenic	IRX1	5	4714248	5_4714248_T_A	a	t	47333.7	-3.325	0.0008834	---	-0.6724	0.804909	0.760522	0.775365	0.510482	0.1833	0.000244	1.28105	0.0890411	0.0054078	a	t	-3.325	0.0008834
rs12528750	6	71584043	a	g	0.146607	1.04788	0.1951	1.21543	0.0431	6.101e-06	-++	MODIFIER	intergenic	LINC01626	6	72293746	6_72293746_A_G	a	g	47333.7	1.404	0.1603	-++	0.2234	0.943743	0.200017	0.772211	1.25032	0.0632	0.0004062	1.10086	0.0308846	0.00186289	a	g	1.404	0.1603
rs12529063	6	71584152	t	c	0.171416	1.03028	0.1848	1.20298	0.0405	4.929e-06	-++	MODIFIER	intergenic	LINC01626	6	72293855	6_72293855_T_C	t	c	47333.7	1.614	0.1065	-++	0.2127	0.908467	0.190608	0.614517	1.23701	0.0594	0.0003418	1.0965	0.0288739	0.00142063	t	c	1.614	0.1065
rs73462024	6	75041713	t	c	0.309844	0.973901	-0.1497	0.860966	0.0338	9.322e-06	---	MODIFIER	intergenic	LOC101928516	6	75751429	6_75751429_T_C	t	c	47333.7	-2.234	0.02551	---	-0.1725	0.699677	0.162111	0.0275921	0.841558	0.0499	0.0005414	0.946175	0.0239096	0.020666	t	c	-2.234	0.02551
rs76420325	7	11907669	t	c	0.0580691	1.00444	-0.2955	0.744159	0.0647	4.924e-06	+--	MODIFIER	intergenic	THSD7A	7	11947295	7_11947295_C_T	t	c	47333.7	-4.978	6.438e-07	---	-0.3712	0.853066	0.308034	0.605915	0.689906	0.0959	0.0001088	1.14268	0.045704	0.00351887	t	c	-4.978	6.438e-07
rs115377563	7	11909864	t	c	0.0576625	1.00545	-0.2916	0.747067	0.0648	6.755e-06	+--	MODIFIER	intergenic	THSD7A	7	11949490	7_11949490_C_T	t	c	47333.7	-4.971	6.657e-07	---	-0.3672	0.86006	0.307976	0.624491	0.692671	0.096	0.000131	1.13995	0.0458003	0.00423861	t	c	-4.971	6.657e-07
rs79106544	7	12023545	t	c	0.0222976	0.97332	-0.4351	0.6472	0.0947	4.391e-06	---	MODIFIER	intergenic	THSD7A	7	12063171	7_12063171_C_T	t	c	47333.7	-4.008	6.135e-05	---	-0.4299	1.64967	0.397766	0.208226	0.650574	0.1375	0.001769	1.24135	0.0692175	0.00178717	t	c	-4.008	6.135e-05
rs199541941	7	12024630	g	ga	0.022548	0.974023	-0.4292	0.65103	0.0944	5.492e-06	---	MODIFIER	intergenic	THSD7A										-0.42	1.62644	0.39718	0.220721	0.657047	0.137	0.002178	1.24082	0.0689785	0.0017595
rs73452975	7	137300219	t	c	0.0137244	0.952426	0.5038	1.655	0.1133	8.703e-06	+++	MODIFIER	intronic	PTN	7	136984966	7_136984966_T_C	t	c	47333.7	2.314	0.02066	-++	0.4496	1.03359	0.577543	0.954377	1.56768	0.1726	0.00918	1.33766	0.077743	0.000182463	t	c	2.314	0.02066
rs6968980	7	138278532	a	c	0.429064	1.00263	-0.1402	0.869184	0.0317	9.7e-06	---	MODIFIER	intergenic	MIR4468	7	137963277	7_137963277_A_C	a	c	47333.7	-3.938	8.219e-05	---	-0.0969	0.836771	0.139771	0.202317	0.907647	0.0473	0.0405	0.916062	0.0224336	9.30495e-05	a	c	-3.938	8.219e-05
rs1277326228	7	138337618	t	tc	0.100825	0.979678	0.2347	1.26453	0.0515	5.141e-06	-++	MODIFIER	intergenic	MIR4468										0.3009	0.658097	0.264748	0.11402	1.35107	0.0777	0.0001083	1.11988	0.0356005	0.00147088
rs143012878	7	138339035	a	g	0.100918	0.980424	0.2322	1.26137	0.0514	6.389e-06	-++	MODIFIER	intergenic	MIR4468	7	138023780	7_138023780_A_G	a	g	47333.7	1.066	0.2865	-++	0.2964	0.65757	0.264629	0.113168	1.34501	0.0776	0.0001323	1.1192	0.0355713	0.00154612	a	g	1.066	0.2865
rs375472769	7	138339364	g	gtt	0.100915	0.98026	0.2318	1.26087	0.0514	6.619e-06	-++	MODIFIER	intergenic	MIR4468										0.2965	0.657546	0.264655	0.11317	1.34514	0.0776	0.0001321	1.11877	0.0355808	0.0016094
rs554191613	7	138339368	a	t	0.100914	0.980254	0.2321	1.26125	0.0515	6.451e-06	-++	MODIFIER	intergenic	MIR4468	7	138024113	7_138024113_A_T	a	t	47333.7	1.009	0.3132	-++	0.2964	0.657551	0.264657	0.11318	1.34501	0.0776	0.0001327	1.11914	0.0355877	0.00156231	a	t	1.009	0.3132
rs59987492;rs796086425	7	138351279	a	at	0.124007	0.905552	0.211	1.23491	0.0472	7.802e-06	+++	MODIFIER	intergenic	MIR4468										0.2358	1.26033	0.208312	0.266695	1.26592	0.0718	0.001017	1.09867	0.0328292	0.00415324
rs116211416	7	14168452	a	g	0.0280173	0.958816	0.4353	1.54543	0.098	8.837e-06	+++	MODIFIER	intronic	DGKB	7	14208077	7_14208077_A_G	a	g	47333.7	0.442	0.6588	-++	0.4795	1.20713	0.40075	0.638544	1.61527	0.1541	0.001859	1.23954	0.0668812	0.00132352	a	g	0.442	0.6588
rs79439364	7	151611768	c	g	0.0287149	0.895886	0.5444	1.72357	0.114	1.792e-06	+++	MODIFIER	intronic	PRKAG2	7	151308854	7_151308854_G_C	c	g	47333.7	3.846	0.0001202	+++	0.4926	0.455248	0.581472	0.175955	1.63657	0.1725	0.004292	0.752102	0.078682	0.000293813	c	g	3.846	0.0001202
rs141531973	8	17547197	a	g	0.0190446	0.927131	0.5277	1.69503	0.1115	2.199e-06	+++	MODIFIER	intronic	SLC7A2	8	17404706	8_17404706_A_G	a	g	47333.7	1.806	0.07091	+++	0.5498	2.21024	0.398537	0.0465879	1.73291	0.1658	0.0009142	1.25998	0.0812982	0.00447447	a	g	1.806	0.07091
rs183994654	8	17547200	a	g	0.0190442	0.927139	0.5277	1.69503	0.1115	2.196e-06	+++	MODIFIER	intronic	SLC7A2	8	17404709	8_17404709_A_G	a	g	47333.7	1.775	0.07582	+++	0.5498	2.21028	0.398537	0.0465831	1.73291	0.1658	0.0009142	1.26002	0.0812974	0.00446932	a	g	1.775	0.07582
rs149580982	8	62694872	t	c	0.00512715	0.857956	-0.7222	0.485683	0.1506	1.617e-06	---	MODIFIER	intronic	NKAIN3	8	63607431	8_63607431_C_T	t	c	47333.7	-3.408	0.0006535	---	-0.7439	5.58575	0.660536	0.00920683	0.475257	0.2494	0.002859	1.36327	0.0985654	0.00166693	t	c	-3.408	0.0006535
rs141606375	8	62867687	a	g	0.00560477	0.874402	0.6608	1.93634	0.1469	6.872e-06	+++	MODIFIER	intronic	NKAIN3	8	63780246	8_63780246_A_G	a	g	47333.7	2.939	0.003296	+++	0.7087	4.99143	0.631107	0.0108509	2.03135	0.2358	0.002646	1.30693	0.0983685	0.00650373	a	g	2.939	0.003296
rs138909272	8	7020516	t	c	0.0212553	0.920535	0.5286	1.69656	0.1162	5.349e-06	+++	MODIFIER	intergenic	DEFA1B	8	6878038	8_6878038_T_C	t	c	40069.7	3.719	0.0001999	++?	0.096	2.61607	0.378271	0.0110132	1.10076	0.1995	0.6303	1.4299	0.0771424	3.55783e-06	t	c	3.719	0.0001999
rs140062910	8	7036663	c	g	0.0214012	0.911669	-0.5412	0.582049	0.1183	4.76e-06	---	MODIFIER	intergenic	DEFA11P	8	6894185	8_6894185_G_C	c	g	47333.7	-3.041	0.00236	--+	-0.0841	2.65289	0.377872	0.00982407	0.919339	0.2045	0.6811	1.44453	0.0785076	2.80374e-06	c	g	-3.041	0.00236
rs73652816	9	21996781	a	g	0.123768	1.00416	-0.2144	0.807026	0.0474	6.014e-06	---	MODIFIER	ncRNA_intronic	CDKN2B-AS1	9	21996780	9_21996780_A_G	a	g	47333.7	-2.958	0.003097	---	-0.2412	0.87609	0.217197	0.542483	0.785684	0.069	0.000475	0.906536	0.0341471	0.00405828	a	g	-2.958	0.003097
rs73652817	9	21996836	a	c	0.123776	1.00424	-0.2137	0.807591	0.0474	6.432e-06	---	MODIFIER	ncRNA_intronic	CDKN2B-AS1	9	21996835	9_21996835_A_C	a	c	47333.7	-2.984	0.002845	---	-0.2404	0.876027	0.217189	0.542248	0.786313	0.069	0.0004967	0.906839	0.0341384	0.00417643	a	c	-2.984	0.002845
rs73652818	9	21996864	a	g	0.123775	1.00424	-0.2137	0.807591	0.0474	6.433e-06	---	MODIFIER	ncRNA_intronic	CDKN2B-AS1	9	21996863	9_21996863_A_G	a	g	47333.7	-2.984	0.002845	---	-0.2404	0.876032	0.217189	0.542266	0.786313	0.069	0.0004967	0.90684	0.0341385	0.00417695	a	g	-2.984	0.002845
rs3218023	9	21997598	a	g	0.124384	1.00129	0.2132	1.23763	0.0473	6.569e-06	+++	MODIFIER	ncRNA_intronic	CDKN2B-AS1										0.2434	0.869104	0.217531	0.518973	1.27558	0.0689	0.0004122	0.909033	0.0340794	0.00513289
rs3218003	9	22000771	c	g	0.123776	1.00447	0.2134	1.23788	0.0474	6.596e-06	+++	MODIFIER	ncRNA_intronic	CDKN2B-AS1	9	22000770	9_22000770_G_C	c	g	47333.7	2.991	0.002785	+++	0.2391	0.876014	0.217164	0.542156	1.27011	0.069	0.0005334	0.906548	0.0341188	0.00403279	c	g	2.991	0.002785
rs3217999	9	22001573	a	g	0.123793	1.00419	0.2155	1.24048	0.0474	5.324e-06	+++	MODIFIER	ncRNA_intronic	CDKN2B-AS1	9	22001572	9_22001572_G_A	a	g	47333.7	3.002	0.002686	+++	0.2442	0.875864	0.217192	0.54169	1.2766	0.069	0.0004023	0.906799	0.0341184	0.00413709	a	g	3.002	0.002686
rs3217997	9	22002317	t	c	0.123791	1.00419	0.2153	1.24023	0.0473	5.46e-06	+++	MODIFIER	ncRNA_intronic	CDKN2B-AS1	9	22002316	9_22002316_C_T	t	c	47333.7	3.015	0.002571	+++	0.244	0.875891	0.217193	0.541784	1.27634	0.069	0.0004079	0.906956	0.034114	0.0041994	t	c	3.015	0.002571
rs3217994	9	22002865	t	c	0.123791	1.0042	0.2162	1.24135	0.0473	4.935e-06	+++	MODIFIER	ncRNA_intronic	CDKN2B-AS1	9	22002864	9_22002864_C_T	t	c	47333.7	3.025	0.002489	+++	0.2472	0.875289	0.217251	0.539797	1.28044	0.069	0.000341	0.907491	0.0340999	0.0044178	t	c	3.025	0.002489
rs3217980	9	22006608	a	g	0.123328	1.00747	-0.2218	0.801076	0.0474	2.934e-06	---	MODIFIER	ncRNA_intronic	CDKN2B-AS1	9	22006607	9_22006607_A_G	a	g	47333.7	-3.045	0.002327	---	-0.2451	0.838616	0.220402	0.42455	0.782626	0.069	0.0003816	0.903335	0.0342042	0.00295688	a	g	-3.045	0.002327
rs2069420	9	22008505	a	t	0.123765	1.00679	0.2154	1.24036	0.0474	5.372e-06	+++	MODIFIER	ncRNA_intronic	CDKN2B-AS1	9	22008504	9_22008504_T_A	a	t	47333.7	3.014	0.002579	+++	0.2427	0.875806	0.216967	0.541066	1.27469	0.069	0.0004384	0.906214	0.0341222	0.00390067	a	t	3.014	0.002579
rs7022215	9	75886543	c	g	0.177324	0.991451	0.179	1.19602	0.0404	9.218e-06	-++	MODIFIER	intergenic	OSTF1	9	78501459	9_78501459_C_G	c	g	47333.7	2.518	0.01181	+++	0.1643	0.916644	0.185274	0.638521	1.17857	0.0609	0.007007	1.11422	0.0281839	0.000124287	c	g	2.518	0.01181
rs115178402	9	8926780	a	g	0.00933475	0.968389	-0.5662	0.567679	0.1275	8.979e-06	---	MODIFIER	intronic	PTPRD	9	8926780	9_8926780_G_A	a	g	47333.7	-2.973	0.002945	--+	-0.2787	2.51089	0.523152	0.0784442	0.756767	0.2061	0.1763	1.43747	0.0853664	2.12909e-05	a	g	-2.973	0.002945
POS=base pair position in GRCH38
Allele1=effect allele on which the odds ratio is based
Allele2=non-effect allele
MACH R2=imputation quality metric from MACH
OR Meta=odds ratio from meta-analysis between MVP and ADGC
StdErr=standard error
Meta P=p-value from MVP/ADGC meta-analysis
Direction=effect direction of the odds ratios (MVP then ADGC)
The following columns show the MVP specific Ors, StdErrs, and p-values from the MVP ADRD cohort, the ADGC cohort, the MVP maternal proxy cohort, and the unstratified African American meta-analysis of the MVP and ADGC cohorts published in Molecular Psychiatry (Sherva et al. 2023)
The Sherva et al. results were generated on GRCh 37 using the 1000 genomes AFR reference panel for imputation

## Sheet: Male
rsID	CHR	POS	Allele1	Allele2	Allele1 Frequency	MACH R2	Effect	OR Meta	StdErr Meta	Meta P	Direction	IMPACT	Region	Gene	Effect_ADGC	OR MVP ADRD	StdErr MVP ADRD	P MVP ADRD	OR ADGC	StdErr ADGC	P ADGC	OR MVP Paternal Roxy	StdErr Paternal Proxy	P MVP Paternal Proxy	Allele1 Sherva et al.	Allele2 Sherva et al.	Zscore Sherva et al.	P Sherva et al.
rs10829732	10	130375477	c	g	0.358053	1.00525	0.1066	1.11249	0.0226	2.277e-06	+++	MODIFIER	intergenic	GLRX3	0.1201	1.11414	0.0256443	2.50043e-05	1.12761	0.0747	0.1078	1.04565	0.0307103	0.146067	c	g	3.059	0.002224
rs769194929	10	130376282	g	ga	0.309581	1.00619	0.1128	1.11941	0.0233	1.251e-06	+++	MODIFIER	intergenic	GLRX3	0.1233	1.12481	0.0264258	8.5581e-06	1.13122	0.0775	0.1116	1.03981	0.0318071	0.219713
rs10608295;rs397691505	10	130376936	ctct	c	0.336609	0.990144	-0.1088	0.89691	0.023	2.305e-06	---	MODIFIER	intergenic	GLRX3	-0.115	1.1132	0.0261606	4.14596e-05	0.891366	0.0766	0.1334	1.05837	0.031322	0.0700982
rs7084088	10	130381211	t	g	0.3557	1.00764	0.0998	1.10495	0.0225	9.203e-06	+++	MODIFIER	intergenic	GLRX3	0.0988	1.11081	0.0255909	4.01722e-05	1.10385	0.0743	0.1835	1.03579	0.0307045	0.25216	t	g	2.633	0.008451
rs10829734	10	130383604	c	g	0.305263	1.00714	-0.1085	0.897179	0.0234	3.423e-06	---	MODIFIER	intergenic	GLRX3	-0.1261	1.11655	0.0265241	3.23235e-05	0.881527	0.0778	0.1049	1.04417	0.0318992	0.175467	c	g	-3.523	0.0004267
rs7903920	10	130386763	t	c	0.305419	1.00713	0.1055	1.11127	0.0234	6.225e-06	+++	MODIFIER	intergenic	GLRX3	0.1256	1.11321	0.0265282	5.28528e-05	1.13383	0.0775	0.1053	1.0419	0.0319236	0.198534	t	c	3.529	0.0004167
rs1484649	10	130392326	a	g	0.327948	1.00253	0.1029	1.10838	0.023	7.429e-06	+++	MODIFIER	intergenic	GLRX3	0.0893	1.1143	0.026098	3.37134e-05	1.09341	0.0761	0.241	1.04166	0.0313576	0.193043	a	g	3.203	0.001361
rs4001914	10	130394147	t	c	0.327892	1.00237	0.1033	1.10882	0.023	6.884e-06	+++	MODIFIER	intergenic	GLRX3	0.0912	1.11445	0.0261007	3.2998e-05	1.09549	0.0761	0.2309	1.04207	0.0313618	0.188899	t	c	3.195	0.001401
rs7915646	10	130394544	t	c	0.327937	1.00235	0.1039	1.10949	0.023	6.158e-06	+++	MODIFIER	intergenic	GLRX3	0.092	1.11478	0.0260993	3.1401e-05	1.09636	0.0761	0.2266	1.04298	0.0313554	0.179542	t	c	3.177	0.001486
rs7915803	10	130394684	t	c	0.327899	1.00253	0.1034	1.10893	0.023	6.779e-06	+++	MODIFIER	intergenic	GLRX3	0.0926	1.1144	0.0260986	3.32327e-05	1.09702	0.0761	0.2237	1.04197	0.0313589	0.189792	t	c	3.16	0.001577
rs7904068	10	130394742	t	c	0.327895	1.00253	-0.1033	0.901856	0.023	6.844e-06	---	MODIFIER	intergenic	GLRX3	-0.0918	1.11442	0.0260986	3.31141e-05	0.912288	0.0761	0.2275	1.04202	0.0313598	0.189301	t	c	-3.162	0.001569
rs5025562	10	130395057	c	g	0.327658	1.00218	0.1037	1.10927	0.023	6.451e-06	+++	MODIFIER	intergenic	GLRX3	0.0924	1.11453	0.0261073	3.27737e-05	1.0968	0.0761	0.2248	1.04275	0.031365	0.181978	c	g	3.241	0.001189
rs7096096	10	130395776	a	g	0.327882	1.00262	0.1018	1.10716	0.023	9.336e-06	+++	MODIFIER	intergenic	GLRX3	0.0979	1.11144	0.0261041	5.17868e-05	1.10285	0.0758	0.1966	1.04192	0.0313559	0.190321	a	g	3.122	0.001795
rs7097075	10	130395800	t	c	0.325663	1.00263	0.1047	1.11038	0.023	5.379e-06	+++	MODIFIER	intergenic	GLRX3	0.1053	1.11569	0.026135	2.80328e-05	1.11104	0.0761	0.1664	1.0389	0.0314288	0.224614	t	c	3.213	0.001312
rs10870205	10	132917122	c	g	0.359778	0.972215	0.108	1.11405	0.0229	2.468e-06	+++	MODIFIER	intronic	CFAP46	0.1115	1.11052	0.0261354	6.04341e-05	1.11795	0.0749	0.1365	1.06371	0.0310113	0.0464006	c	g	3.249	0.00116
rs59096071	10	132923854	a	g	0.2259	0.974754	0.1162	1.12322	0.026	7.706e-06	+++	MODIFIER	intronic	CFAP46	0.0964	1.12726	0.0295553	5.0567e-05	1.1012	0.0855	0.2592	1.05604	0.0352747	0.122193	a	g	2.852	0.004348
rs74161932	10	132931604	t	c	0.264355	0.970164	-0.1268	0.88091	0.0247	2.894e-07	---	MODIFIER	intronic	CFAP46	-0.1654	1.12322	0.0281511	3.664e-05	0.847555	0.0815	0.04242	1.08347	0.0333414	0.0161899	t	c	-3.973	7.101e-05
rs12247909	10	132933003	t	c	0.295996	0.986512	-0.1202	0.886743	0.0238	4.42e-07	---	MODIFIER	intronic	CFAP46	-0.1551	1.12319	0.0270651	1.76833e-05	0.85633	0.0796	0.05122	1.06201	0.0321801	0.0615319	t	c	-4.007	6.146e-05
rs12251600	10	132940397	a	g	0.229323	0.981361	-0.1146	0.891723	0.0257	8.341e-06	---	MODIFIER	intronic	CFAP46	-0.089	1.12557	0.0292632	5.29418e-05	0.914846	0.0848	0.2944	1.05702	0.0348872	0.111943
rs375035499;rs574321596	11	10048313	a	aaagagtcc	0.0118283	0.969868	-0.4132	0.66153	0.0926	8.071e-06	-+-	MODIFIER	intronic	SBF2	0.005	1.59758	0.102448	4.80876e-06	1.00501	0.3692	0.9893	1.13698	0.133303	0.335542
rs140141030	11	10049018	t	g	0.0118428	0.972585	0.4154	1.51498	0.093	8.002e-06	+++	MODIFIER	intronic	SBF2	0.2021	1.58775	0.102362	6.2871e-06	1.22397	0.3954	0.6092	1.0987	0.134992	0.485608	t	g	2.361	0.01822
rs146799130	11	10050593	t	c	0.0120011	0.970905	-0.4109	0.663053	0.092	7.889e-06	-+-	MODIFIER	intronic	SBF2	0.0049	1.59782	0.101653	4.02231e-06	1.00491	0.3692	0.9895	1.12269	0.133103	0.384594	t	c	-2.405	0.01619
rs557240327	11	10061037	a	t	0.0112309	0.961298	0.4285	1.53495	0.0953	6.92e-06	+++	MODIFIER	intronic	SBF2	0.1267	1.60858	0.105338	6.40286e-06	1.13508	0.3895	0.745	1.1398	0.136752	0.338629	a	t	2.388	0.01695
rs114752389	11	10084311	a	c	0.0118468	0.968282	-0.4203	0.65685	0.0929	6.023e-06	---	MODIFIER	intronic	SBF2	-0.0766	1.62199	0.1021	2.16847e-06	0.92626	0.3868	0.843	1.07072	0.136941	0.617804	a	c	-2.486	0.01291
rs138721925	11	10089222	a	g	0.0117545	0.965228	-0.4302	0.650379	0.0931	3.859e-06	---	MODIFIER	intronic	SBF2	-0.0714	1.63196	0.102526	1.77797e-06	0.931089	0.3874	0.8538	1.09801	0.136208	0.49242	a	g	-2.474	0.01334
rs77206293	11	10091900	a	c	0.0117309	0.964637	0.4322	1.54064	0.0932	3.548e-06	+++	MODIFIER	intronic	SBF2	0.0717	1.6342	0.102625	1.70243e-06	1.07433	0.3874	0.8532	1.10225	0.136426	0.475487	a	c	2.361	0.01825
rs76940711	11	10091999	a	g	0.011816	0.96513	0.42	1.52196	0.0932	6.545e-06	+++	MODIFIER	intronic	SBF2	0.0717	1.61772	0.10247	2.67609e-06	1.07433	0.3874	0.8531	1.08194	0.137214	0.565974	a	g	2.468	0.0136
rs181330831	11	10095441	t	c	0.0119637	0.967341	-0.4328	0.64869	0.0923	2.729e-06	---	MODIFIER	intronic	SBF2	-0.0714	1.64877	0.101296	7.96031e-07	0.931089	0.3874	0.8538	1.06278	0.136939	0.656604	t	c	-2.463	0.01377
rs77439516	11	10098585	a	c	0.0118226	0.965209	-0.4294	0.6509	0.0929	3.812e-06	---	MODIFIER	intronic	SBF2	-0.0714	1.6327	0.102223	1.62093e-06	0.931089	0.3874	0.8538	1.09105	0.136231	0.522401	a	c	-2.358	0.01836
rs34386774;rs67727300	11	108616207	t	tgaca	0.192961	0.971205	0.1303	1.13917	0.0275	2.235e-06	+++	MODIFIER	intergenic	EXPH5	0.1884	1.1292	0.0313657	0.000107082	1.20732	0.0905	0.03749	1.07287	0.0373317	0.059563
rs10890869	11	108617953	t	c	0.162103	0.969845	-0.134	0.87459	0.0295	5.678e-06	---	MODIFIER	intergenic	EXPH5	-0.2582	1.12796	0.0336605	0.000347419	0.772441	0.0963	0.00732	1.06444	0.0399159	0.117698	t	c	-3.597	0.0003219
rs10890870	11	108617989	a	t	0.161823	0.969249	-0.1339	0.874678	0.0296	5.887e-06	---	MODIFIER	intergenic	EXPH5	-0.2596	1.12712	0.0337019	0.000384129	0.77136	0.0964	0.0071	1.06583	0.0399239	0.110284	a	t	-3.577	0.0003473
rs4754332	11	108619878	c	g	0.118249	0.974607	0.1498	1.1616	0.0336	8.336e-06	+++	MODIFIER	intergenic	EXPH5	0.1753	1.16081	0.0383014	9.89377e-05	1.1916	0.11	0.1112	1.07033	0.0454206	0.134575	c	g	3.35	0.0008079
rs99673	11	121384399	t	c	0.798446	0.982435	0.1232	1.13111	0.0279	9.997e-06	++-	MODIFIER	intergenic	SC5D	0.1034	0.854949	0.0316264	7.22707e-07	1.10893	0.0927	0.265	1.03131	0.03852	0.423575	t	c	3.794	0.0001481
rs99673	11	121384399	t	c	0.798446	0.982435	0.1232	1.13111	0.0279	9.997e-06	++-	MODIFIER	intergenic	SC5D	0.1034	0.854949	0.0316264	7.22707e-07	1.10893	0.0927	0.265	1.03131	0.03852	0.423575	a	g	0.776	0.438
rs297489	11	121385657	t	c	0.798485	0.982459	0.1236	1.13156	0.0279	9.48e-06	++-	MODIFIER	intergenic	SC5D	0.1036	0.85473	0.0316257	6.92845e-07	1.10916	0.0927	0.2637	1.03091	0.038517	0.429346	a	g	-2.193	0.02828
rs662738	11	121389648	t	c	0.773045	0.977767	-0.1216	0.885502	0.0268	5.495e-06	--+	MODIFIER	intergenic	SC5D	-0.0993	0.860278	0.0303267	6.95563e-07	0.905471	0.0897	0.2685	1.01657	0.036708	0.654416	t	c	-4.011	6.049e-05
rs78512209	11	131773015	a	c	0.162238	0.950763	-0.1431	0.866667	0.0297	1.396e-06	---	MODIFIER	intronic	NTM	-0.136	1.12881	0.0337172	0.000326132	0.872843	0.1006	0.1766	1.14448	0.0397694	0.000690428	a	c	-3.928	8.581e-05
rs111443330	11	19366456	a	ag	0.0539408	0.960312	-0.2343	0.791124	0.0527	8.823e-06	---	MODIFIER	intronic	NAV2	-0.1123	0.776324	0.0604762	2.83244e-05	0.893776	0.1682	0.5043	0.896833	0.0700607	0.120145
rs113672289	11	19366691	t	c	0.054258	0.960733	-0.2329	0.792233	0.0526	9.423e-06	---	MODIFIER	intronic	NAV2	-0.0855	0.773463	0.0603679	2.08863e-05	0.918053	0.1668	0.6082	0.901159	0.0697594	0.135727	t	c	-2.532	0.01135
rs10500846	11	19369580	t	c	0.0542403	0.960826	-0.2336	0.791678	0.0526	8.884e-06	---	MODIFIER	intronic	NAV2	-0.0855	0.773859	0.0603662	2.16813e-05	0.918053	0.1668	0.6082	0.897684	0.0698792	0.122437	t	c	-2.528	0.01146
rs112684320	11	19371250	a	at	0.0533609	0.962603	0.2444	1.27685	0.0532	4.383e-06	+++	MODIFIER	intronic	NAV2	0.0464	0.762432	0.0610914	8.99843e-06	1.04749	0.1681	0.7827	0.886672	0.0708547	0.0895906
rs16936638	11	19371321	t	c	0.0545602	0.960545	0.2358	1.26592	0.0525	6.965e-06	+++	MODIFIER	intronic	NAV2	0.0861	0.772097	0.060249	1.76321e-05	1.08992	0.1657	0.6034	0.896011	0.0697658	0.115516	t	c	2.822	0.004775
rs116088813	11	3085085	a	g	0.015504	0.978189	-0.3675	0.692463	0.0815	6.443e-06	---	MODIFIER	intergenic	CARS	-0.2816	1.41918	0.0918409	0.000137966	0.754575	0.294	0.3381	1.29416	0.110168	0.0192517	a	g	-4.674	2.959e-06
rs116394828	11	59551379	a	g	0.0600589	0.965507	0.2037	1.22593	0.0446	5.008e-06	+++	MODIFIER	intergenic	OR4D9	0.0812	1.23123	0.0505359	3.85237e-05	1.08459	0.1515	0.5921	1.13771	0.0610702	0.0346304	a	g	3.258	0.001122
rs149886721	11	59604572	t	c	0.0589882	0.965792	-0.2032	0.816115	0.045	6.22e-06	---	MODIFIER	intronic	OSBP	-0.0664	1.22978	0.0509569	4.92724e-05	0.935756	0.1527	0.6636	1.14478	0.061317	0.0274492	t	c	-3.284	0.001022
rs80156690	11	70119854	a	g	0.0180248	0.950896	0.4495	1.56753	0.0989	5.506e-06	+++	MODIFIER	intronic	ANO1	0.1057	0.593712	0.114952	5.74698e-06	1.11149	0.3378	0.7543	0.855083	0.118644	0.186985	a	g	1.815	0.06953
rs116332337	11	84704102	t	c	0.0124872	0.964701	-0.4161	0.659614	0.0918	5.862e-06	---	MODIFIER	intronic	DLG2	-0.5463	1.56349	0.10069	9.05524e-06	0.579088	0.4178	0.1911	1.07789	0.132574	0.571543	t	c	-2.215	0.02677
rs117171334	11	84707314	a	g	0.0124442	0.965402	-0.4122	0.662192	0.092	7.497e-06	---	MODIFIER	intronic	DLG2	-0.5448	1.55992	0.100869	1.04326e-05	0.579958	0.4176	0.192	1.06793	0.133251	0.621874	a	g	-2.175	0.02961
rs77411355	11	84707566	t	c	0.0124413	0.965215	-0.4126	0.661927	0.092	7.365e-06	---	MODIFIER	intronic	DLG2	-0.5448	1.56053	0.100884	1.02784e-05	0.579958	0.4176	0.192	1.06829	0.133263	0.620081	t	c	-2.175	0.02961
rs72945810	11	84718649	a	c	0.0124692	0.962759	0.4203	1.52242	0.0919	4.799e-06	+++	MODIFIER	intronic	DLG2	0.5509	1.5747	0.100691	6.49792e-06	1.73481	0.42	0.1896	1.06793	0.133285	0.621957
rs7130198	11	85438356	t	g	0.162745	0.967407	-0.1395	0.869793	0.0309	6.49e-06	---	MODIFIER	intronic	DLG2	-0.1406	0.874359	0.0352578	0.000140057	0.868837	0.1003	0.1611	0.9191	0.0421064	0.0451226	t	g	-4.508	6.558e-06
rs7130198	11	85438356	t	g	0.162745	0.967407	-0.1395	0.869793	0.0309	6.49e-06	---	MODIFIER	intronic	DLG2	-0.1406	0.874359	0.0352578	0.000140057	0.868837	0.1003	0.1611	0.9191	0.0421064	0.0451226	a	g	-1.138	0.2552
rs79594088	11	95266113	t	c	0.0113101	0.978127	-0.4372	0.645842	0.0947	3.865e-06	---	MODIFIER	intergenic	LOC100129203	-0.6314	1.32794	0.10889	0.00919506	0.531847	0.3863	0.1021	1.65182	0.110266	5.32513e-06	t	c	-4.842	1.284e-06
rs147626910	12	110131560	t	c	0.0303454	0.961045	0.3068	1.35907	0.0599	3.042e-07	+++	MODIFIER	intronic	IFT81	0.2536	1.39691	0.0674183	7.11976e-07	1.28866	0.208	0.2227	1.08932	0.0839594	0.308227	t	c	2.69	0.007145
rs144176864	12	110141018	c	g	0.0303266	0.960326	-0.3083	0.734695	0.0599	2.7e-07	---	MODIFIER	intronic	IFT81	-0.2565	1.39612	0.0674805	7.61074e-07	0.773755	0.2082	0.2179	1.09708	0.0837235	0.268446
rs148878021	12	110160015	a	g	0.0304158	0.961284	-0.3052	0.736976	0.0599	3.454e-07	---	MODIFIER	intronic	IFT81	-0.2536	1.39258	0.0673921	8.92922e-07	0.776002	0.2081	0.2229	1.09316	0.0837455	0.287481	a	g	-2.693	0.007074
rs148554262	12	110162389	t	c	0.030462	0.962325	0.3057	1.35757	0.0598	3.181e-07	+++	MODIFIER	intronic	IFT81	0.2536	1.38948	0.0673195	1.02833e-06	1.28866	0.2085	0.2238	1.10337	0.0833875	0.238114	t	c	2.688	0.007183
rs147995790	12	110180364	a	g	0.0304038	0.96044	-0.3051	0.73705	0.0599	3.473e-07	---	MODIFIER	intronic	IFT81	-0.2343	1.39242	0.0674415	9.17113e-07	0.791124	0.2076	0.2591	1.10077	0.0835154	0.250306	a	g	-2.621	0.008759
rs147927497	12	110192933	a	c	0.0303764	0.960467	-0.3068	0.735798	0.0599	3.055e-07	---	MODIFIER	intronic	IFT81	-0.2581	1.3938	0.0674522	8.54412e-07	0.772518	0.2083	0.2153	1.0957	0.0837553	0.275178	a	c	-2.565	0.01031
rs116586399	12	110198505	a	g	0.0303976	0.96041	-0.3055	0.736755	0.0599	3.355e-07	---	MODIFIER	intronic	IFT81	-0.2356	1.39253	0.0674481	9.14033e-07	0.790097	0.2077	0.2566	1.10185	0.0834905	0.245376	a	g	-2.561	0.01043
rs145149982	12	110198885	t	c	0.017665	0.961714	0.3551	1.42632	0.078	5.283e-06	+++	MODIFIER	intronic	IFT81	0.586	1.42463	0.0871119	4.84986e-05	1.79679	0.3037	0.0537	1.13168	0.107105	0.248098	t	c	2.169	0.03011
rs144933299	12	110199450	t	c	0.0178751	0.960607	-0.3457	0.707725	0.0776	8.336e-06	---	MODIFIER	intronic	IFT81	-0.5131	1.41436	0.0868127	6.51434e-05	0.598637	0.2954	0.08234	1.13476	0.106618	0.235724	t	c	-2.169	0.03011
rs12809872	12	130377845	t	c	0.390429	0.958507	-0.1061	0.899335	0.0231	4.442e-06	---	MODIFIER	intergenic	PIWIL1	-0.132	0.890608	0.0263349	1.0868e-05	0.876341	0.0767	0.0851	0.982652	0.0309597	0.57189	t	c	-3.602	0.0003156
rs9563218	13	54357842	t	c	0.0495355	0.994302	0.2372	1.26769	0.0482	8.584e-07	+++	MODIFIER	intergenic	MIR1297	0.2741	1.23283	0.055005	0.000141613	1.31535	0.1633	0.09323	1.19893	0.0632888	0.00414789	t	c	4.741	2.128e-06
rs12429754	13	54359811	a	g	0.0501489	0.994186	-0.2332	0.791995	0.048	1.184e-06	---	MODIFIER	intergenic	MIR1297	-0.3063	1.21939	0.0548537	0.000299207	0.736166	0.162	0.05858	1.20444	0.0627684	0.00304177	a	g	-4.657	3.204e-06
rs9596991	13	54497660	t	c	0.183414	0.99763	-0.1295	0.878535	0.0278	3.057e-06	---	MODIFIER	intergenic	MIR1297	-0.1939	1.12815	0.0315707	0.000133876	0.82374	0.0915	0.0342	1.07084	0.0377488	0.0698236	t	c	-3.747	0.000179
rs374535490;rs550728357	14	54416080	t	tc	0.0145231	0.940154	0.4064	1.5014	0.0839	1.266e-06	+++	MODIFIER	intronic	CDKN3	0.0116	1.56954	0.0945502	1.86401e-06	1.01167	0.2955	0.9688	1.21104	0.115307	0.096786
rs143066878	14	78710939	t	c	0.0132858	0.951353	-0.4016	0.669248	0.09	8.167e-06	---	MODIFIER	intronic	NRXN3	-0.6297	1.51037	0.0988812	3.04322e-05	0.532752	0.4086	0.1233	1.12658	0.128604	0.354045	t	c	-2.178	0.0294
rs7145415	14	97142417	a	g	0.14493	0.931733	0.1514	1.16346	0.0312	1.208e-06	+++	MODIFIER	intergenic	LINC00618	0.1197	1.15623	0.0353995	4.1179e-05	1.12716	0.1058	0.2581	1.10866	0.0420592	0.0141834	a	g	2.095	0.03615
rs6606880	15	27161482	c	g	0.354338	0.966902	0.1069	1.11282	0.0234	5.088e-06	+++	MODIFIER	intronic	GABRG3	0.3078	0.927047	0.0266083	0.00441509	1.36043	0.0791	9.892e-05	0.92556	0.0317234	0.0147498	c	g	2.904	0.003686
rs7402147	15	27164848	a	g	0.422228	0.973686	0.1058	1.1116	0.0225	2.625e-06	+++	MODIFIER	intronic	GABRG3	0.2296	0.922526	0.0255738	0.00161476	1.2581	0.0754	0.002323	0.919288	0.0305983	0.00595344	a	g	2.428	0.0152
rs7402147	15	27164848	a	g	0.422228	0.973686	0.1058	1.1116	0.0225	2.625e-06	+++	MODIFIER	intronic	GABRG3	0.2296	0.922526	0.0255738	0.00161476	1.2581	0.0754	0.002323	0.919288	0.0305983	0.00595344	t	c	-0.812	0.4166
rs72731075	15	52672026	t	c	0.0172322	0.996765	0.3407	1.40593	0.0771	9.984e-06	+++	MODIFIER	intronic	FAM214A	0.2439	1.32268	0.0887919	0.00163497	1.27622	0.2634	0.3546	1.40615	0.0965498	0.000414969	t	c	3.038	0.002385
rs115972777	15	65094484	a	g	0.0220264	0.962807	0.3273	1.38722	0.0699	2.816e-06	+-+	LOW	exonic	UBAP1L	-0.0832	1.3502	0.0789756	0.000143623	0.920167	0.266	0.7544	1.3916	0.0907312	0.000270374	a	g	4.023	5.749e-05
rs149705613	15	65110649	t	c	0.0219247	0.957824	0.3353	1.39836	0.07	1.668e-06	+-+	MODIFIER	intergenic	UBAP1L	-0.0631	1.35749	0.0792653	0.000115301	0.93885	0.2616	0.8094	1.40689	0.0907907	0.000169841	t	c	4.127	3.668e-05
rs114205945	15	65148250	t	g	0.0241905	0.957762	-0.3069	0.735724	0.0669	4.475e-06	-+-	MODIFIER	UTR3	CLPX	0.1103	1.33925	0.0758654	0.000117957	1.11661	0.2411	0.6473	1.35456	0.0877013	0.00053941	t	g	-4.192	2.762e-05
rs199966852	15	65169970	a	ag	0.0219653	0.958183	0.3481	1.41637	0.0697	5.926e-07	+-+	MODIFIER	intronic	CLPX	-0.0299	1.3761	0.0789004	5.20462e-05	0.970543	0.2604	0.9086	1.40711	0.0906083	0.000163623
rs147263336	15	65176201	c	g	0.0235568	0.959682	-0.3193	0.726658	0.0677	2.358e-06	-+-	MODIFIER	intronic	CLPX	0.0616	1.36172	0.0764304	5.35461e-05	1.06354	0.2498	0.8053	1.33128	0.0893957	0.00137048	c	g	-4.402	1.072e-05
rs114713526	15	65182114	a	g	0.0221895	0.958218	0.3499	1.41893	0.0693	4.406e-07	+-+	MODIFIER	intronic	CLPX	-0.048	1.38645	0.0783728	3.057e-05	0.953134	0.2584	0.8526	1.39665	0.0904371	0.00022071	a	g	4.164	3.133e-05
rs75999538	16	57938254	t	c	0.326465	0.935719	-0.1088	0.89691	0.0238	4.958e-06	---	MODIFIER	intronic	CNGB1	-0.0969	1.13103	0.0270254	5.21048e-06	0.907647	0.0805	0.229	1.0172	0.0324246	0.598847	t	c	-0.375	0.7078
rs1962490	16	60421881	a	g	0.234126	0.968111	-0.1245	0.882938	0.0259	1.5e-06	---	MODIFIER	intergenic	NPAP1L	-0.0661	1.14495	0.0293813	4.08324e-06	0.936037	0.088	0.4521	1.05139	0.034941	0.15153	a	g	-2.954	0.003136
rs12923422	16	60424188	a	g	0.234073	0.969752	-0.1229	0.884352	0.0259	2.02e-06	---	MODIFIER	intergenic	NPAP1L	-0.0785	1.14175	0.0293623	6.33985e-06	0.924502	0.0878	0.371	1.04938	0.0349497	0.167861	a	g	-3.039	0.002377
rs4780332	16	9324606	t	c	0.103436	0.987277	-0.1785	0.836524	0.0348	3.021e-07	---	MODIFIER	intergenic	C16orf72	-0.4254	1.15064	0.0396873	0.000406909	0.653508	0.1156	0.0002328	1.12124	0.0468327	0.0145439	t	c	-4.373	1.228e-05
rs72776982	16	9326362	a	c	0.103283	0.997277	0.162	1.17586	0.0349	3.365e-06	+++	MODIFIER	intergenic	C16orf72	0.4751	1.12021	0.0397491	0.004294	1.60818	0.1157	4.034e-05	1.11938	0.0466096	0.0155417	a	c	3.68	0.000233
rs61408354	16	9326622	a	g	0.101897	0.991703	0.1639	1.1781	0.0351	3.084e-06	+++	MODIFIER	intergenic	C16orf72	0.466	1.12477	0.0400672	0.00334079	1.59361	0.116	5.913e-05	1.1167	0.0470768	0.0190472	a	g	3.962	7.432e-05
rs8054181	16	9335169	t	c	0.137577	0.975347	-0.1467	0.863553	0.0312	2.592e-06	---	MODIFIER	intergenic	C16orf72	-0.3782	1.12083	0.0355522	0.00133398	0.685093	0.1025	0.0002255	1.09069	0.0421931	0.039647	t	c	-4.224	2.401e-05
rs1428809	16	9336059	a	g	0.138284	0.976159	-0.1429	0.866841	0.0312	4.499e-06	---	MODIFIER	intergenic	C16orf72	-0.3867	1.11303	0.0355136	0.00256744	0.679295	0.1023	0.0001559	1.0937	0.0420324	0.0330977	a	g	-3.971	7.156e-05
rs1369932	16	9337617	a	t	0.114086	0.985703	-0.1676	0.845692	0.0335	5.479e-07	---	MODIFIER	intergenic	C16orf72	-0.4288	1.1402	0.0381382	0.000581195	0.65129	0.1094	8.868e-05	1.10162	0.0452077	0.0322864	a	t	-4.063	4.837e-05
rs12597225	16	9353219	t	c	0.107593	0.971152	-0.1538	0.857443	0.0346	8.631e-06	---	MODIFIER	intergenic	C16orf72	-0.3208	1.14288	0.0393731	0.000693723	0.725568	0.1131	0.004557	1.08014	0.0470311	0.101169	t	c	-3.674	0.0002386
rs2411154	17	37696550	t	c	0.125707	0.971237	-0.1478	0.862604	0.0324	5.2e-06	---	MODIFIER	intronic	HNF1B	-0.17	1.17925	0.0365977	6.63129e-06	0.843665	0.1115	0.1273	1.015	0.0451201	0.741393	t	c	-3.347	0.0008162
rs28377869	18	75321516	t	c	0.0388964	0.98452	0.2368	1.26719	0.0532	8.354e-06	+++	MODIFIER	intergenic	TSHZ1	0.0501	1.30439	0.0599389	9.27263e-06	1.05138	0.1804	0.781	1.09719	0.0746282	0.213941	t	c	2.498	0.01249
rs191986608	19	1045752	a	g	0.110474	0.990833	0.153	1.16532	0.0339	6.382e-06	+++	MODIFIER	intronic	ABCA7	0.2947	1.1252	0.0386523	0.00227503	1.34272	0.1123	0.008686	1.13488	0.045293	0.00521448	a	g	5.558	2.733e-08
rs9282556	19	1051367	t	c	0.129158	0.998194	0.1527	1.16498	0.0316	1.344e-06	+++	MODIFIER	intronic	ABCA7	0.2667	1.11829	0.0360954	0.00195194	1.30565	0.1042	0.01045	1.16223	0.0420324	0.000347868	t	c	6.118	9.45e-10
rs73505229	19	1056584	t	g	0.127185	0.994989	-0.155	0.856415	0.0318	1.12e-06	---	MODIFIER	intronic	ABCA7	-0.2588	1.12177	0.0363648	0.00157851	0.771977	0.105	0.01373	1.16415	0.0422276	0.000319096	t	g	-6.128	8.884e-10
rs73505232	19	1058636	t	c	0.122788	0.997573	0.1588	1.1721	0.0323	8.566e-07	+++	MODERATE	exonic	ABCA7	0.2709	1.12413	0.0368423	0.00149379	1.31114	0.1071	0.01141	1.16915	0.0427622	0.000257634	t	c	6.239	4.398e-10
rs73505237	19	1062498	t	c	0.122737	0.993311	0.1581	1.17128	0.0323	1.006e-06	+++	MODIFIER	intronic	ABCA7	0.2615	1.12456	0.0369305	0.00147888	1.29888	0.1071	0.01461	1.16855	0.0428749	0.000280243	t	c	6.151	7.7e-10
rs73505251	19	1068096	a	t	0.130515	0.992042	0.1579	1.17105	0.0315	5.535e-07	+++	MODIFIER	intronic	ARHGAP45	0.2187	1.1319	0.0359755	0.000573517	1.24446	0.105	0.03721	1.16441	0.0419879	0.000288844	a	t	6.286	3.262e-10
rs1859092	19	21960639	a	g	0.270526	0.977091	-0.113	0.893151	0.0253	7.967e-06	---	MODIFIER	exonic	ZNF208	-0.264	0.908985	0.0287862	0.00091642	0.767974	0.084	0.001667	0.94566	0.0341081	0.101403	a	g	-2.88	0.003981
rs73540204	19	28988953	c	g	0.0218816	0.964365	-0.3257	0.722022	0.0703	3.631e-06	---	MODIFIER	intergenic	LOC102724958	-0.4211	1.40553	0.0784283	1.42206e-05	0.656324	0.2721	0.1217	1.09683	0.0978443	0.344869	c	g	-0.533	0.594
rs16962543	19	29088065	a	g	0.0192102	0.972738	0.3424	1.40832	0.0751	5.169e-06	+++	MODIFIER	intergenic	LINC01532	0.3465	1.32927	0.0856132	0.000885323	1.41411	0.2746	0.207	1.36782	0.0952853	0.0010121	a	g	2.099	0.03585
rs62111618	19	29090670	a	g	0.0202019	0.974852	0.3311	1.3925	0.0731	5.898e-06	+++	MODIFIER	intergenic	LINC01532	0.2995	1.33822	0.0833613	0.000474218	1.34918	0.2575	0.2449	1.31724	0.0941753	0.00343547	a	g	1.904	0.05689
rs10402746	19	33137532	t	c	0.453251	0.97616	0.1004	1.10561	0.0223	6.941e-06	+++	MODIFIER	intronic	WDR88	0.0897	1.11605	0.025369	1.50478e-05	1.09385	0.0756	0.2352	1.02754	0.030198	0.368283	t	c	1.145	0.2523
rs59339977;rs67630010	19	3373433	ctctt	c	0.0748497	0.96519	-0.1824	0.833268	0.0409	8.05e-06	---	MODIFIER	intronic	NFIC	-0.2678	1.19358	0.0458592	0.000113997	0.765061	0.1565	0.08699	1.08946	0.0549626	0.119026
rs846880	19	44575324	t	c	0.673524	0.978583	-0.1098	0.896013	0.0243	6.503e-06	---	MODIFIER	intergenic	CEACAM22P	-0.1408	1.12587	0.0277261	1.90351e-05	0.868663	0.0812	0.08302	1.02078	0.0325999	0.528122	t	c	-3.478	0.000506
rs148706707	19	44868526	a	g	0.0232732	0.963886	0.3361	1.39948	0.0682	8.328e-07	+++	MODIFIER	intronic	NECTIN2	0.5057	1.37425	0.0765962	3.3183e-05	1.65815	0.2417	0.03636	1.18743	0.0956325	0.0724313	a	g	3.084	0.002043
rs6859	19	44878777	a	g	0.446729	1.00628	0.1169	1.12401	0.0218	8.541e-08	+++	MODIFIER	UTR3	NECTIN2	0.2508	1.10266	0.0247995	8.12577e-05	1.28505	0.0732	0.0006156	1.07181	0.0295937	0.0191036	a	g	8.202	2.363e-16
rs406456	19	44879460	a	g	0.307736	0.943645	-0.1083	0.897358	0.024	6.499e-06	---	MODIFIER	intronic	NECTIN2	-0.1473	1.11375	0.0273358	8.11254e-05	0.863035	0.0789	0.06202	1.04325	0.0325288	0.193047	a	g	-5.933	2.977e-09
rs11083749	19	44880848	t	c	0.445816	0.974364	-0.1059	0.899515	0.0223	2.055e-06	---	MODIFIER	intronic	NECTIN2	-0.1745	0.907627	0.0253942	0.000135241	0.839877	0.0735	0.01757	0.946322	0.0301847	0.0675741	t	c	-8.714	2.938e-18
rs34994196	19	44881075	g	gc	0.446999	0.971095	-0.1078	0.897807	0.0223	1.389e-06	---	MODIFIER	intronic	NECTIN2	-0.1654	0.906233	0.0254276	0.000107902	0.847555	0.0736	0.02465	0.940958	0.030229	0.0440931
rs1985129	19	44881081	a	g	0.448312	0.973201	-0.1093	0.896461	0.0223	9.631e-07	---	MODIFIER	intronic	NECTIN2	-0.1688	0.905416	0.0253923	9.11478e-05	0.844678	0.0736	0.02187	0.939256	0.0302001	0.037982	a	g	-8.657	4.858e-18
rs142042446	19	44883210	g	gtaa	0.0260913	0.966465	-0.3851	0.680383	0.0638	1.613e-09	---	MODIFIER	intronic	NECTIN2	-0.6378	1.42961	0.073226	1.05642e-06	0.528454	0.1977	0.001257	1.18884	0.0865893	0.0457529
rs166907	19	44883598	a	g	0.10946	0.95189	-0.2641	0.767897	0.034	7.437e-15	---	MODIFIER	intronic	NECTIN2	-0.5187	1.25355	0.0387182	5.32866e-09	0.595294	0.1104	2.607e-06	1.16338	0.0460429	0.00101347	a	g	-10.31	6.331e-25
rs283808	19	44883777	a	c	0.326983	0.979373	-0.164	0.848742	0.0234	2.16e-12	---	MODIFIER	intronic	NECTIN2	-0.1848	1.17226	0.0264895	1.97579e-09	0.831271	0.0789	0.01908	1.09399	0.0317284	0.00463456	a	c	-11.156	6.693e-29
rs283809	19	44883800	a	g	0.326697	0.97984	-0.1646	0.848233	0.0233	1.818e-12	---	MODIFIER	intronic	NECTIN2	-0.189	1.1726	0.0264889	1.84405e-09	0.827787	0.0789	0.01664	1.09386	0.0317315	0.00469482	a	g	-11.155	6.759e-29
rs12972156	19	44884202	c	g	0.0260187	0.96804	-0.3875	0.678752	0.0638	1.242e-09	---	MODIFIER	intronic	NECTIN2	-0.6248	1.43483	0.0731888	8.09393e-07	0.535368	0.1972	0.001533	1.19263	0.0864819	0.0416538	c	g	-8.15	3.651e-16
rs12972970	19	44884339	a	g	0.0260167	0.968139	0.3873	1.473	0.0638	1.257e-09	+++	MODIFIER	intronic	NECTIN2	0.623	1.4349	0.0731866	8.05886e-07	1.86451	0.1972	0.001578	1.19269	0.0864798	0.0415931	a	g	8.156	3.45e-16
rs34342646	19	44884873	a	g	0.0305955	0.968457	0.3229	1.38113	0.0594	5.49e-08	+++	MODIFIER	intronic	NECTIN2	0.4809	1.35846	0.0683042	7.28775e-06	1.61753	0.1792	0.007294	1.15422	0.081421	0.0781468	a	g	7.145	9.021e-13
rs283810	19	44884984	t	g	0.325874	0.968425	-0.126	0.881615	0.0235	8.437e-08	---	MODIFIER	intronic	NECTIN2	-0.2065	1.12248	0.0267105	1.51971e-05	0.813426	0.0792	0.009095	1.06899	0.0318275	0.0360727	t	g	-8.087	6.124e-16
rs283811	19	44885243	a	g	0.386111	0.977082	-0.2096	0.810909	0.0226	1.487e-20	---	MODIFIER	intronic	NECTIN2	-0.303	1.21859	0.0255796	1.0862e-14	0.738599	0.0768	8.005e-05	1.11542	0.0305349	0.000347337	a	g	-11.332	9.12e-30
rs200343558	19	44885622	ct	c	0.0299122	0.952825	0.3995	1.49108	0.06	2.737e-11	+++	MODIFIER	intronic	NECTIN2	0.3935	1.48219	0.0670248	4.32542e-09	1.48216	0.2336	0.09213	1.24491	0.0821469	0.00765942
rs283813	19	44885917	a	t	0.325832	0.967899	0.1175	1.12468	0.0235	5.924e-07	+++	MODIFIER	intronic	NECTIN2	0.1919	1.11498	0.0267269	4.65897e-05	1.21155	0.0787	0.01479	1.06057	0.0318575	0.0648943	a	t	7.848	4.239e-15
rs283815	19	44887076	a	g	0.460939	0.98774	-0.238	0.788203	0.0222	7.692e-27	---	MODIFIER	intronic	NECTIN2	-0.3735	1.25104	0.0251868	5.9652e-19	0.688321	0.0753	7.058e-07	1.12287	0.0299988	0.000111941	a	g	-15.113	1.329e-51
rs542561417	19	44887312	c	g	0.0143624	0.959609	0.446	1.56205	0.084	1.116e-07	+++	MODIFIER	intronic	NECTIN2	0.7546	1.50776	0.0949331	1.52253e-05	2.12676	0.289	0.009028	1.25771	0.115859	0.0478058	c	g	4.505	6.641e-06
rs562433830	19	44887313	t	c	0.0143624	0.959609	0.446	1.56205	0.084	1.116e-07	+++	MODIFIER	intronic	NECTIN2	0.7546	1.50776	0.0949331	1.52253e-05	2.12676	0.289	0.009028	1.25771	0.115859	0.0478058	t	c	4.505	6.641e-06
rs114519760	19	44888397	a	g	0.029176	0.954759	0.3928	1.48112	0.0606	9.14e-11	+++	MODIFIER	UTR3	NECTIN2	0.3494	1.49178	0.0676534	3.37865e-09	1.41822	0.2328	0.1334	1.20398	0.0842498	0.0275726	a	g	9.99	1.691e-23
rs6857	19	44888997	t	c	0.0614772	0.960207	0.2037	1.22593	0.0442	4.031e-06	+++	MODIFIER	UTR3	NECTIN2	0.5048	1.16098	0.0509596	0.00340062	1.65665	0.1354	0.0001929	1.14272	0.0588141	0.0233037	t	c	7.075	1.493e-12
rs28533994	19	44889990	a	t	0.0294455	0.956731	0.3871	1.4727	0.0603	1.375e-10	+++	MODIFIER	downstream	NECTIN2	0.3252	1.48641	0.0673053	3.8851e-09	1.38431	0.2314	0.1599	1.19851	0.0839172	0.0309401	a	t	9.975	1.966e-23
rs71352238	19	44891079	t	c	0.026018	0.973773	-0.3877	0.678616	0.0634	9.623e-10	---	MODIFIER	upstream	TOMM40	-0.5694	1.44151	0.0729234	5.30993e-07	0.565865	0.1926	0.003117	1.20017	0.0859115	0.033682	t	c	-8.387	5e-17
rs184017	19	44891712	t	g	0.430982	0.990997	-0.1889	0.827869	0.0222	1.546e-17	---	MODIFIER	intronic	TOMM40	-0.34	1.18825	0.0251513	7.00214e-12	0.71177	0.0753	6.364e-06	1.09785	0.0299888	0.00185208	t	g	-11.923	8.929e-33
rs157580	19	44892009	a	g	0.150498	1.0052	0.174	1.19006	0.032	5.317e-08	+++	MODIFIER	intronic	TOMM40	0.0906	0.823272	0.0366506	1.12036e-07	1.09483	0.1033	0.3806	0.941381	0.0423763	0.15401
rs157581	19	44892457	t	c	0.453866	1.01152	-0.2227	0.800355	0.0219	3.168e-24	---	LOW,MODIFIER	exonic	TOMM40	-0.3467	1.23478	0.0248632	2.2132e-17	0.707017	0.0752	4.06e-06	1.11227	0.029646	0.000331936	t	c	-14.131	2.437e-45
rs34095326	19	44892587	a	g	0.0183758	0.971779	0.348	1.41623	0.0756	4.105e-06	+++	MODIFIER	intronic	TOMM40	0.6696	1.36034	0.087477	0.000434984	1.95346	0.221	0.00245	1.1577	0.101972	0.151003	a	g	6.355	2.087e-10
rs34404554	19	44892652	c	g	0.094744	0.971179	-0.2045	0.815055	0.036	1.383e-08	---	MODIFIER	intronic	TOMM40	-0.3519	1.20657	0.0410769	4.84238e-06	0.70335	0.1159	0.002395	1.10193	0.0492211	0.0486051	c	g	-6.87	6.409e-12
rs11556505	19	44892887	t	c	0.108749	0.974073	0.1561	1.16894	0.0342	5.076e-06	+++	LOW,MODIFIER	exonic	TOMM40	0.2745	1.15369	0.0390098	0.000247459	1.31587	0.1106	0.01304	1.07632	0.046647	0.114872	t	c	5.356	8.52e-08
rs157582	19	44892962	t	c	0.454809	1.00241	0.2261	1.2537	0.022	1.13e-24	+++	MODIFIER	intronic	TOMM40	0.362	1.2354	0.0249835	2.64434e-17	1.4362	0.0757	1.73e-06	1.11918	0.0298167	0.000159158	t	c	14.382	6.755e-47
rs157583	19	44893416	t	g	0.128057	0.973417	0.3418	1.40748	0.0312	6.403e-28	+++	MODIFIER	intronic	TOMM40	0.5628	1.36906	0.0352954	5.59031e-19	1.75558	0.1071	1.486e-07	1.1994	0.042746	2.10363e-05	t	g	15.207	3.182e-52
rs77301115	19	44893716	a	g	0.0419283	0.969555	0.3474	1.41538	0.0511	1.027e-11	+++	MODIFIER	intronic	TOMM40	0.8366	1.32183	0.058211	1.6412e-06	2.3085	0.1706	9.398e-07	1.22746	0.0680606	0.00260142	a	g	8.8	1.366e-18
rs112849259	19	44894050	t	c	0.0412839	0.970484	0.357	1.42904	0.0514	3.722e-12	+++	LOW,MODIFIER	exonic	TOMM40	0.8759	1.32903	0.058528	1.17386e-06	2.40104	0.1743	5.019e-07	1.24203	0.0681794	0.00147774	t	c	8.834	1.006e-18
rs28480204	19	44894086	t	g	0.0276884	0.958435	0.3867	1.47211	0.0621	4.765e-10	+++	MODIFIER	intronic	TOMM40	0.3841	1.47664	0.069352	1.90831e-08	1.46829	0.2371	0.1052	1.20269	0.0863061	0.0324808	t	g	10.236	1.369e-24
rs554353370	19	44894346	c	g	0.0147498	0.959658	-0.428	0.651811	0.0835	2.971e-07	---	MODIFIER	intronic	TOMM40	-0.7415	1.46935	0.09429	4.47916e-05	0.476399	0.2941	0.0117	1.27858	0.113608	0.0305303	c	g	-4.604	4.151e-06
rs116881820	19	44894695	t	c	0.0406667	0.969758	-0.365	0.694197	0.0516	1.581e-12	---	MODIFIER	intronic	TOMM40	-0.8859	1.34272	0.0588157	5.42904e-07	0.412343	0.1745	3.839e-07	1.23732	0.0687224	0.00194367	t	c	-9.079	1.097e-19
rs115908094	19	44894944	t	c	0.0144919	0.976871	0.4	1.49182	0.0828	1.379e-06	+++	MODIFIER	intronic	TOMM40	0.4486	1.49942	0.0936288	1.51525e-05	1.56612	0.2674	0.09337	1.17854	0.119073	0.167709	t	c	4.622	3.807e-06
rs157587	19	44894949	a	g	0.0785948	0.960359	-0.3685	0.691771	0.0383	6.511e-22	---	MODIFIER	intronic	TOMM40	-0.5314	1.41631	0.0433636	1.0039e-15	0.587781	0.1289	3.739e-05	1.20939	0.0527719	0.000314994	a	g	-13.334	1.467e-40
rs157589	19	44895062	a	g	0.0191438	0.96126	0.3632	1.43792	0.0749	1.261e-06	+++	MODIFIER	intronic	TOMM40	0.5054	1.39283	0.0837487	7.61149e-05	1.65765	0.2837	0.07486	1.27358	0.104202	0.0202979	a	g	5.448	5.104e-08
rs192030384	19	44895208	c	g	0.0144805	0.976444	-0.3975	0.671998	0.0829	1.646e-06	---	MODIFIER	intronic	TOMM40	-0.4484	1.49464	0.0937603	1.81663e-05	0.638649	0.2674	0.09351	1.17869	0.119079	0.167393	c	g	-4.622	3.807e-06
rs79398853	19	44895528	t	c	0.0404293	0.969271	0.3697	1.4473	0.0517	8.89e-13	+++	MODIFIER	intronic	TOMM40	0.8854	1.34827	0.05894	3.9805e-07	2.42395	0.1742	3.698e-07	1.24242	0.0687551	0.00159402	t	c	9.07	1.194e-19
rs2238681	19	44895560	t	c	0.236398	0.972913	-0.158	0.85385	0.0268	3.611e-09	---	MODIFIER	intronic	TOMM40	-0.3138	0.872672	0.0304467	7.70369e-06	0.730665	0.0903	0.0005083	0.913666	0.0358996	0.011901	t	c	-9.124	7.238e-20
rs145752462	19	44895744	t	g	0.0156986	0.940358	0.3741	1.45368	0.084	8.384e-06	+++	MODIFIER	intronic	TOMM40	0.6166	1.45215	0.0925561	5.56631e-05	1.85262	0.3838	0.1082	1.15651	0.11684	0.213309	t	g	6.356	2.076e-10
rs575782022	19	44895977	a	g	0.0161852	0.965751	0.3965	1.48661	0.08	7.282e-07	+++	MODIFIER	intronic	TOMM40	0.6682	1.45167	0.0899825	3.4421e-05	1.95072	0.2815	0.01762	1.20439	0.111921	0.0965882	a	g	4.402	1.075e-05
rs75687619	19	44896087	t	g	0.0410748	0.970506	0.358	1.43047	0.0514	3.437e-12	+++	MODIFIER	intronic	TOMM40	0.8615	1.32932	0.0586626	1.21827e-06	2.36671	0.1727	6.123e-07	1.2463	0.0682206	0.00124874	t	g	8.852	8.578e-19
rs80069269	19	44896269	t	c	0.0143001	0.976801	0.4152	1.51467	0.0831	5.791e-07	+++	MODIFIER	intronic	TOMM40	0.4582	1.52691	0.093836	6.46829e-06	1.58123	0.2679	0.08722	1.17843	0.119899	0.170892	t	c	4.629	3.68e-06
rs76366838	19	44896639	a	g	0.0410214	0.970536	0.3616	1.43562	0.0515	2.105e-12	+++	MODIFIER	intronic	TOMM40	0.8747	1.33124	0.0586769	1.08255e-06	2.39816	0.1734	4.529e-07	1.25359	0.0681027	0.000904394	a	g	8.87	7.314e-19
rs150006531	19	44897227	t	tg	0.0471413	0.963917	-0.2973	0.742821	0.049	1.28e-09	---	MODIFIER	intronic	TOMM40	-0.7692	1.25758	0.0559321	4.17411e-05	0.463384	0.1614	1.869e-06	1.19677	0.0651672	0.00584498
rs114536010	19	44897468	t	c	0.0403739	0.96923	0.3674	1.44398	0.0518	1.303e-12	+++	MODIFIER	intronic	TOMM40	0.8848	1.346	0.0590005	4.74855e-07	2.4225	0.1744	3.894e-07	1.23838	0.0688854	0.00191112	t	c	9.004	2.169e-19
rs61679753	19	44897490	a	t	0.113043	0.97204	-0.1719	0.842063	0.0363	2.21e-06	---	MODIFIER	intronic	TOMM40	-0.4946	0.874392	0.0410767	0.00108424	0.609815	0.1282	0.0001146	0.906012	0.0488258	0.0432241	a	t	-4.411	1.031e-05
rs205909	19	44897518	t	g	0.107217	0.981787	-0.3841	0.681063	0.0331	3.966e-31	---	MODIFIER	intronic	TOMM40	-0.4914	1.45045	0.0373912	2.63802e-23	0.611769	0.1133	1.443e-05	1.21391	0.045795	2.30666e-05	t	g	-16.585	9e-62
rs8106922	19	44898409	a	g	0.243204	0.974396	0.1349	1.14442	0.0263	2.986e-07	+++	MODIFIER	intronic	TOMM40	0.2866	0.89597	0.0299569	0.000245538	1.33189	0.0872	0.001009	0.916335	0.0355201	0.0139008	a	g	8.335	7.769e-17
rs118170342	19	44898611	t	c	0.0630089	0.955987	-0.2313	0.793501	0.0439	1.403e-07	---	MODIFIER	intronic	TOMM40	-0.7553	1.15727	0.0501557	0.00358857	0.46987	0.1484	3.562e-07	1.20095	0.05775	0.00152021	t	c	-8.122	4.586e-16
rs111784051	19	44899005	t	g	0.122571	0.97683	0.1686	1.18365	0.0349	1.371e-06	+++	MODIFIER	intronic	TOMM40	0.4876	0.87596	0.039515	0.000803703	1.6284	0.1226	6.929e-05	0.911343	0.0469423	0.0479679	t	g	4.588	4.485e-06
rs491153	19	44899111	t	c	0.121791	0.984551	0.3327	1.39473	0.0316	7.346e-26	+++	MODIFIER	intronic	TOMM40	0.4203	1.38455	0.0357137	8.1847e-20	1.52242	0.1084	0.000106	1.17337	0.0439215	0.000272518	t	c	13.142	1.889e-39
rs490243	19	44899213	t	c	0.102281	0.99779	0.3847	1.46917	0.0335	1.595e-30	+++	MODIFIER	intronic	TOMM40	0.5331	1.44125	0.0378251	4.32347e-22	1.70421	0.1149	3.494e-06	1.22339	0.0463352	1.35276e-05	t	c	16.669	2.188e-62
rs34878901	19	44899220	t	c	0.443117	0.990339	-0.1184	0.888341	0.0222	9.384e-08	---	MODIFIER	intronic	TOMM40	-0.254	0.910462	0.0251939	0.00019667	0.775692	0.0749	0.0006989	0.917922	0.0300155	0.00432699	t	c	-10.798	3.517e-27
rs417357	19	44899862	t	c	0.102414	0.99577	0.3864	1.47167	0.0335	9.308e-31	+++	MODIFIER	intronic	TOMM40	0.5349	1.44532	0.0378365	2.14147e-22	1.70728	0.115	3.26e-06	1.22044	0.046374	1.74122e-05	t	c	16.685	1.693e-62
rs148998607	19	44899925	a	g	0.0144837	0.977131	0.4163	1.51634	0.0828	5.017e-07	+++	MODIFIER	intronic	TOMM40	0.4677	1.525	0.0932662	6.05004e-06	1.59632	0.2757	0.08989	1.18576	0.119105	0.152563	a	g	4.927	8.348e-07
rs115881343	19	44899959	t	c	0.041037	0.980025	0.3886	1.47491	0.0509	2.126e-14	+++	MODIFIER	intronic	TOMM40	0.9091	1.37235	0.0579346	4.66874e-08	2.48209	0.1719	1.223e-07	1.25805	0.0674506	0.000665375	t	c	9.155	5.454e-20
rs1160985	19	44900155	t	c	0.642571	0.981903	-0.247	0.781141	0.0228	2.003e-27	---	MODIFIER	intronic	TOMM40	-0.5412	0.813603	0.0258401	1.42799e-15	0.582049	0.077	2.129e-12	0.865085	0.0307944	2.52266e-06	t	c	-15.188	4.265e-52
rs760136	19	44900601	a	g	0.642689	0.981884	0.2488	1.28249	0.0228	8.635e-28	+++	MODIFIER	intronic	TOMM40	0.5473	0.81203	0.0258396	7.74752e-16	1.72858	0.0772	1.348e-12	0.865408	0.0307939	2.67562e-06	a	g	15.166	5.951e-52
rs741780	19	44901174	t	c	0.643053	0.981882	0.2488	1.28249	0.0228	8.974e-28	+++	MODIFIER	intronic	TOMM40	0.5456	0.812043	0.0258443	7.88363e-16	1.72564	0.0774	1.785e-12	0.864463	0.0307975	2.25422e-06	t	c	15.172	5.439e-52
rs394819	19	44901322	t	g	0.102819	0.996897	0.3815	1.46448	0.0334	3.81e-30	+++	MODIFIER	intronic	TOMM40	0.5227	1.43933	0.0377719	5.34475e-22	1.68658	0.1141	4.645e-06	1.2169	0.0463264	2.25969e-05	t	g	16.587	8.631e-62
rs112019714	19	44901600	t	c	0.0535836	0.976881	-0.3926	0.675299	0.0451	3.182e-18	---	MODIFIER	intronic	TOMM40	-0.912	1.38799	0.0511718	1.48382e-10	0.40172	0.1542	3.319e-09	1.24311	0.0607948	0.000344183	t	c	-9.793	1.202e-22
rs1038025	19	44901715	t	c	0.642697	0.981264	0.2485	1.2821	0.0228	9.982e-28	+++	MODIFIER	intronic	TOMM40	0.5464	0.812216	0.0258476	8.50391e-16	1.72702	0.0772	1.486e-12	0.865381	0.0308021	2.67896e-06	t	c	15.294	8.367e-53
rs1038026	19	44901805	a	g	0.649283	0.982539	0.254	1.28917	0.0228	9.283e-29	+++	MODIFIER	intronic	TOMM40	0.5547	0.806843	0.0259167	1.21784e-16	1.74142	0.0771	6.382e-13	0.867298	0.0308986	4.07093e-06	a	g	15.429	1.053e-53
rs144618582	19	44901924	t	c	0.0145359	0.978165	-0.4139	0.661067	0.0827	5.623e-07	---	MODIFIER	intronic	TOMM40	-0.4706	1.51615	0.0931739	7.94543e-06	0.624627	0.276	0.08816	1.19571	0.118407	0.131152	t	c	-5.077	3.84e-07
rs1305062	19	44902264	c	g	0.381579	0.999228	-0.1447	0.865282	0.0227	2.017e-10	---	MODIFIER	intronic	TOMM40	-0.3145	0.891162	0.0258015	7.96979e-06	0.730154	0.0774	4.836e-05	0.902641	0.0307917	0.000879234	c	g	-10.847	2.066e-27
rs34215622	19	44903281	cg	c	0.474589	0.966262	-0.1555	0.855987	0.0223	3.129e-12	---	MODIFIER	UTR3	TOMM40	-0.3814	0.881271	0.0253596	6.23155e-07	0.682905	0.0744	2.95e-07	0.917653	0.0302002	0.00443373
rs10119	19	44903416	a	g	0.32112	0.98498	0.2559	1.29162	0.0232	2.1e-28	+++	MODIFIER	UTR3	TOMM40	0.574	1.23524	0.0262423	8.23575e-16	1.77535	0.0796	5.696e-13	1.16951	0.031268	5.50492e-07	a	g	17.47	2.421e-68
rs435380	19	44903861	a	g	0.102827	0.996105	0.3871	1.4727	0.0334	5.627e-31	+++	MODIFIER	downstream	TOMM40	0.5401	1.44607	0.0377605	1.54351e-22	1.71618	0.1147	2.494e-06	1.21942	0.0462768	1.81386e-05	a	g	16.78	3.407e-63
rs72654461	19	44904069	a	g	0.014509	0.977992	0.4173	1.51786	0.0828	4.592e-07	+++	MODIFIER	downstream	TOMM40	0.4765	1.52014	0.0932104	7.01875e-06	1.61043	0.2766	0.08486	1.19989	0.118416	0.123826	a	g	5.09	3.581e-07
rs72654463	19	44904152	t	c	0.014311	0.97768	0.4233	1.52699	0.0832	3.676e-07	+++	MODIFIER	downstream	TOMM40	0.5	1.52244	0.09381	7.44711e-06	1.64872	0.279	0.07306	1.21357	0.118439	0.102189	t	c	5.09	3.581e-07
rs446037	19	44904180	t	g	0.102505	0.997134	0.3873	1.473	0.0335	5.716e-31	+++	MODIFIER	downstream	TOMM40	0.5352	1.44491	0.0377916	2.05974e-22	1.70779	0.1149	3.161e-06	1.22549	0.0462512	1.10052e-05	t	g	16.749	5.718e-63
rs434132	19	44904463	c	g	0.12354	0.99261	-0.4189	0.65777	0.0309	9.553e-42	---	MODIFIER	downstream	TOMM40	-0.5599	1.49569	0.0349744	1.16236e-30	0.571266	0.1046	8.662e-08	1.23498	0.0429805	9.08486e-07	c	g	-18.544	9.078e-77
rs7259620	19	44904531	a	g	0.448837	0.971242	-0.1662	0.846877	0.0224	1.217e-13	---	MODIFIER	downstream	TOMM40	-0.4246	0.87491	0.0254588	1.52888e-07	0.654031	0.0757	2.069e-08	0.911533	0.0302843	0.0022237	a	g	-10.649	1.762e-26
rs439382	19	44905218	a	g	0.0880846	0.96697	-0.3885	0.678073	0.0362	7.718e-27	---	MODIFIER	upstream	APOE	-0.597	1.43643	0.0410537	1.1276e-18	0.550461	0.1215	8.948e-07	1.2233	0.0496907	4.98997e-05	a	g	-14.941	1.775e-50
rs405509	19	44905579	t	g	0.253439	0.997491	0.1572	1.17023	0.0248	2.298e-10	+++	MODIFIER	upstream	APOE	0.3403	1.14222	0.028181	2.37567e-06	1.40537	0.0827	3.917e-05	1.09081	0.0335797	0.0096433	t	g	9.88	5.07e-23
rs440446	19	44905910	c	g	0.149216	0.967157	-0.1572	0.854533	0.0326	1.467e-06	---	MODIFIER	exonic	APOE	-0.0673	0.836383	0.0373008	1.66831e-06	0.934915	0.1078	0.5325	0.951435	0.0431574	0.248686
rs147236548	19	44906338	t	g	0.0143174	0.980512	0.4419	1.55566	0.0827	9.083e-08	+++	LOW,MODIFIER	intronic	APOE	0.4732	1.55586	0.0931825	2.0988e-06	1.60512	0.2766	0.0872	1.23257	0.117742	0.0757447	t	g	5.041	4.623e-07
rs769449	19	44906745	a	g	0.0216969	0.979494	0.496	1.64214	0.0675	2.031e-13	+++	MODIFIER	intronic	APOE	0.8321	1.63404	0.0768745	1.68337e-10	2.29814	0.2112	8.146e-05	1.13583	0.0948755	0.179448	a	g	8.996	2.346e-19
rs769450	19	44907187	a	g	0.381772	1.00594	-0.1641	0.848657	0.0227	5.109e-13	---	MODIFIER	intronic	APOE	-0.3442	0.872232	0.0257756	1.13623e-07	0.708787	0.0779	9.901e-06	0.901277	0.0306538	0.000696753	a	g	-11.564	6.277e-31
rs429358	19	44908684	t	c	0.209218	0.999317	-0.4962	0.60884	0.0254	6.547e-85	---	MODERATE,MODIFIER	exonic	APOE	-0.905	1.57495	0.0287082	2.18789e-56	0.404542	0.089	2.882e-24	1.27941	0.0345767	1.03259e-12	t	c	-26.08	6.09e-150
rs7412	19	44908822	t	c	0.107814	0.986679	-0.2066	0.813345	0.037	2.381e-08	---	MODERATE,MODIFIER	exonic	APOE	-0.5935	0.853856	0.0419402	0.000165164	0.552391	0.1285	3.84e-06	0.883068	0.0498603	0.0126303	t	c	-6.905	5.022e-12
rs1081105	19	44909698	a	c	0.0456414	0.992559	-0.4175	0.658691	0.0478	2.568e-18	---	MODIFIER	downstream	APOE	-0.9453	1.40741	0.0544031	3.34476e-10	0.388563	0.1641	8.421e-09	1.29302	0.063432	5.09403e-05	a	c	-10.181	2.405e-24
rs1065853	19	44909976	t	g	0.117369	0.986908	-0.2276	0.796443	0.0358	2.02e-10	---	MODIFIER	downstream	APOE	-0.5689	0.836164	0.0406078	1.05148e-05	0.566148	0.1214	2.78e-06	0.866416	0.0483763	0.00303621	t	g	-7.32	2.484e-13
rs439401	19	44911194	t	c	0.14827	1.00276	-0.1497	0.860966	0.0321	3.157e-06	---	MODIFIER	intergenic	APOE	-0.1059	0.848687	0.0366239	7.47467e-06	0.899515	0.1086	0.3294	0.95152	0.0425046	0.242339	t	c	-5.579	2.421e-08
rs445925	19	44912383	a	g	0.278925	0.99756	0.1775	1.19423	0.0239	1.056e-13	+++	MODIFIER	intergenic	APOE	0.2184	1.18474	0.0271685	4.38717e-10	1.24408	0.0786	0.005446	1.10241	0.0324361	0.00264732	a	g	11.552	7.236e-31
rs483082	19	44912921	t	g	0.447739	0.964815	0.1359	1.14557	0.0224	1.305e-09	+++	MODIFIER	intergenic	APOE	0.1867	1.14418	0.0254183	1.16489e-07	1.20527	0.0764	0.01451	1.05707	0.0302324	0.0663945	t	g	8.836	9.929e-19
rs59325138	19	44913034	t	c	0.256357	0.960237	-0.1637	0.848997	0.0262	4.208e-10	---	MODIFIER	intergenic	APOE	-0.3548	0.868169	0.029746	2.00888e-06	0.701314	0.0904	8.601e-05	0.91731	0.035026	0.0137327	t	c	-9.1	9.074e-20
rs584007	19	44913221	a	g	0.152031	0.965265	-0.1478	0.862604	0.0324	4.934e-06	---	MODIFIER	intergenic	APOE	-0.1148	0.849293	0.0369068	9.59695e-06	0.891544	0.1089	0.2918	0.958607	0.0427336	0.322546	a	g	-5.707	1.149e-08
rs438811	19	44913484	t	c	0.48161	0.969434	0.1967	1.21738	0.0224	1.404e-18	+++	MODIFIER	upstream	APOC1	0.3051	1.2142	0.0253894	2.10004e-14	1.35676	0.0759	5.853e-05	1.07421	0.0301665	0.0176418	t	c	11.501	1.297e-30
rs390082	19	44913574	t	g	0.293406	0.980516	-0.1913	0.825885	0.0237	7.76e-16	---	MODIFIER	upstream	APOC1	-0.2398	1.20585	0.02702	4.27742e-12	0.786785	0.0774	0.001945	1.09452	0.032375	0.00527744	t	g	-12.021	2.767e-33
rs3826688	19	44915704	t	c	0.154648	0.95182	-0.1485	0.862	0.0323	4.385e-06	---	MODIFIER	intronic	APOC1	-0.1146	0.852286	0.03687	1.45735e-05	0.891723	0.1087	0.2914	0.94724	0.0429278	0.206719	t	c	-5.93	3.022e-09
rs73052335	19	44916825	a	c	0.0237545	0.96356	-0.4327	0.648755	0.0662	6.548e-11	---	MODIFIER	intronic	APOC1	-0.7858	1.56236	0.0750942	2.81887e-09	0.455755	0.2084	0.0001627	1.02502	0.0953726	0.795533
rs432353	19	44916828	a	c	0.102837	0.963282	-0.3532	0.702437	0.0342	4.846e-25	---	MODIFIER	intronic	APOC1	-0.5296	1.40044	0.0386969	3.22686e-18	0.58884	0.114	3.374e-06	1.17919	0.0473052	0.000493467
rs389261	19	44917086	a	g	0.25173	0.970891	0.1768	1.19339	0.0251	1.96e-12	+++	MODIFIER	intronic	APOC1	0.2128	1.19994	0.0284608	1.5094e-10	1.23714	0.0843	0.01162	1.06199	0.0345963	0.0821254	a	g	10.682	1.23e-26
rs3925681	19	44917843	a	g	0.267924	0.933514	-0.1511	0.859762	0.0261	6.8e-09	---	MODIFIER	intronic	APOC1	-0.2704	0.87203	0.0296889	3.98429e-06	0.763074	0.0874	0.001987	0.926305	0.0348006	0.0278256	a	g	-9.101	8.981e-20
rs150966173	19	44917947	t	c	0.0451253	0.987399	0.4102	1.50712	0.0483	1.953e-17	+++	MODIFIER	intronic	APOC1	0.9217	1.3946	0.0549527	1.4254e-09	2.51356	0.1658	2.737e-08	1.30072	0.063792	3.76356e-05	t	c	10.363	3.668e-25
rs12721046	19	44917997	a	g	0.0279992	0.969667	0.3636	1.4385	0.0621	4.876e-09	++-	MODIFIER	intronic	APOC1	0.6737	1.46441	0.0702465	5.63003e-08	1.96148	0.1987	0.0006998	0.996697	0.0898349	0.970626	a	g	7.214	5.423e-13
rs140480140	19	44918393	a	g	0.0468076	0.986622	0.3915	1.4792	0.0477	2.267e-16	+++	MODIFIER	intronic	APOC1	0.8919	1.37693	0.0542113	3.63189e-09	2.43976	0.1644	5.739e-08	1.27465	0.0633566	0.000127984	a	g	10.013	1.34e-23
rs12721056	19	44918487	t	g	0.283899	0.935962	-0.151	0.859848	0.0255	3.197e-09	---	MODIFIER	intronic	APOC1	-0.2554	0.864485	0.0290575	5.40131e-07	0.774607	0.0856	0.002855	0.944277	0.0339583	0.0913341	t	g	-8.11	5.062e-16
rs484195	19	44918620	a	g	0.15973	0.92557	-0.147	0.863294	0.0323	5.421e-06	---	MODIFIER	intronic	APOC1	-0.1202	0.856891	0.0368724	2.80652e-05	0.886743	0.1078	0.2646	0.939955	0.0430452	0.150272	a	g	-6.045	1.495e-09
rs745426712	19	44918715	a	ag	0.234178	0.937537	-0.1259	0.881703	0.0271	3.452e-06	---	MODIFIER	intronic	APOC1	-0.2655	0.894192	0.0308875	0.000293813	0.766822	0.0916	0.003755	0.943505	0.0361751	0.107933
rs12721051	19	44918903	c	g	0.084475	0.987693	-0.3316	0.717774	0.0368	2.291e-19	---	MODIFIER	intronic	APOC1	-0.6949	1.34795	0.0418431	9.62663e-13	0.499124	0.1221	1.266e-08	1.14751	0.0504139	0.00634653	c	g	-11.938	7.51e-33
rs56131196	19	44919589	a	g	0.196313	0.98682	0.1444	1.15535	0.027	9.369e-08	+++	MODIFIER	downstream	APOC1	0.4095	1.11988	0.0307657	0.000233166	1.50606	0.0895	4.765e-06	1.07429	0.0366494	0.0505557	a	g	6.652	2.893e-11
rs4420638	19	44919689	a	g	0.202224	0.996412	-0.1351	0.873629	0.0267	4.067e-07	---	MODIFIER	downstream	APOC1	-0.3936	1.11229	0.0303202	0.000448455	0.674624	0.0888	9.349e-06	1.06549	0.0361572	0.0793761	a	g	-6.347	2.193e-10
rs78959900	19	44920379	a	g	0.278792	0.934618	-0.1517	0.859246	0.0257	3.499e-09	---	MODIFIER	intergenic	APOC1	-0.2609	0.865563	0.0292459	7.9504e-07	0.770358	0.0869	0.002672	0.93973	0.0342063	0.0691747	a	g	-7.939	2.041e-15
rs157591	19	44920677	a	g	0.110049	0.958477	0.37	1.44773	0.0332	8.162e-29	+++	MODIFIER	intergenic	APOC1	0.5279	1.43316	0.0375912	1.03217e-21	1.69537	0.1105	1.767e-06	1.17384	0.0462965	0.000536069	a	g	16.107	2.266e-58
rs188535946	19	44921809	a	g	0.0448228	0.986991	0.407	1.5023	0.0485	4.985e-17	+++	MODIFIER	intergenic	APOC1	0.9293	1.40015	0.0550812	9.92663e-10	2.53274	0.1697	4.341e-08	1.2785	0.0644069	0.000136393
rs157594	19	44921918	t	g	0.158631	0.92344	-0.1438	0.866061	0.0325	9.424e-06	---	MODIFIER	intergenic	APOC1	-0.1231	0.859258	0.0370082	4.15436e-05	0.884175	0.1088	0.2579	0.944564	0.0431703	0.186471
rs157595	19	44922203	a	g	0.15915	0.925088	-0.1463	0.863898	0.0324	6.403e-06	---	MODIFIER	intergenic	APOC1	-0.1265	0.857214	0.0369431	3.04062e-05	0.881174	0.1088	0.2448	0.943543	0.0430895	0.177446	a	g	-5.9	3.645e-09
rs157596	19	44922848	t	c	0.254525	0.964013	0.1777	1.19447	0.0252	1.717e-12	+++	MODIFIER	intergenic	APOC1	0.2064	1.20027	0.0284786	1.45582e-10	1.22924	0.0862	0.01661	1.06748	0.0345774	0.0589552	t	c	10.268	9.804e-25
rs537196072	19	44923321	t	ta	0.0158757	0.924836	-0.4159	0.659746	0.0833	5.965e-07	---	MODIFIER	intergenic	APOC1	-0.5712	1.50903	0.0921018	7.91348e-06	0.564847	0.3699	0.1226	1.21118	0.11493	0.0955036
rs157597	19	44923380	a	c	0.258128	0.963848	-0.1708	0.84299	0.0251	9.939e-12	---	MODIFIER	intergenic	APOC1	-0.1927	1.1929	0.0283824	5.14652e-10	0.824729	0.0856	0.02442	1.06379	0.0344472	0.0726486	a	c	-10.098	5.641e-24
rs157598	19	44923556	t	c	0.0966041	0.95974	0.348	1.41623	0.0353	6.216e-23	+++	MODIFIER	intergenic	APOC1	0.5634	1.38473	0.0398692	3.23345e-16	1.75663	0.1212	3.327e-06	1.18717	0.0486637	0.000422349	t	c	14.833	8.951e-50
rs545545889;rs71830320	19	44923805	caa	c	0.104538	0.957098	-0.3643	0.694683	0.034	1.01e-26	---	MODIFIER	intergenic	APOC1	-0.5328	1.42402	0.0384421	3.74363e-20	0.586959	0.1154	3.934e-06	1.17147	0.0475004	0.000862852
rs111789331	19	44923868	a	t	0.0280297	0.968326	0.3635	1.43835	0.0624	5.574e-09	+++	MODIFIER	intergenic	APOC1	0.7172	1.45036	0.070479	1.3236e-07	2.04869	0.2028	0.0004049	1.01887	0.0891142	0.833822	a	t	7.217	5.304e-13
rs4803770	19	44924096	c	g	0.261637	0.937557	0.1216	1.1293	0.0261	3.231e-06	+++	MODIFIER	intergenic	APOC1	0.3013	0.901903	0.0296573	0.000498837	1.35161	0.0901	0.0008292	0.943901	0.0348771	0.0978522	c	g	7.569	3.763e-14
rs157599	19	44924674	a	g	0.26928	0.950309	-0.1606	0.851633	0.025	1.302e-10	---	MODIFIER	intergenic	APOC1	-0.1768	1.17654	0.0282898	9.09671e-09	0.837947	0.0851	0.03776	1.07178	0.0342059	0.0426997	a	g	-9.524	1.662e-21
rs149345	19	44924826	t	g	0.254607	0.951528	-0.1756	0.838953	0.0253	4.139e-12	---	MODIFIER	intergenic	APOC1	-0.2064	1.19749	0.0286726	3.26619e-10	0.813508	0.0859	0.01634	1.0662	0.0348043	0.0655122	t	g	-10.007	1.422e-23
rs4803772	19	44925202	t	c	0.227543	0.923538	-0.1315	0.876779	0.0277	2.018e-06	---	MODIFIER	intergenic	APOC1	-0.3295	0.892957	0.0314534	0.000318832	0.719283	0.0952	0.000539	0.944943	0.0368073	0.123907	t	c	-7.61	2.732e-14
rs10424663	19	44925842	a	g	0.100369	0.944554	0.3411	1.40649	0.035	1.851e-22	+++	MODIFIER	upstream	APOC1P1	0.4508	1.40067	0.039453	1.33618e-17	1.56957	0.1205	0.000183	1.15883	0.0486395	0.0024395	a	g	13.879	8.457e-44
rs139581131	19	44926778	t	g	0.0514072	0.945173	0.2426	1.27456	0.0481	4.473e-07	+++	MODIFIER	upstream	APOC1P1	0.4216	1.24797	0.0544279	4.70296e-05	1.5244	0.1601	0.008446	1.13036	0.0666502	0.0659927	t	g	4.758	1.956e-06
rs5112	19	44927023	c	g	0.445964	0.932589	0.1027	1.10816	0.0227	5.887e-06	+++	MODIFIER	ncRNA_exonic	APOC1P1	0.1662	1.098	0.0257664	0.0002852	1.18081	0.0754	0.02751	1.05787	0.0306764	0.0666642	c	g	7.8	6.194e-15
rs7259497	19	5348922	t	c	0.167524	0.98283	0.1293	1.13803	0.0287	6.772e-06	+++	MODIFIER	intergenic	PTPRS	0.1674	1.12679	0.0326901	0.000260666	1.18223	0.0949	0.0777	1.08339	0.0389857	0.0399203	t	c	3.915	9.031e-05
rs10418103	19	5352608	t	c	0.19051	0.981519	0.1214	1.12908	0.0275	9.931e-06	+++	MODIFIER	intergenic	PTPRS	0.1152	1.12192	0.0311935	0.00022593	1.1221	0.092	0.2106	1.08405	0.0372669	0.0303445	t	c	4.335	1.459e-05
rs10405017	19	5353307	a	t	0.165796	0.976017	0.1375	1.1474	0.0289	1.972e-06	+++	MODIFIER	intergenic	PTPRS	0.168	1.13791	0.0328745	8.50301e-05	1.18294	0.0958	0.07944	1.08575	0.0392832	0.0362425	a	t	4.361	1.293e-05
rs140714645	19	6335906	a	c	0.0220659	0.974148	0.3164	1.37218	0.0699	6.041e-06	+++	MODIFIER	intergenic	ACER1	0.4544	1.34352	0.0786406	0.000173342	1.57523	0.2492	0.06821	1.19793	0.0967736	0.0620226	a	c	2.821	0.004785
rs145094863	19	6347946	t	c	0.0228168	0.987913	-0.3161	0.728987	0.0683	3.745e-06	---	MODIFIER	intergenic	ACER1	-0.5166	1.33119	0.0769384	0.000200659	0.596545	0.2436	0.03398	1.20661	0.0939202	0.0455277	t	c	-3.111	0.001864
rs150348370	19	6364945	c	g	0.0229682	0.986338	-0.3071	0.735577	0.0683	6.908e-06	---	MODIFIER	intronic	CLPP	-0.4994	1.32051	0.076915	0.000300775	0.606895	0.242	0.03908	1.20022	0.0940736	0.0523727	c	g	-3.051	0.002281
rs114966807	19	6372078	t	c	0.0220955	0.979548	-0.3128	0.731396	0.07	7.988e-06	---	MODIFIER	upstream	ALKBH7	-0.5962	1.30935	0.0788665	0.000631777	0.550901	0.2549	0.01936	1.22553	0.0951207	0.0325103	t	c	-3.123	0.001793
rs79609054	19	6373461	a	g	0.0220008	0.979068	0.3171	1.37314	0.0702	6.278e-06	+++	LOW,MODIFIER	intronic	ALKBH7	0.6052	1.31414	0.0789822	0.000542647	1.83162	0.2586	0.01928	1.2314	0.0951725	0.0287378	a	g	3.119	0.001814
rs114971069	19	6377108	a	g	0.0263922	0.982314	-0.2964	0.74349	0.0643	3.988e-06	---	MODIFIER	intergenic	PSPN	-0.5391	1.2812	0.0726558	0.000648316	0.583273	0.226	0.01707	1.24083	0.0869928	0.0131211
rs114690045	19	6378475	a	g	0.0263489	0.982617	0.2972	1.34608	0.0643	3.801e-06	+++	MODIFIER	intergenic	PSPN	0.5401	1.28386	0.072663	0.000584374	1.71618	0.226	0.01689	1.23684	0.0871863	0.0147699	a	g	2.901	0.003718
rs79787624	19	6378537	a	g	0.0263466	0.982541	0.297	1.34582	0.0643	3.884e-06	+++	LOW,MODIFIER	intergenic	PSPN	0.5402	1.28402	0.072667	0.000581037	1.71635	0.2261	0.01687	1.23545	0.0872466	0.0153767	a	g	2.905	0.003671
rs116028568	19	6381320	t	c	0.0221229	0.980448	0.3244	1.3832	0.0698	3.327e-06	+++	MODIFIER	intronic	GTF2F1	0.6054	1.32102	0.0785934	0.000396555	1.83198	0.2519	0.01626	1.24167	0.0948501	0.0224837	t	c	3.236	0.001213
rs7255128	19	6384369	a	g	0.0262829	0.980873	0.3038	1.355	0.0644	2.346e-06	+++	MODIFIER	intronic	GTF2F1	0.5868	1.2852	0.0728023	0.00056793	1.79822	0.2249	0.009092	1.24405	0.0870217	0.012094	a	g	2.952	0.003156
rs116134821	19	6388941	c	g	0.0262628	0.982472	0.2971	1.34595	0.0644	3.984e-06	+++	LOW,MODIFIER	intronic	GTF2F1	0.5585	1.28141	0.0728273	0.000662149	1.74805	0.2256	0.01332	1.23545	0.0872814	0.0154142	c	g	2.911	0.003603
rs140643020	19	6390187	a	g	0.0263137	0.982724	0.2984	1.3477	0.0643	3.502e-06	+++	MODIFIER	intronic	GTF2F1	0.5602	1.28447	0.0727041	0.000574638	1.75102	0.2258	0.0131	1.23324	0.087285	0.0163111	a	g	2.957	0.003109
rs141378359	19	6390672	a	g	0.0221655	0.978695	0.3246	1.38348	0.0698	3.282e-06	+++	MODIFIER	intronic	GTF2F1	0.621	1.3176	0.0786551	0.000453892	1.86079	0.2513	0.01348	1.24532	0.0945691	0.0203456	a	g	3.227	0.00125
rs149314271	19	6394451	a	g	0.0221057	0.973904	0.3187	1.37534	0.0701	5.523e-06	+++	MODIFIER	intergenic	GTF2F1	0.6261	1.31296	0.0790551	0.000572661	1.8703	0.251	0.01261	1.22831	0.0954487	0.0312026	a	g	3.199	0.001378
rs114263713	19	6394870	a	c	0.0261718	0.978302	-0.2918	0.746918	0.0648	6.573e-06	---	MODIFIER	intergenic	GTF2F1	-0.5612	1.27767	0.0731855	0.000813538	0.570524	0.2262	0.01311	1.22107	0.0880208	0.0232607	a	c	-2.817	0.00485
rs112456002	19	6399519	a	g	0.0227501	0.961665	0.3317	1.39333	0.0692	1.64e-06	+++	MODIFIER	intronic	LOC390877	0.5894	1.33062	0.0782384	0.000261301	1.80291	0.24	0.01406	1.24595	0.094245	0.0196344	a	g	2.867	0.004148
rs74794373	19	6404691	a	t	0.0230068	0.962831	-0.3337	0.716269	0.0688	1.214e-06	---	MODIFIER	intronic	LOC390877	-0.5875	1.33328	0.0777041	0.000214068	0.555715	0.2401	0.01441	1.25037	0.0935926	0.0169685	a	t	-2.832	0.004625
rs114915676	19	6407597	t	c	0.0226321	0.963155	0.337	1.40074	0.0693	1.157e-06	+++	MODIFIER	intronic	LOC390877	0.6147	1.33857	0.0782264	0.000193296	1.8491	0.2446	0.01195	1.24327	0.0942786	0.0209093	t	c	3.035	0.002405
rs192568237	19	6410276	t	g	0.0226938	0.958802	-0.3458	0.707654	0.0692	5.856e-07	---	MODIFIER	intronic	LOC390877	-0.6178	1.34578	0.0782096	0.000146351	0.539129	0.244	0.01135	1.26254	0.0938193	0.0129606	t	g	-3.176	0.001496
rs192565310	19	6410283	t	c	0.0226891	0.95875	-0.3463	0.7073	0.0692	5.674e-07	---	MODIFIER	intronic	LOC390877	-0.6174	1.34611	0.0782151	0.000144708	0.539345	0.244	0.0114	1.2639	0.0938412	0.0125705	t	c	-3.182	0.001465
rs78742972	1	14246798	c	g	0.0130348	0.978255	-0.4159	0.659746	0.0877	2.116e-06	---	MODIFIER	intergenic	PRDM2	-0.6127	1.4714	0.0989696	9.52741e-05	0.541886	0.3289	0.06252	1.27184	0.115766	0.0377865	c	g	-2.953	0.003142
rs1228030883	1	148112969	a	g	0.0384833	0.910667	0.2522	1.28685	0.0567	8.692e-06	+++	MODIFIER	intronic	NBPF11	0.1453	1.26624	0.0633284	0.000193472	1.15639	0.2399	0.5446	1.2124	0.0751702	0.0104012
rs1368032874	1	148136582	a	c	0.0388209	0.911074	-0.258	0.772595	0.0564	4.779e-06	---	MODIFIER	intronic	NBPF11	-0.1536	1.27096	0.0629865	0.000140841	0.857615	0.2395	0.5215	1.22205	0.074667	0.00723927
rs1189332057	1	148140686	a	g	0.0387148	0.912118	-0.2584	0.772286	0.0564	4.709e-06	---	MODIFIER	intronic	NBPF11	-0.1544	1.27077	0.063035	0.000143894	0.856929	0.2399	0.5199	1.22378	0.0746789	0.00684715
rs1350783585	1	148150949	a	t	0.0387606	0.912937	-0.2529	0.776546	0.0565	7.527e-06	---	MODIFIER	intronic	NBPF11	-0.1539	1.26265	0.0630645	0.000217253	0.857358	0.2402	0.5219	1.22201	0.0746118	0.00720451
rs1193516898	1	148155523	a	g	0.0389372	0.912858	-0.2509	0.7781	0.0564	8.55e-06	---	MODIFIER	intergenic	NBPF11	-0.1961	1.26065	0.0629578	0.000234027	0.82193	0.2383	0.4106	1.20999	0.0747379	0.010761
rs10436955	1	16041201	t	c	0.428451	0.997135	0.105	1.11071	0.022	1.738e-06	+++	MODIFIER	intergenic	CLCNKA	0.029	1.12302	0.0249938	3.45212e-06	1.02942	0.0724	0.6885	1.04817	0.0298409	0.114917	t	c	4.054	5.03e-05
rs10436958	1	16041357	a	g	0.428703	0.996973	0.1064	1.11227	0.022	1.28e-06	+++	MODIFIER	intergenic	CLCNKA	0.0242	1.12555	0.0249934	2.22087e-06	1.0245	0.0723	0.738	1.04838	0.0298406	0.113387	a	g	3.375	0.0007375
rs10436959	1	16041442	t	c	0.428454	0.997512	0.1048	1.11049	0.022	1.822e-06	+++	MODIFIER	intergenic	CLCNKA	0.0234	1.12374	0.0249893	3.03381e-06	1.02368	0.0723	0.7459	1.04741	0.029842	0.120609	t	c	4.113	3.902e-05
rs10436959	1	16041442	t	c	0.428454	0.997512	0.1048	1.11049	0.022	1.822e-06	+++	MODIFIER	intergenic	CLCNKA	0.0234	1.12374	0.0249893	3.03381e-06	1.02368	0.0723	0.7459	1.04741	0.029842	0.120609	t	c	-1.09	0.2755
rs10803410	1	16041829	a	g	0.411459	0.991915	-0.1083	0.897358	0.0221	9.849e-07	---	MODIFIER	intergenic	CLCNKA	-0.0175	1.12608	0.0251768	2.40177e-06	0.982652	0.0727	0.8099	1.05687	0.0300458	0.0656246	a	g	-3.701	0.0002151
rs6683445	1	16041908	a	c	0.570188	1.00168	0.1033	1.10882	0.0219	2.374e-06	+++	MODIFIER	intergenic	CLCNKA	0.0263	0.891525	0.0249282	4.10258e-06	1.02665	0.0719	0.7148	0.955667	0.0297612	0.127598	a	c	3.351	0.0008038
rs35127884	1	16041986	cct	c	0.428072	0.996767	0.1015	1.10683	0.022	3.798e-06	+++	MODIFIER	intergenic	CLCNKA	0.0264	1.11951	0.0250019	6.32666e-06	1.02675	0.0722	0.7148	1.04509	0.0298598	0.139665
rs6604905	1	16042283	a	c	0.379277	0.997575	0.0997	1.10484	0.0223	8.241e-06	+++	MODIFIER	intergenic	CLCNKA	0.0432	1.1142	0.0254223	2.10185e-05	1.04415	0.0738	0.5588	1.04574	0.0303608	0.140732	a	c	3.158	0.001589
rs1971587	1	16042302	t	g	0.396986	0.998906	0.0993	1.1044	0.0222	7.652e-06	+++	MODIFIER	intergenic	CLCNKA	0.0218	1.11563	0.0252247	1.43894e-05	1.02204	0.0737	0.7673	1.04773	0.0301225	0.121635	t	g	2.977	0.002908
rs2007480	1	16042397	c	g	0.401484	0.994925	-0.0996	0.905199	0.0222	7.19e-06	---	MODIFIER	intergenic	CLCNKA	-0.0034	1.11885	0.0252322	8.55798e-06	0.996606	0.0736	0.9631	1.04685	0.0301208	0.128488	c	g	-2.992	0.002776
rs77869173	1	162963096	a	g	0.053451	0.947415	0.2111	1.23504	0.0472	7.712e-06	+++	MODIFIER	intergenic	CCDC190	0.192	1.23182	0.0539878	0.000112564	1.21167	0.1494	0.1986	1.12757	0.0640636	0.0609153	a	g	2.887	0.003887
rs59597570	1	170590115	c	g	0.370101	0.951072	0.1033	1.10882	0.023	6.798e-06	+++	MODIFIER	intergenic	GORAB	0.0934	1.10374	0.0261357	0.000159042	1.0979	0.076	0.2193	1.07029	0.031006	0.0284662	c	g	3.681	0.000232
rs73034836	1	180714478	t	c	0.0103096	0.989701	0.437	1.54806	0.0979	7.987e-06	+++	MODIFIER	intronic	XPR1	0.115	1.51872	0.109265	0.000131126	1.12187	0.4127	0.7806	1.40044	0.130072	0.00961854	t	c	3.942	8.073e-05
rs142878294	1	198141853	t	c	0.0197669	0.944787	-0.3378	0.713338	0.0748	6.29e-06	---	MODIFIER	intergenic	LHX9	-0.54	1.39094	0.0835755	7.8703e-05	0.582748	0.2834	0.05675	1.14876	0.103926	0.18205	t	c	-3.579	0.0003448
rs6684953	1	198147201	a	g	0.0198342	0.944707	0.3335	1.39585	0.0748	8.189e-06	+++	MODIFIER	intergenic	LHX9	0.5397	1.38423	0.083539	9.93743e-05	1.71549	0.2834	0.05688	1.14688	0.103922	0.187249	a	g	3.739	0.0001849
rs140712194	1	198147956	t	g	0.0197646	0.944851	0.3324	1.39431	0.0749	9.084e-06	+++	MODIFIER	intergenic	LHX9	0.5397	1.38056	0.0837301	0.000117391	1.71549	0.2834	0.05688	1.15146	0.103919	0.174753	t	g	3.735	0.0001876
rs6699047	1	204175806	t	c	0.0840817	0.981432	-0.1741	0.840213	0.038	4.55e-06	---	MODIFIER	intergenic	REN	-0.0126	1.23146	0.0427814	1.13475e-06	0.987479	0.1275	0.9214	1.03686	0.0541003	0.503465	t	c	-3.368	0.0007559
rs552237137	1	236190485	a	g	0.016624	0.975066	-0.3543	0.701664	0.0794	8.081e-06	---	MODIFIER	intronic	GPR137B	-0.3398	1.36475	0.0896335	0.000521612	0.711913	0.3071	0.2685	1.34294	0.102966	0.00418793	a	g	-1.283	0.1994
rs116740207	1	236219120	a	c	0.0190891	0.969758	0.3781	1.45951	0.0741	3.418e-07	+++	MODIFIER	intronic	ERO1B	0.5268	1.383	0.0837974	0.000109043	1.6935	0.2833	0.06293	1.34508	0.0961702	0.00205222	a	c	1.464	0.1431
rs79144457	1	236257062	a	c	0.019484	0.975163	0.3748	1.4547	0.0735	3.395e-07	+++	MODIFIER	intronic	ERO1B	0.6145	1.37188	0.0828646	0.000135823	1.84873	0.2876	0.03262	1.33636	0.0954024	0.00237171	a	c	1.362	0.1731
rs144895931	1	236268625	a	g	0.0178752	0.958087	0.3737	1.4531	0.0772	1.298e-06	+++	MODIFIER	intronic	ERO1B	0.509	1.39171	0.0869062	0.000142752	1.66363	0.3038	0.09388	1.31428	0.100924	0.00677213	a	g	1.341	0.1798
rs115978286	1	236331640	c	g	0.0201444	0.96955	0.3488	1.41737	0.0729	1.737e-06	+++	MODIFIER	intergenic	ERO1B	0.5196	1.35154	0.082118	0.000244075	1.68135	0.2846	0.06794	1.30312	0.0956392	0.00563398	c	g	1.14	0.2542
rs146742547	1	236343170	t	c	0.0191409	0.96683	-0.3397	0.711984	0.0751	6.091e-06	---	MODIFIER	intergenic	ERO1B	-0.5163	1.33125	0.0846209	0.000721829	0.596724	0.2949	0.07999	1.31568	0.0978464	0.00504823	t	c	-1.08	0.2803
rs141351154	1	55845192	t	c	0.0137913	0.939982	0.4469	1.56346	0.0884	4.32e-07	+++	MODIFIER	intergenic	MIR4422HG	0.6951	1.58893	0.0967449	1.69803e-06	2.00391	0.43	0.106	1.13363	0.126295	0.320665	t	c	1.932	0.05339
rs112772216	1	68863428	a	g	0.189977	0.961683	0.1324	1.14156	0.0291	5.491e-06	+++	MODIFIER	intergenic	DEPDC1-AS1	0.2437	0.900147	0.0331202	0.00149196	1.27596	0.0956	0.01078	0.899125	0.0398648	0.00764521	a	g	4.253	2.113e-05
rs847078	20	46541574	a	g	0.457335	0.999938	0.0989	1.10396	0.0222	8.009e-06	++-	LOW	exonic	OCSTAMP	0.0492	0.87996	0.0252541	4.11276e-07	1.05043	0.0727	0.498	1.01491	0.0298773	0.620358	a	g	1.809	0.07047
rs202396	20	46545387	a	c	0.461402	1.00186	0.1046	1.11027	0.0221	2.336e-06	++-	LOW	exonic	OCSTAMP	0.1441	0.8808	0.0251881	4.67781e-07	1.155	0.0744	0.05287	1.02313	0.029784	0.442669	a	c	2.526	0.01153
rs34197461	20	60878956	a	g	0.0511138	1.00143	0.2084	1.23171	0.0471	9.67e-06	+--	MODIFIER	intergenic	MIR548AG2	-0.0383	1.33665	0.0522537	2.80644e-08	0.962424	0.1697	0.8213	0.894933	0.0709657	0.117766	a	g	2.592	0.009529
rs546851415	2	109297512	c	g	0.015785	0.971515	-0.36	0.697676	0.0807	8.074e-06	---	MODIFIER	intronic	SH3RF3	-0.3578	1.46851	0.0904663	2.16238e-05	0.699213	0.2823	0.205	1.1081	0.114842	0.371415	c	g	-2.303	0.02128
rs34152229	2	120758765	t	c	0.152931	0.94598	-0.1449	0.865109	0.032	5.868e-06	---	MODIFIER	intronic	GLI2	-0.2804	0.876021	0.0365117	0.000288637	0.755481	0.1048	0.007459	0.940218	0.0427109	0.14894	t	c	-3.289	0.001006
rs34875362	2	120758861	c	g	0.158304	0.936589	-0.1515	0.859418	0.0317	1.744e-06	---	MODIFIER	intronic	GLI2	-0.3226	0.874885	0.0361758	0.000220055	0.724264	0.1036	0.001842	0.934885	0.0424132	0.112394
rs34923426	2	120760232	t	c	0.152152	0.946468	-0.1422	0.867448	0.032	8.945e-06	---	MODIFIER	intronic	GLI2	-0.2807	0.879328	0.0365484	0.000433901	0.755255	0.1049	0.007465	0.939743	0.0427921	0.146409	t	c	-3.231	0.001232
rs34698074	2	120760327	t	c	0.152001	0.945786	-0.1425	0.867188	0.032	8.674e-06	---	MODIFIER	intronic	GLI2	-0.281	0.878048	0.0365892	0.000378788	0.755028	0.1049	0.007411	0.942564	0.0427727	0.166684	t	c	-3.22	0.001282
rs4848115	2	120769295	t	c	0.169052	0.950525	0.1377	1.14763	0.0305	6.446e-06	+++	MODIFIER	intronic	GLI2	0.2584	0.870125	0.0349812	6.98083e-05	1.29486	0.0985	0.008694	0.975852	0.0403551	0.544698	t	c	3.533	0.0004106
rs72835530	2	120770065	t	c	0.169108	0.950966	-0.1367	0.872232	0.0305	7.446e-06	---	MODIFIER	intronic	GLI2	-0.263	0.871495	0.0349559	8.3254e-05	0.768742	0.0989	0.00783	0.976214	0.0403534	0.550803	t	c	-3.527	0.0004207
rs17390009	2	120789499	c	g	0.137045	0.959766	0.1472	1.15859	0.0333	9.752e-06	+++	MODIFIER	intronic	GLI2	0.2743	0.859439	0.0381912	7.30131e-05	1.31561	0.107	0.01036	0.980597	0.0438064	0.654671	c	g	3.404	0.0006646
rs6751542	2	237921073	c	g	0.0951814	0.980625	0.1632	1.17727	0.0363	7.014e-06	++-	MODIFIER	intergenic	RAMP1	0.4309	1.19507	0.0408936	1.3138e-05	1.53864	0.1221	0.0004162	0.938456	0.0519287	0.221252	c	g	2.596	0.00942
rs56396048	2	237932621	a	c	0.0787639	0.957143	0.179	1.19602	0.0398	6.826e-06	++-	MODIFIER	intergenic	RAMP1	0.2608	1.22623	0.0447964	5.29864e-06	1.29797	0.1342	0.05185	0.980449	0.0567803	0.728038	a	c	2.074	0.03807
rs72808601	2	47137710	a	g	0.0344151	0.976466	-0.353	0.702577	0.0681	2.139e-07	---	MODIFIER	intronic	STPG4	-0.4327	0.709202	0.0780425	1.06801e-05	0.648755	0.2303	0.06023	0.837605	0.087286	0.042336	a	g	-3.528	0.000419
rs145355103	2	6410737	a	g	0.0164079	0.971412	-0.4799	0.618845	0.1038	3.757e-06	---	MODIFIER	intergenic	LINC01247	-0.3653	0.560501	0.120487	1.54846e-06	0.693988	0.373	0.3274	0.940614	0.122102	0.616088	a	g	-2.488	0.01286
rs28696226	3	114331214	t	g	0.0553823	0.952733	0.2337	1.26327	0.0521	7.298e-06	+++	MODIFIER	UTR3	ZBTB20	0.0335	0.790386	0.0595919	7.90018e-05	1.03407	0.1613	0.8354	0.825534	0.0718798	0.00764649	t	g	3.035	0.002406
rs28416725	3	114331518	a	g	0.0518048	0.95425	-0.2538	0.775847	0.054	2.587e-06	---	MODIFIER	UTR3	ZBTB20	-0.0434	0.769409	0.0620113	2.3665e-05	0.957528	0.1635	0.7906	0.827433	0.0740209	0.0104945	a	g	-2.875	0.004042
rs72948685	3	114345419	t	c	0.0502414	0.95617	0.2593	1.29602	0.0549	2.288e-06	+++	MODIFIER	intronic	ZBTB20	0.0501	0.764529	0.0629889	2.02086e-05	1.05138	0.1677	0.7651	0.82941	0.074859	0.0124693	t	c	2.543	0.01099
rs73142834	3	21794976	a	g	0.0240827	0.960879	-0.2985	0.74193	0.0674	9.544e-06	---	MODIFIER	intergenic	ZNF385D	-0.3939	1.31787	0.0763263	0.000298855	0.674421	0.24	0.1008	1.20307	0.0898762	0.0396816	a	g	-4.152	3.296e-05
rs143997208	3	58572184	a	g	0.0126153	0.969732	-0.4066	0.665911	0.0909	7.666e-06	---	MODIFIER	intronic	FAM107A	-0.6836	1.55414	0.0998442	1.00495e-05	0.504796	0.3766	0.06947	1.00662	0.135073	0.961011	a	g	-2.618	0.008838
rs11919682	3	78720952	c	g	0.286128	0.954886	-0.1202	0.886743	0.0251	1.618e-06	---	MODIFIER	intronic	ROBO1	-0.0747	0.882243	0.0285976	1.181e-05	0.928022	0.0808	0.3551	0.940198	0.0339206	0.0690785	c	g	-5.648	1.626e-08
rs62317699	4	105841087	a	g	0.0316954	0.986096	0.2751	1.31666	0.0619	8.867e-06	+-+	MODIFIER	intronic	GSTCD	-0.0564	1.32072	0.0701114	7.25714e-05	0.945161	0.2363	0.8114	1.22728	0.0795583	0.0100459	a	g	2.188	0.02864
rs4451004	4	107969240	a	g	0.0272078	0.757589	0.4225	1.52577	0.0884	1.744e-06	+++	MODIFIER	intergenic	CYP2U1	0.5942	0.684832	0.101364	0.000187808	1.81158	0.2914	0.04146	0.763012	0.114786	0.0184531	a	g	2.271	0.02312
rs221347	4	108034466	a	t	0.0209094	0.969851	-0.4061	0.666244	0.0889	4.933e-06	---	MODIFIER	UTR3	HADH	-0.5482	0.692039	0.10202	0.000308282	0.577989	0.2942	0.06241	0.774116	0.115013	0.0260056	a	t	-2.534	0.01129
rs78322240	4	150059014	a	c	0.0195947	0.970886	0.3385	1.40284	0.0747	5.912e-06	+++	MODIFIER	intergenic	IQCM	0.5366	1.40108	0.082461	4.31933e-05	1.71018	0.3154	0.08886	1.13673	0.106838	0.230333	a	c	1.852	0.06399
rs116808158	4	150064627	a	t	0.0195956	0.971676	-0.3385	0.712839	0.0747	5.89e-06	---	MODIFIER	intergenic	IQCM	-0.5382	1.40139	0.0824203	4.23225e-05	0.583798	0.3153	0.0878	1.13504	0.106842	0.235811	a	t	-1.904	0.05687
rs115818271	4	150067844	a	t	0.0195952	0.97166	-0.3385	0.712839	0.0747	5.878e-06	---	MODIFIER	intergenic	IQCM	-0.5385	1.40142	0.0824211	4.22746e-05	0.583623	0.3153	0.08763	1.13505	0.106843	0.235775	a	t	-1.904	0.05687
rs199829246	4	150068636	ca	c	0.0195956	0.971676	-0.3385	0.712839	0.0747	5.884e-06	---	MODIFIER	intergenic	IQCM	-0.5385	1.40139	0.0824203	4.23225e-05	0.583623	0.3153	0.08763	1.13504	0.106842	0.235811
rs115598585	4	150071192	a	c	0.0195801	0.973953	-0.3367	0.714123	0.0747	6.524e-06	---	MODIFIER	intergenic	IQCM	-0.5383	1.39896	0.0823887	4.60181e-05	0.58374	0.3152	0.08769	1.13357	0.106832	0.240585	a	c	-1.95	0.05122
rs115715826	4	150072677	a	g	0.0195789	0.973906	-0.3368	0.714052	0.0747	6.495e-06	---	MODIFIER	intergenic	IQCM	-0.5385	1.39908	0.0823915	4.58502e-05	0.583623	0.3153	0.0877	1.13363	0.106837	0.240403	a	g	-1.871	0.06131
rs80209108	4	150075904	c	g	0.0196017	0.973891	0.341	1.40635	0.0746	4.825e-06	+++	MODIFIER	intergenic	IQCM	0.5383	1.40626	0.0822416	3.39018e-05	1.71309	0.3152	0.08769	1.13345	0.106838	0.241009	c	g	1.91	0.05608
rs78967534	4	150075951	a	g	0.0196017	0.973891	0.341	1.40635	0.0746	4.825e-06	+++	MODIFIER	intergenic	IQCM	0.5383	1.40626	0.0822416	3.39018e-05	1.71309	0.3152	0.08769	1.13345	0.106838	0.241009	a	g	1.939	0.05249
rs79788742	4	150077608	t	c	0.0195878	0.973557	-0.3403	0.711557	0.0746	5.118e-06	---	MODIFIER	upstream	DCLK2	-0.5383	1.40483	0.0823065	3.62967e-05	0.58374	0.3152	0.08769	1.1341	0.106858	0.238928	t	c	-1.962	0.04982
rs796693830	4	150081692	a	at	0.0212335	0.966596	0.3222	1.38016	0.0721	7.911e-06	+++	MODIFIER	intronic	DCLK2	0.5686	1.36731	0.0800487	9.29753e-05	1.76579	0.2861	0.04685	1.13742	0.102075	0.207135
rs140687177	4	150083229	t	c	0.0195628	0.973461	-0.3341	0.715982	0.0748	7.884e-06	---	MODIFIER	intronic	DCLK2	-0.5356	1.3978	0.0824647	4.88343e-05	0.585318	0.3155	0.08956	1.12517	0.107267	0.271582	t	c	-1.991	0.04652
rs77416757	4	150083264	t	g	0.0195628	0.973461	0.3341	1.39668	0.0748	7.884e-06	+++	MODIFIER	intronic	DCLK2	0.5356	1.3978	0.0824647	4.88343e-05	1.70847	0.3155	0.08956	1.12517	0.107267	0.271582	t	g	1.991	0.04652
rs148028711	4	150086295	a	g	0.0195875	0.973561	-0.3383	0.712981	0.0747	5.86e-06	---	MODIFIER	intronic	DCLK2	-0.5375	1.40484	0.0823066	3.62843e-05	0.584207	0.3151	0.08812	1.12463	0.107256	0.273475	a	g	-2.029	0.0425
rs192753417	4	150086642	a	g	0.0195875	0.973561	0.3383	1.40256	0.0747	5.86e-06	+++	MODIFIER	intronic	DCLK2	0.5375	1.40484	0.0823066	3.62843e-05	1.71172	0.3151	0.08812	1.12463	0.107256	0.273475	a	g	2.03	0.04236
rs116572746	4	150087148	t	c	0.0196335	0.972318	-0.3423	0.710135	0.0745	4.388e-06	---	MODIFIER	intronic	DCLK2	-0.5372	1.41245	0.0821545	2.62996e-05	0.584382	0.3151	0.0883	1.12269	0.107291	0.28074	t	c	-2.029	0.0425
rs79820411	4	150089440	t	c	0.0195873	0.973596	-0.3383	0.712981	0.0747	5.846e-06	---	MODIFIER	intronic	DCLK2	-0.5375	1.4049	0.0823046	3.61809e-05	0.584207	0.3151	0.08812	1.12462	0.107255	0.273509	t	c	-2.011	0.04437
rs116745078	4	150091944	t	c	0.0195873	0.973596	0.3384	1.4027	0.0747	5.833e-06	+++	MODIFIER	intronic	DCLK2	0.5381	1.4049	0.0823046	3.61809e-05	1.71275	0.3151	0.08775	1.12462	0.107255	0.273509	t	c	2	0.04555
rs75830885	4	150096356	a	t	0.0195368	0.971097	0.3381	1.40228	0.0748	6.266e-06	+++	MODIFIER	intronic	DCLK2	0.5381	1.40213	0.0825597	4.24073e-05	1.71275	0.3151	0.08775	1.13092	0.107255	0.251331	a	t	2.005	0.04491
rs116130977	4	150097754	a	t	0.0195368	0.971097	-0.3381	0.713124	0.0748	6.272e-06	---	MODIFIER	intronic	DCLK2	-0.5378	1.40213	0.0825597	4.24073e-05	0.584032	0.3151	0.08794	1.13092	0.107255	0.251331	a	t	-2.005	0.04491
rs116816563	4	150099915	c	g	0.0195368	0.971097	0.3381	1.40228	0.0748	6.268e-06	+++	MODIFIER	intronic	DCLK2	0.538	1.40213	0.0825597	4.24073e-05	1.71258	0.3151	0.08781	1.13092	0.107255	0.251331	c	g	1.939	0.05245
rs78152693	4	150107634	t	c	0.0195291	0.970093	-0.3381	0.713124	0.0749	6.381e-06	---	MODIFIER	intronic	DCLK2	-0.5373	1.40221	0.0826256	4.28944e-05	0.584324	0.3154	0.08852	1.13083	0.107311	0.251887	t	c	-1.939	0.05245
rs115208035	4	150108677	a	g	0.0195514	0.97101	0.337	1.40074	0.0748	6.691e-06	+++	MODIFIER	intronic	DCLK2	0.538	1.40075	0.0825568	4.46304e-05	1.71258	0.3151	0.08781	1.12982	0.107264	0.25515	a	g	1.939	0.05245
rs372800177	4	150113689	c	g	0.0195514	0.97101	0.337	1.40074	0.0748	6.701e-06	+++	MODIFIER	intronic	DCLK2	0.5376	1.40075	0.0825568	4.46304e-05	1.71189	0.3151	0.08802	1.12982	0.107264	0.25515	c	g	1.377	0.1686
rs114766276	4	150114426	a	g	0.0285353	0.965416	0.3098	1.36315	0.0623	6.571e-07	+++	MODIFIER	intronic	DCLK2	0.4959	1.29143	0.0704712	0.000284411	1.64198	0.2226	0.02588	1.28852	0.0831381	0.00229567	a	g	3.119	0.001813
rs77787185	4	150116712	a	g	0.019473	0.971467	0.3396	1.40439	0.0749	5.815e-06	+++	MODIFIER	intronic	DCLK2	0.5376	1.40286	0.0826599	4.21784e-05	1.71189	0.3151	0.08802	1.13609	0.107217	0.23404	a	g	1.913	0.05578
rs76105506	4	150117179	t	g	0.019473	0.971467	0.3396	1.40439	0.0749	5.815e-06	+++	MODIFIER	intronic	DCLK2	0.5376	1.40286	0.0826599	4.21784e-05	1.71189	0.3151	0.08802	1.13609	0.107217	0.23404	t	g	1.909	0.05627
rs74484079	4	150130826	a	g	0.0197222	0.966825	0.3315	1.39306	0.0748	9.281e-06	+++	MODIFIER	intronic	DCLK2	0.5234	1.39366	0.0824913	5.72572e-05	1.68776	0.3144	0.09597	1.12712	0.107078	0.263747	a	g	1.894	0.05823
rs9998197	4	151731900	a	c	0.152004	0.967203	-0.1361	0.872755	0.0301	6.168e-06	---	MODIFIER	intronic	GATB	-0.1817	1.13757	0.0342284	0.000166151	0.833851	0.0984	0.06473	1.07565	0.0412985	0.0774272	a	c	-4.296	1.736e-05
rs147384543	4	17483180	a	g	0.025418	0.976032	-0.2952	0.744383	0.0646	4.873e-06	---	MODIFIER	intergenic	SNORA75B	-0.3684	1.32077	0.073608	0.000157045	0.69184	0.2133	0.08417	1.18606	0.0868646	0.0494833	a	g	-4.384	1.163e-05
rs187650119	4	17484802	t	c	0.0251666	0.977597	0.3004	1.3504	0.0648	3.512e-06	+++	MODIFIER	intergenic	SNORA75B	0.3858	1.32488	0.0738325	0.000138797	1.47079	0.213	0.07014	1.19088	0.0871043	0.0449071	t	c	4.549	5.392e-06
rs147260776	4	17508309	t	c	0.0257436	0.972617	0.3001	1.34999	0.0643	3.043e-06	+++	MODIFIER	intronic	QDPR	0.352	1.32617	0.0732242	0.000115623	1.42191	0.2131	0.09863	1.20007	0.0863931	0.0347653	t	c	4.469	7.87e-06
rs2853750	4	87976728	a	g	0.0104162	0.97601	-0.4621	0.629959	0.1001	3.905e-06	---	MODIFIER	intronic	SPP1	-0.4993	1.54144	0.111292	0.000101029	0.606955	0.5427	0.3576	1.35382	0.126389	0.0165376	a	g	-2.544	0.01096
rs76525574	5	104058798	t	c	0.0340985	0.98677	-0.2797	0.756011	0.0587	1.911e-06	---	MODIFIER	intergenic	NUDT12	-0.2652	1.27399	0.0674457	0.000330209	0.767053	0.1914	0.1658	1.272	0.0763547	0.00162735	t	c	-3.922	8.785e-05
rs74819680	5	73916936	a	t	0.0318036	0.951424	0.2774	1.31969	0.0601	3.94e-06	+++	MODIFIER	intronic	ARHGEF28	0.1494	1.34207	0.0668601	1.08033e-05	1.16114	0.2442	0.5407	1.12338	0.0829709	0.160867	a	t	4.38	1.189e-05
rs114097810	5	73917684	c	g	0.0319605	0.951396	-0.2665	0.766056	0.06	8.998e-06	---	MODIFIER	intronic	ARHGEF28	-0.1167	1.32731	0.0668927	2.30617e-05	0.889852	0.239	0.6254	1.12558	0.082739	0.152788	c	g	-4.407	1.046e-05
rs78724213	5	73920125	a	g	0.0318365	0.951771	0.2753	1.31693	0.06	4.506e-06	+++	MODIFIER	intronic	ARHGEF28	0.1224	1.33808	0.0668697	1.32878e-05	1.13021	0.2399	0.6097	1.13339	0.0826804	0.129921	a	g	4.412	1.022e-05
rs114355949	5	73920519	t	g	0.0319798	0.951579	0.2686	1.30813	0.06	7.53e-06	+++	MODIFIER	intronic	ARHGEF28	0.1148	1.32975	0.0668385	2.0096e-05	1.12165	0.2392	0.6314	1.12856	0.0826303	0.143294	t	g	4.116	3.862e-05
rs7451028	6	167509741	a	g	0.110072	0.850277	-0.1785	0.836524	0.0368	1.209e-06	--+	MODIFIER	intergenic	LOC105378127	-0.2507	1.23194	0.0411825	4.08194e-07	0.778256	0.1301	0.05405	0.96853	0.0524927	0.54243	a	g	-0.803	0.4218
rs6899849	6	167509971	t	c	0.109979	0.849985	0.1797	1.19686	0.0368	1.026e-06	++-	MODIFIER	intergenic	LOC105378127	0.2468	1.23334	0.0411947	3.56148e-07	1.27992	0.13	0.05759	0.971085	0.0524738	0.576057	t	c	0.852	0.394
rs141603091	6	41156445	ct	c	0.124807	0.986864	0.152	1.16416	0.0325	2.836e-06	+++	MODIFIER	intergenic	TREML1	0.215	1.1637	0.0366785	3.57704e-05	1.23986	0.1116	0.054	1.05867	0.044684	0.201976
rs73427267	6	41157002	a	g	0.126343	0.993863	0.1503	1.16218	0.0322	3.04e-06	+++	MODIFIER	intergenic	TREML1	0.2169	1.16214	0.0363666	3.59801e-05	1.24222	0.1109	0.05047	1.05549	0.0443749	0.22359	a	g	5.927	3.082e-09
rs73427270	6	41157874	c	g	0.126435	0.993638	-0.1505	0.860278	0.0322	2.945e-06	---	MODIFIER	downstream	TREM2	-0.2175	1.16206	0.036364	3.62454e-05	0.804528	0.1109	0.04985	1.05629	0.0443551	0.217001	c	g	-5.92	3.221e-09
rs2234256	6	41158917	a	g	0.12873	0.995645	-0.1502	0.860536	0.0319	2.539e-06	---	MODERATE,MODIFIER	exonic	TREM2	-0.2218	1.1627	0.0360449	2.88729e-05	0.801076	0.1104	0.0445	1.05218	0.0440412	0.248082	a	g	-5.86	4.635e-09
rs73427275	6	41160857	t	g	0.12839	0.99339	-0.1496	0.861052	0.032	2.953e-06	---	MODIFIER	intronic	TREM2	-0.2166	1.16407	0.0361201	2.59878e-05	0.805252	0.1107	0.05032	1.04762	0.0442035	0.292588	t	g	-5.841	5.177e-09
rs2234253	6	41161367	t	g	0.126971	0.995416	0.1495	1.16125	0.0321	3.261e-06	+++	MODERATE	exonic	TREM2	0.218	1.16285	0.0362561	3.16511e-05	1.24359	0.1109	0.04938	1.04985	0.0443018	0.272167	t	g	5.179	2.228e-07
rs61333415	6	41161893	t	c	0.126283	0.993358	0.1506	1.16253	0.0322	2.924e-06	+++	MODIFIER	intronic	TREM2	0.2173	1.16444	0.0363688	2.83979e-05	1.24272	0.1109	0.05009	1.05026	0.0444624	0.270065	t	c	5.92	3.22e-09
rs61163257	6	41162321	a	g	0.126322	0.993237	0.1501	1.16195	0.0322	3.15e-06	+++	MODIFIER	intronic	TREM2	0.2173	1.1639	0.0363704	3.00381e-05	1.24272	0.1109	0.05002	1.04977	0.0444668	0.274697	a	g	5.894	3.768e-09
rs59377666	6	41162424	a	g	0.138013	0.993048	0.1465	1.15777	0.0311	2.551e-06	+++	MODIFIER	intronic	TREM2	0.2344	1.15849	0.0351183	2.79963e-05	1.26415	0.1082	0.03031	1.04448	0.0430241	0.311785	a	g	5.459	4.778e-08
rs57488419	6	41162471	t	g	0.126041	0.992609	0.149	1.16067	0.0323	3.853e-06	+++	MODIFIER	intronic	TREM2	0.2246	1.15993	0.0364439	4.68316e-05	1.25182	0.111	0.0431	1.05369	0.0444579	0.239414	t	g	5.92	3.22e-09
rs2234247	6	41163990	a	g	0.12608	0.99378	-0.1493	0.861311	0.0322	3.667e-06	---	MODIFIER	upstream	TREM2	-0.2235	1.15921	0.0364189	4.97687e-05	0.799715	0.1111	0.04431	1.05706	0.044393	0.211315	a	g	-5.895	3.741e-09
rs58883296	6	41164477	a	g	0.129088	0.99152	0.1427	1.15338	0.032	8.149e-06	+++	MODIFIER	intergenic	TREM2	0.1971	1.15563	0.0361312	6.24481e-05	1.21787	0.1103	0.07404	1.04952	0.0440998	0.273101	a	g	5.701	1.191e-08
rs61599288	6	41164934	t	tg	0.126232	0.99319	0.1489	1.16056	0.0322	3.835e-06	+++	MODIFIER	intergenic	TREM2	0.2227	1.15908	0.0364117	5.02886e-05	1.24945	0.1109	0.04469	1.05621	0.0443935	0.217981
rs58120101	6	41164939	a	c	0.126265	0.993395	0.1487	1.16032	0.0322	3.939e-06	+++	MODIFIER	intergenic	TREM2	0.2228	1.15887	0.0364051	5.11808e-05	1.24957	0.1109	0.0446	1.05594	0.0443891	0.220106	a	c	5.903	3.559e-09
rs60112180	6	41165695	c	g	0.128483	0.992349	0.1491	1.16079	0.032	3.225e-06	+++	MODIFIER	intergenic	TREM2	0.214	1.16281	0.0361373	2.99371e-05	1.23862	0.1107	0.05315	1.04978	0.0441742	0.271467	c	g	5.893	3.79e-09
rs57912127	6	41166121	a	g	0.128241	0.993341	0.1468	1.15812	0.032	4.619e-06	+++	MODIFIER	intergenic	TREM2	0.2197	1.15827	0.0361735	4.86862e-05	1.2457	0.1109	0.04772	1.05125	0.044174	0.257878	a	g	5.843	5.141e-09
rs57922857	6	41166534	a	c	0.12824	0.993298	-0.1468	0.863467	0.032	4.642e-06	---	MODIFIER	intergenic	TREM2	-0.2196	1.15824	0.0361746	4.88807e-05	0.80284	0.1109	0.04782	1.05124	0.0441688	0.25788	a	c	-5.845	5.069e-09
rs61331691	6	41166599	t	c	0.12814	0.993254	-0.1477	0.86269	0.0321	4.074e-06	---	MODIFIER	intergenic	TREM2	-0.2212	1.15957	0.0361793	4.27608e-05	0.801556	0.111	0.04625	1.05076	0.0442003	0.262648	t	c	-5.845	5.069e-09
rs73427289	6	41168348	t	c	0.128449	0.992782	0.1478	1.15928	0.032	3.891e-06	+++	MODIFIER	intergenic	TREM2	0.2136	1.1631	0.0361302	2.89225e-05	1.23813	0.1107	0.05359	1.04411	0.0442531	0.329398	t	c	5.904	3.55e-09
rs73427293	6	41168873	a	t	0.128329	0.993035	-0.148	0.862431	0.032	3.825e-06	---	MODIFIER	intergenic	TREM2	-0.2195	1.16006	0.0361615	4.02723e-05	0.80292	0.1108	0.04747	1.05125	0.0441633	0.257757	a	t	-5.935	2.947e-09
rs6415148	6	45822542	t	c	0.29092	0.964009	-0.1228	0.884441	0.0249	8.035e-07	---	MODIFIER	intergenic	RUNX2	-0.1252	0.88751	0.0283819	2.61495e-05	0.88232	0.0806	0.1203	0.932027	0.033773	0.0371327	t	c	-3.085	0.002032
rs73549444	6	72143775	t	c	0.0428125	0.921871	-0.2496	0.779112	0.0523	1.822e-06	-+-	MODIFIER	intronic	RIMS1	0.2724	1.39587	0.0585519	1.22597e-08	1.31311	0.1788	0.1276	1.02945	0.0767186	0.705187	t	c	-2.794	0.005204
rs58015227	6	72341196	t	g	0.129127	0.937224	0.161	1.17468	0.0327	8.46e-07	+++	MODIFIER	intronic	RIMS1	0.0267	1.19912	0.0370732	9.68194e-07	1.02706	0.1069	0.8026	1.06953	0.0456545	0.140902	t	g	2.484	0.01299
rs113897968	6	72393574	a	c	0.124579	0.936668	-0.1522	0.858817	0.0332	4.663e-06	-+-	MODIFIER	intronic	RIMS1	0.0089	1.20156	0.0376027	1.0439e-06	1.00894	0.1096	0.9349	1.03845	0.0466911	0.419113	a	c	-2.505	0.01224
rs361422	7	142451006	a	c	0.0156449	0.975494	-0.3851	0.680383	0.0839	4.379e-06	---	MODIFIER	intronic	TCAF2	-0.1726	1.47643	0.0925932	2.57695e-05	0.841474	0.4223	0.6828	1.2327	0.1119	0.0615383	t	g	-3.062	0.002199
rs361423	7	142451007	t	c	0.0156454	0.975506	-0.3851	0.680383	0.0839	4.379e-06	---	MODIFIER	intronic	TCAF2	-0.1726	1.47638	0.0925919	2.58079e-05	0.841474	0.4223	0.6828	1.23278	0.111894	0.0614437	a	g	-3.065	0.002178
rs114557700	7	148056498	c	g	0.0197281	0.913978	-0.3418	0.71049	0.0752	5.52e-06	---	MODIFIER	intronic	CNTNAP2	-0.0392	1.51442	0.0833803	6.43733e-07	0.961558	0.2799	0.8887	1.00541	0.111325	0.961323	c	g	-2.235	0.02542
rs78656977	7	148105216	t	g	0.031675	0.927949	0.2766	1.31864	0.0599	3.914e-06	+-+	MODIFIER	intronic	CNTNAP2	-0.3383	1.42361	0.0668787	1.28371e-07	0.712981	0.2228	0.1289	1.07269	0.0849089	0.408548	t	g	2.334	0.01958
rs12155094	7	29474594	c	g	0.0225465	0.960295	-0.3455	0.707866	0.0709	1.109e-06	-+-	MODIFIER	intronic	CHN2	0.0195	1.40628	0.0794987	1.79715e-05	1.01969	0.2949	0.9473	1.29366	0.0927861	0.0055216	c	g	-3.199	0.001378
rs78883746	7	3789691	t	g	0.0100744	0.976396	0.4597	1.5836	0.097	2.137e-06	+++	MODIFIER	intronic	SDK1	0.4543	1.54694	0.110661	8.06449e-05	1.57507	0.3104	0.1433	1.34794	0.132243	0.0239575	t	g	2.843	0.004465
rs115834623	7	3866897	a	g	0.0106249	0.979051	0.4219	1.52486	0.0953	9.608e-06	+++	MODIFIER	intronic	SDK1	0.4096	1.46673	0.109041	0.000443516	1.50622	0.3084	0.1841	1.37852	0.127283	0.0116681	a	g	2.132	0.03299
rs17684339	7	70752696	a	g	0.0674256	0.978583	-0.223	0.800115	0.0418	9.585e-08	---	MODIFIER	intronic	AUTS2	-0.3491	1.26118	0.0471145	8.42883e-07	0.705323	0.1455	0.01645	1.04511	0.0580242	0.447001	a	g	-3.418	0.0006303
rs7015777	8	10420125	t	c	0.232652	0.987794	0.1182	1.12547	0.0257	4.118e-06	+++	MODIFIER	intronic	MSRA	0.2224	1.09843	0.0291643	0.00128556	1.24907	0.0866	0.01025	1.09905	0.0346351	0.00639093	t	c	4.642	3.457e-06
rs12677754	8	10420738	a	g	0.241436	0.991339	0.1125	1.11907	0.0254	9.135e-06	+++	MODIFIER	intronic	MSRA	0.2536	1.08599	0.0288289	0.00421726	1.28866	0.085	0.002866	1.09981	0.0342303	0.00544677	a	g	4.141	3.451e-05
rs10113408	8	10421973	c	g	0.202813	0.997681	-0.127	0.880734	0.0267	2.03e-06	---	MODIFIER	intronic	MSRA	-0.2124	1.11407	0.0303324	0.000368953	0.808641	0.0911	0.0197	1.09458	0.0360803	0.0122552	c	g	-4.895	9.832e-07
rs10112584	8	10421993	a	g	0.202607	0.997412	0.1271	1.13553	0.0267	1.99e-06	+++	MODIFIER	intronic	MSRA	0.2131	1.11395	0.0303489	0.000376786	1.23751	0.0908	0.01895	1.09496	0.0360956	0.0119594	a	g	4.875	1.085e-06
rs4607615	8	10422116	c	g	0.236846	0.994328	-0.1186	0.888163	0.0253	2.789e-06	---	MODIFIER	intronic	MSRA	-0.1868	1.11442	0.0287408	0.000163696	0.82961	0.0858	0.02951	1.06916	0.0342306	0.0507361	c	g	-5.382	7.368e-08
rs11250006	8	10422707	a	t	0.274881	0.993103	-0.1092	0.896551	0.0242	6.23e-06	---	MODIFIER	intronic	MSRA	-0.1487	1.10509	0.0274862	0.00027746	0.861828	0.0805	0.06475	1.07041	0.0327758	0.037905	a	t	-4.495	6.95e-06
rs7821008	8	10437527	t	c	0.165874	0.976649	0.1355	1.14511	0.029	2.929e-06	+++	MODIFIER	intergenic	MSRA	0.1244	1.14325	0.0328962	4.70793e-05	1.13247	0.0965	0.1975	1.07928	0.0396566	0.054382	t	c	4.357	1.318e-05
rs7813610	8	10448734	c	g	0.201655	0.982727	0.1289	1.13758	0.0269	1.651e-06	+++	MODIFIER	intergenic	MSRA	0.0879	1.14021	0.0305584	1.75651e-05	1.09188	0.0891	0.3239	1.07448	0.0367979	0.0509212	c	g	4.474	7.689e-06
rs12334612	8	10467407	t	c	0.229006	0.992855	-0.1137	0.892526	0.0256	8.986e-06	---	MODIFIER	intergenic	MSRA	-0.1238	1.11792	0.0290924	0.000127402	0.883557	0.0846	0.1432	1.06169	0.0350264	0.0874489	t	c	-4.449	8.632e-06
rs75683771	8	115367369	t	c	0.038712	0.944622	-0.2517	0.777478	0.0542	3.476e-06	---	MODIFIER	intergenic	CSMD3	-0.2787	1.28758	0.0617643	4.26882e-05	0.756767	0.1725	0.1062	1.11891	0.0751911	0.135122	t	c	-2.952	0.003152
rs13250753	8	118894453	c	g	0.0922245	0.9989	0.1858	1.20418	0.042	9.694e-06	+++	MODIFIER	intergenic	SAMD12-AS1	0.2245	0.804516	0.0484874	7.25708e-06	1.2517	0.1341	0.09415	0.997987	0.0538703	0.970158	c	g	3.603	0.0003151
rs4407910	8	118904878	a	g	0.0955241	0.999806	0.1893	1.2084	0.0412	4.318e-06	+++	MODIFIER	intergenic	SAMD12-AS1	0.247	0.806051	0.047532	5.73114e-06	1.28018	0.1318	0.06092	0.989449	0.0530295	0.841466	a	g	3.646	0.0002663
rs13277230	8	118910754	t	c	0.0922557	1.00114	-0.1869	0.829527	0.042	8.468e-06	--+	MODIFIER	intergenic	SAMD12-AS1	-0.2182	0.80012	0.048507	4.28317e-06	0.803965	0.1337	0.1028	1.00508	0.0536783	0.924841	t	c	-3.589	0.000332
rs10101385	8	118911611	a	g	0.0923885	1.00198	0.1865	1.20502	0.0419	8.617e-06	++-	MODIFIER	intergenic	SAMD12-AS1	0.2156	0.800513	0.0484564	4.39392e-06	1.24061	0.1335	0.1062	1.00428	0.0536518	0.936541	a	g	3.601	0.0003166
rs4355801	8	118911634	a	g	0.0930093	1.00977	0.186	1.20442	0.0417	8.08e-06	++-	MODIFIER	intergenic	SAMD12-AS1	0.2131	0.800687	0.0481413	3.88658e-06	1.23751	0.1335	0.1105	1.00448	0.0532797	0.933104
rs72680380	8	118920502	a	t	0.0942635	0.9985	-0.1843	0.831686	0.0415	8.752e-06	---	MODIFIER	intergenic	SAMD12-AS1	-0.1599	0.801224	0.0479453	3.79599e-06	0.852229	0.1306	0.2209	0.991803	0.0532748	0.877224	a	t	-3.65	0.0002623
rs16901456	8	126500598	a	g	0.0439652	0.986749	0.2308	1.25961	0.0506	5.195e-06	+++	MODIFIER	intergenic	LOC101927657	0.065	1.25546	0.0571705	6.90912e-05	1.06716	0.1824	0.7215	1.18632	0.0681003	0.0121116	a	g	3.941	8.11e-05
rs79577502	8	126503044	t	c	0.0444258	0.985715	0.2251	1.25245	0.0505	8.199e-06	+++	MODIFIER	intergenic	LOC101927657	0.1016	1.24723	0.0570137	0.00010665	1.10694	0.1791	0.5706	1.17358	0.0681186	0.0187861	t	c	3.981	6.854e-05
rs75185797	8	126503521	a	g	0.0444258	0.985715	0.2252	1.25257	0.0505	8.084e-06	+++	MODIFIER	intergenic	LOC101927657	0.1016	1.24723	0.0570137	0.00010665	1.10694	0.1791	0.5706	1.17423	0.0681179	0.0183787	a	g	3.979	6.929e-05
rs144280139	8	126530265	t	c	0.0512856	0.951195	0.247	1.28018	0.0479	2.522e-07	+++	MODIFIER	intergenic	LOC101927657	0.1898	1.26869	0.0541717	1.11716e-05	1.20901	0.1677	0.2576	1.18096	0.0648197	0.0102895	t	c	4.343	1.407e-05
rs79642986	8	126535160	t	g	0.050875	0.949149	0.233	1.26238	0.0482	1.363e-06	+++	MODIFIER	intergenic	LOC101927657	0.1454	1.2526	0.0546052	3.7137e-05	1.1565	0.168	0.3866	1.17901	0.0650329	0.0113337	t	g	4.016	5.932e-05
rs75494620	8	126535177	t	c	0.0459155	0.950987	0.2363	1.26655	0.0505	2.838e-06	+++	MODIFIER	intergenic	LOC101927657	0.1584	1.25257	0.0571953	8.23888e-05	1.17163	0.1752	0.3659	1.18815	0.0677252	0.0109114	t	c	4.054	5.03e-05
rs77187195	8	126538287	a	g	0.0507917	0.950194	0.2343	1.26402	0.0483	1.199e-06	+++	MODIFIER	intergenic	LOC101927657	0.1509	1.25188	0.054621	3.90782e-05	1.16288	0.1689	0.3717	1.18424	0.0649396	0.00921456	a	g	3.976	7.007e-05
rs74519505	8	126554446	a	g	0.0518579	0.945669	-0.2204	0.802198	0.0481	4.512e-06	---	MODIFIER	UTR3	LRATD2	-0.1221	1.26821	0.0540224	1.09138e-05	0.88506	0.1699	0.4722	1.0919	0.0670569	0.189802	a	g	-3.5	0.0004646
rs550057679	8	2629366	t	g	0.0123631	0.961358	0.41	1.50682	0.0916	7.607e-06	+++	MODIFIER	ncRNA_intronic	LOC101927815	0.1241	1.50926	0.101787	5.25695e-05	1.13213	0.4166	0.7659	1.28311	0.121702	0.0405254	t	g	2.469	0.01357
rs561465018	8	2631606	t	c	0.0122659	0.957083	0.4176	1.51831	0.092	5.617e-06	+++	MODIFIER	ncRNA_intronic	LOC101927815	0.1226	1.52195	0.10223	3.98564e-05	1.13043	0.4173	0.7689	1.28746	0.122146	0.038583	t	c	2.468	0.01359
rs116552238	8	26976614	a	g	0.0242574	0.989245	0.3027	1.35351	0.0668	5.96e-06	+++	MODIFIER	intergenic	ADRA1A	0.7642	1.26762	0.0754683	0.00167646	2.14728	0.2493	0.002178	1.23965	0.0882206	0.0148869	a	g	3.037	0.002391
rs11780819	8	29142542	a	t	0.0287705	1.00017	-0.2766	0.758358	0.062	8.166e-06	---	MODIFIER	intronic	KIF13B	-0.2802	1.34844	0.0694336	1.66586e-05	0.755633	0.2241	0.2113	1.06869	0.0873173	0.446753	a	t	-3.469	0.0005221
rs7820568	8	57907659	t	c	0.0235959	0.954223	0.3118	1.36588	0.0684	5.12e-06	+++	MODIFIER	intergenic	LOC286178	0.5497	1.31556	0.0773349	0.000390474	1.73273	0.2452	0.025	1.21453	0.0911789	0.03304	t	c	3.802	0.0001433
rs113926636	8	73901572	a	g	0.0216525	0.958104	0.33	1.39097	0.0697	2.163e-06	+++	MODIFIER	intergenic	LINC01617	0.0547	1.41087	0.0791359	1.36428e-05	1.05622	0.2345	0.8155	1.23816	0.0941447	0.0232606	a	g	2.342	0.01918
rs114055879	8	80240109	a	g	0.033759	0.974472	0.2582	1.2946	0.0576	7.325e-06	+++	MODIFIER	intergenic	TPD52	0.1767	1.33814	0.064314	5.92573e-06	1.19327	0.2093	0.3987	1.04721	0.0822876	0.575065	a	g	2.144	0.03205
rs139975864	8	80241516	t	c	0.0328525	0.976975	0.2594	1.29615	0.0583	8.676e-06	+++	MODIFIER	downstream	MIR5708	0.1521	1.34282	0.0649901	5.74288e-06	1.16428	0.2168	0.4831	1.04601	0.0834374	0.589781	t	c	2.155	0.03114
rs148537656	8	80244686	a	c	0.0328551	0.978697	0.2589	1.2955	0.0583	8.897e-06	+++	MODIFIER	intergenic	MIR5708	0.152	1.34255	0.0649297	5.7127e-06	1.16416	0.2168	0.4832	1.04433	0.083432	0.60314	a	c	2.152	0.03141
rs77191681	8	80247079	a	t	0.0328688	0.978942	0.2599	1.2968	0.0583	8.137e-06	+++	MODIFIER	intergenic	MIR5708	0.1537	1.34157	0.0649202	6.00565e-06	1.16614	0.2168	0.4783	1.05105	0.0831875	0.549456	a	t	2.155	0.03117
rs78970751	8	80247462	a	g	0.0328685	0.979046	-0.2599	0.771129	0.0583	8.14e-06	---	MODIFIER	intergenic	MIR5708	-0.1537	1.34155	0.0649171	6.00482e-06	0.857529	0.2168	0.4783	1.05103	0.0831855	0.5496	a	g	-2.161	0.03066
rs74817089	8	80248156	a	g	0.0328668	0.978953	0.2598	1.29667	0.0583	8.204e-06	+++	MODIFIER	intergenic	MIR5708	0.1537	1.34174	0.0649197	5.94893e-06	1.16614	0.2168	0.4783	1.05015	0.0832266	0.556555	a	g	2.163	0.03057
rs146262388	8	80248656	c	g	0.0328663	0.978938	0.2584	1.29486	0.0583	9.223e-06	+++	MODIFIER	intergenic	MIR5708	0.1539	1.34176	0.0649206	5.94501e-06	1.16637	0.2168	0.4779	1.04366	0.0834654	0.608624	c	g	2.163	0.03057
rs148484520	8	80248669	a	t	0.0328462	0.978411	-0.2588	0.771977	0.0583	9.054e-06	---	MODIFIER	intergenic	MIR5708	-0.1557	1.33997	0.0649801	6.68138e-06	0.855816	0.2169	0.4729	1.04983	0.0832932	0.55932	a	t	-2.163	0.03057
rs142486305	8	80248901	t	c	0.0328668	0.978953	0.2598	1.29667	0.0583	8.195e-06	+++	MODIFIER	intergenic	MIR5708	0.1539	1.34174	0.0649197	5.94893e-06	1.16637	0.2168	0.4778	1.05015	0.0832268	0.556599	t	c	2.163	0.03057
rs73298074	8	90942460	t	c	0.0840949	0.982576	-0.1723	0.841727	0.0382	6.655e-06	-+-	MODIFIER	intronic	NECAB1	0.0745	1.21138	0.0430753	8.51454e-06	1.07735	0.1378	0.589	1.10487	0.0521334	0.0557594	t	c	-3.658	0.000254
rs73298102	8	90965532	c	g	0.0826798	0.985978	-0.1702	0.843496	0.0385	9.92e-06	-+-	MODIFIER	intronic	C8orf88	0.0594	1.20768	0.043336	1.3341e-05	1.0612	0.1398	0.671	1.10021	0.0525365	0.0690812	c	g	-3.601	0.0003171
rs111331620	8	90966218	t	c	0.0829293	0.983948	-0.1705	0.843243	0.0385	9.458e-06	-+-	MODIFIER	intronic	C8orf88	0.0598	1.20753	0.0433319	1.34943e-05	1.06162	0.1398	0.669	1.10212	0.0524578	0.0637878	t	c	-3.605	0.0003118
rs78186454	9	114319727	t	c	0.0539129	0.971653	-0.2385	0.787809	0.0524	5.302e-06	---	MODIFIER	intergenic	COL27A1	-0.3389	0.784098	0.0597775	4.72623e-05	0.712554	0.1801	0.05982	0.9249	0.0681894	0.252255	t	c	-3.819	0.000134
rs116516483	9	114329160	a	g	0.0548362	0.96223	-0.2388	0.787572	0.0522	4.667e-06	---	MODIFIER	upstream	ORM2	-0.3306	0.780022	0.0596647	3.12961e-05	0.718493	0.1766	0.06129	0.934431	0.067629	0.315964	a	g	-3.37	0.0007521
rs2417127	9	128806084	a	g	0.0791035	0.987283	0.1973	1.21811	0.044	7.158e-06	+++	MODIFIER	intronic	TBC1D13	0.3815	0.838298	0.0503373	0.000458328	1.46448	0.1446	0.008346	0.909426	0.0576563	0.0996248	a	g	2.022	0.04314
rs4836630	9	128824634	a	g	0.0792382	0.988675	0.1943	1.21446	0.0438	9.115e-06	+++	MODIFIER	intronic	SPOUT1	0.3781	0.843692	0.0501629	0.000703214	1.45951	0.1425	0.007977	0.903689	0.0577836	0.0796752	a	g	1.981	0.04758
rs79456223	9	133855789	c	g	0.0200887	0.965518	-0.323	0.723974	0.0728	9.02e-06	---	MODIFIER	intronic	VAV2	-0.2451	1.41939	0.0815643	1.75558e-05	0.782626	0.264	0.3531	1.10533	0.101538	0.323993	c	g	-4	6.343e-05
rs201033104	9	135256153	g	gcc	0.0638758	0.942575	0.197	1.21774	0.0441	7.981e-06	+++	MODIFIER	intergenic	LOC401557	0.0469	1.23791	0.0494525	1.59068e-05	1.04802	0.1618	0.7722	1.09526	0.0610882	0.136353
rs73642136	9	2928211	a	g	0.24126	0.956786	0.114	1.12075	0.0257	8.864e-06	+++	MODIFIER	intergenic	PUM3	0.3451	1.11036	0.0291756	0.000333008	1.41213	0.0839	3.907e-05	1.00292	0.035139	0.933881	a	g	2.058	0.0396
rs73642137	9	2928216	a	c	0.240623	0.958098	0.1137	1.12042	0.0257	9.487e-06	+++	MODIFIER	intergenic	PUM3	0.3448	1.11032	0.0291798	0.000335506	1.41171	0.0841	4.135e-05	1.00219	0.0351723	0.950333	a	c	2.056	0.03979
rs73650172	9	75516111	a	g	0.129505	0.984932	-0.1417	0.867882	0.0319	8.981e-06	---	MODIFIER	intergenic	OSTF1	-0.08	1.17405	0.0359312	7.9772e-06	0.923116	0.1116	0.4736	1.03374	0.0443249	0.454123	a	g	-3.798	0.000146
rs112167548	9	78989282	t	c	0.0196201	0.954431	0.3557	1.42718	0.0743	1.672e-06	+++	MODIFIER	intergenic	PSAT1	0.0126	1.49731	0.0819455	8.38919e-07	1.01268	0.3131	0.9678	1.10045	0.106184	0.367352	t	c	2.587	0.009676
rs74590434	9	79827624	a	t	0.00997898	0.90602	-0.4559	0.633877	0.1022	8.154e-06	---	MODIFIER	ncRNA_intronic	LINC01507	-0.706	1.47068	0.117528	0.0010308	0.493615	0.3276	0.03116	1.38529	0.133456	0.0146036	a	t	-1.61	0.1074
rs996579273	9	94612723	a	at	0.0319516	0.977163	0.264	1.30213	0.059	7.679e-06	++-	MODIFIER	intronic	FBP1	0.4408	1.34153	0.0657561	7.8875e-06	1.55395	0.2116	0.03727	0.971106	0.0862263	0.733831
POS=base pair position in GRCH38
Allele1=effect allele on which the odds ratio is based
Allele2=non-effect allele
MACH R2=imputation quality metric from MACH
OR Meta=odds ratio from meta-analysis between MVP and ADGC
StdErr=standard error
Meta P=p-value from MVP/ADGC meta-analysis
Direction=effect direction of the odds ratios (MVP then ADGC)
The following columns show the MVP specific Ors, StdErrs, and p-values from the MVP ADRD cohort, the ADGC cohort, the MVP paternal proxy cohort, and the unstratified African American meta-analysis of the MVP and ADGC cohorts published in Molecular Psychiatry (Sherva et al. 2023)
The Sherva et al. results were generated on GRCh 37 using the 1000 genomes AFR reference panel for imputation

## Sheet: LT75
rsID	CHR	POS	Allele1	Allele2	Allele1 Frequency	MACH R2	Effect	OR Meta	StdErr Meta	Meta P	Direction	IMPACT	Region	Gene	Effect_ADGC	OR MVP	StdErr MVP	P MVP	OR ADGC	StdErr ADGC	P ADGC	Allele1 Sherva et al.	Allele2 Sherva et al.	Zscore Sherva et al.	P Sherva et al.
rs73356718	10	110224177	t	c	0.284614	0.97178	0.1438	1.15465	0.0307	2.752e-06	++	MODIFIER	intronic	MXI1	0.1665	1.14697	0.0348529	8.34466e-05	1.18116	0.0645	0.009862	t	c	2.13	0.03317
rs113482843	10	110227437	t	c	0.29273	0.977569	0.1362	1.14591	0.0304	7.583e-06	++	MODIFIER	intronic	MXI1	0.19	1.12819	0.0345498	0.00048097	1.20925	0.0642	0.003091	t	c	1.972	0.04857
rs10884940	10	110230041	c	g	0.557988	0.974135	0.1252	1.13338	0.0279	7.278e-06	++	MODIFIER	intronic	MXI1	0.1587	0.891358	0.0319066	0.000312714	1.17199	0.0577	0.005926	c	g	2.735	0.006242
rs10884941	10	110235807	t	g	0.559594	0.973041	0.1272	1.13564	0.0279	5.241e-06	++	MODIFIER	intronic	MXI1	0.1559	0.888347	0.0319329	0.000209286	1.16871	0.0576	0.006859	t	g	2.837	0.004558
rs7922679	10	110254670	t	g	0.56105	0.971709	0.1282	1.13678	0.028	4.53e-06	++	MODIFIER	intronic	MXI1	0.157	0.887466	0.0319664	0.000187931	1.17	0.0577	0.006481	t	g	2.669	0.007598
rs3847499	10	120328321	a	g	0.717471	0.975754	0.1477	1.15917	0.0317	3.248e-06	++	MODIFIER	intergenic	MIR4682	0.1056	1.17534	0.0365756	1.00052e-05	1.11138	0.0639	0.09847	a	g	4.804	1.559e-06
rs74130990	10	33971734	t	c	0.0141386	0.946461	0.5174	1.67766	0.1043	7.084e-07	++	MODIFIER	intergenic	LINC00838	0.4414	1.70886	0.116272	4.05869e-06	1.55488	0.2365	0.06201	t	c	1.046	0.2955
rs556906573	10	58511598	t	c	0.012909	0.957644	-0.5083	0.601517	0.1112	4.893e-06	--	MODIFIER	intergenic	TFAM	-0.8687	1.51258	0.124968	0.000928399	0.419497	0.2441	0.000372	t	c	-2.71	0.006738
rs565329957	10	58514113	a	g	0.013095	0.956471	0.493	1.63722	0.1105	8.167e-06	++	MODIFIER	intronic	BICC1	0.8003	1.5096	0.124257	0.000918183	2.22621	0.2418	0.0009353	a	g	2.751	0.005949
rs545590029	10	58518071	t	c	0.0130818	0.954564	0.492	1.63558	0.1107	8.823e-06	++	MODIFIER	intronic	BICC1	0.8007	1.50711	0.124504	0.000985481	2.2271	0.2419	0.0009328	t	c	2.739	0.006162
rs554178519	10	58525795	a	c	0.0130371	0.955135	0.4929	1.63706	0.111	8.997e-06	++	MODIFIER	intronic	BICC1	0.7962	1.51379	0.124518	0.000869141	2.2171	0.2451	0.001158	a	c	2.74	0.006153
rs544030775	10	58531715	c	g	0.0130371	0.955135	0.4923	1.63607	0.111	9.22e-06	++	MODIFIER	intronic	BICC1	0.7929	1.51379	0.124518	0.000869141	2.2098	0.245	0.001212	c	g	2.762	0.005751
rs2461892	10	63925923	a	g	0.0358409	1.00044	0.3079	1.36056	0.0695	9.44e-06	++	MODIFIER	intergenic	REEP3	0.1303	1.43255	0.0789576	5.29971e-06	1.13917	0.1466	0.374	a	g	1.813	0.06976
rs149291402	10	86977977	ca	c	0.0502018	0.97517	-0.3088	0.734328	0.0687	6.861e-06	--	MODIFIER	intronic	AGAP11	-0.22	0.708943	0.0811188	2.23079e-05	0.802519	0.1289	0.08783
rs189111043	10	87010484	a	g	0.0645083	0.962741	-0.2855	0.751638	0.0608	2.628e-06	--	MODIFIER	downstream	AGAP11	-0.207	0.729248	0.0715198	1.01136e-05	0.81302	0.1153	0.07248	a	g	-2.466	0.01366
rs149170694	11	10001612	t	c	0.0138651	0.982561	0.4703	1.60047	0.1061	9.335e-06	++	MODIFIER	intronic	SBF2	0.4799	1.59713	0.117243	6.5113e-05	1.61591	0.2496	0.05448	t	c	1.835	0.06644
rs557240327	11	10061037	a	t	0.011258	0.957373	0.5283	1.69605	0.1172	6.613e-06	++	MODIFIER	intronic	SBF2	0.4484	1.72467	0.128974	2.37924e-05	1.5658	0.2813	0.1109	a	t	2.388	0.01695
rs114538007	11	10063148	a	g	0.011042	0.95987	-0.5405	0.582457	0.1188	5.398e-06	--	MODIFIER	intronic	SBF2	-0.6135	1.69111	0.1306	5.75031e-05	0.541452	0.2865	0.03226	a	g	-2.447	0.0144
rs184245406	11	10295152	t	c	0.0141024	0.955731	0.4894	1.63134	0.1061	4e-06	++	MODIFIER	upstream	SBF2	0.609	1.58485	0.118229	9.82484e-05	1.83859	0.2407	0.01141	t	c	2.14	0.03238
rs11211840	11	106653623	t	g	0.0263795	0.971441	0.352	1.42191	0.0796	9.873e-06	++	MODIFIER	intergenic	LOC101928535	0.1891	1.48941	0.0902669	1.01779e-05	1.20816	0.1692	0.2639	t	g	3.485	0.0004918
rs3802910	11	121902047	a	g	0.0150359	0.951139	0.4596	1.58344	0.1002	4.543e-06	++	MODIFIER	intergenic	SORL1	0.6282	1.48674	0.117484	0.000736367	1.87423	0.1922	0.001081	a	g	2.825	0.00473
rs57118713	11	121942560	a	g	0.00978531	0.977812	-0.5782	0.560907	0.1255	4.116e-06	--	MODIFIER	intergenic	SORL1	-0.9412	1.63135	0.140062	0.000475434	0.390159	0.2832	0.0008914	a	g	-3.194	0.001404
rs12420210	11	121947838	a	g	0.0101984	0.973077	0.5603	1.7512	0.124	6.211e-06	++	MODIFIER	intergenic	SORL1	0.9599	1.58187	0.138857	0.000957475	2.61144	0.2753	0.0004899	a	g	3.132	0.001734
rs143768235	11	24637184	t	c	0.0218999	0.942876	0.4001	1.49197	0.0872	4.452e-06	++	MODIFIER	intronic	LUZP2	0.4633	1.46666	0.0982974	9.77114e-05	1.58931	0.1888	0.01415	t	c	1.065	0.2869
rs12786969	11	38416966	t	g	0.0957752	1.00401	-0.2229	0.800195	0.0494	6.394e-06	--	MODIFIER	intergenic	LINC02760	-0.3278	1.20122	0.057949	0.001557	0.720507	0.0944	0.0005167	t	g	-1.834	0.06671
rs61877718	11	38417582	t	c	0.0958046	1.00435	0.2213	1.2477	0.0494	7.418e-06	++	MODIFIER	intergenic	LINC02760	0.3237	1.20066	0.057936	0.00159742	1.38223	0.0945	0.0006126	t	c	1.847	0.06478
rs11605742	11	38440867	a	g	0.0984006	0.993896	-0.2238	0.799475	0.0489	4.79e-06	--	MODIFIER	intergenic	LINC02760	-0.3207	1.20629	0.0573444	0.00107333	0.725641	0.0938	0.0006255
rs11603512	11	38461621	a	g	0.0950872	0.999464	-0.2211	0.801637	0.0499	9.511e-06	--	MODIFIER	intergenic	LINC02760	-0.2916	1.21486	0.0585452	0.000886176	0.747067	0.0956	0.002272	a	g	-2.1	0.03569
rs11039544	11	48151860	a	g	0.139067	0.998789	0.1793	1.19638	0.0381	2.515e-06	++	MODIFIER	intronic	PTPRJ	0.2323	1.17733	0.0434833	0.000173852	1.2615	0.079	0.003283	a	g	3.347	0.0008182
rs10838810	11	48157334	a	g	0.146273	0.996045	-0.176	0.838618	0.0375	2.619e-06	--	MODIFIER	intronic	PTPRJ	-0.2571	1.16337	0.0428012	0.000407086	0.773291	0.0775	0.000914	a	g	-3.341	0.0008356
rs11039560	11	48175237	t	c	0.144423	1.0014	0.1659	1.18046	0.0376	9.991e-06	++	MODIFIER	intergenic	PTPRJ	0.1875	1.17285	0.0427761	0.000193601	1.20623	0.0784	0.01676	t	c	3.155	0.001605
rs11602029	11	48176055	c	g	0.144993	1.0019	-0.1699	0.843749	0.0374	5.689e-06	--	MODIFIER	intergenic	PTPRJ	-0.1937	1.1768	0.0426656	0.000135794	0.823905	0.0781	0.01318	c	g	-2.867	0.004149
rs12575187	11	48176734	t	c	0.144582	1.00236	0.1686	1.18365	0.0375	6.942e-06	++	MODIFIER	intergenic	PTPRJ	0.1872	1.1771	0.0427009	0.000134228	1.20587	0.0784	0.01693	t	c	3.156	0.001599
rs10838816	11	48177084	t	c	0.14458	1.00235	0.1687	1.18376	0.0375	6.857e-06	++	MODIFIER	intergenic	PTPRJ	0.1876	1.17711	0.0427011	0.000134172	1.20635	0.0784	0.01671	t	c	3.146	0.001654
rs10838820	11	48181821	a	c	0.144802	1.00258	0.1685	1.18353	0.0375	6.842e-06	++	MODIFIER	intergenic	PTPRJ	0.1959	1.17391	0.0426932	0.000172871	1.21641	0.0781	0.01215	a	c	3.16	0.00158
rs12785331	11	48183370	a	g	0.146549	1.00193	-0.1733	0.840885	0.0372	3.159e-06	--	MODIFIER	intergenic	PTPRJ	-0.1917	1.18259	0.0424695	7.85168e-05	0.825554	0.077	0.01283	a	g	-3.277	0.00105
rs11039569	11	48184223	t	c	0.145011	1.00188	0.1703	1.18566	0.0374	5.301e-06	++	MODIFIER	intergenic	PTPRJ	0.1968	1.17627	0.0426679	0.000141878	1.2175	0.0778	0.01143	t	c	3.205	0.001349
rs10838822	11	48186876	t	c	0.144965	1.00221	-0.1689	0.844593	0.0374	6.46e-06	--	MODIFIER	intergenic	PTPRJ	-0.1903	1.17645	0.0426644	0.000139633	0.826711	0.0781	0.01488	t	c	-3.187	0.001435
rs11039575	11	48187533	a	t	0.144327	0.998863	-0.1703	0.843412	0.0376	5.857e-06	--	MODIFIER	intergenic	PTPRJ	-0.192	1.17802	0.0428023	0.000129331	0.825307	0.0785	0.01444	a	t	-2.882	0.003958
rs11530176	11	48188885	a	g	0.1449	1.00239	0.1694	1.18459	0.0374	6.077e-06	++	MODIFIER	intergenic	PTPRJ	0.1908	1.17701	0.0426631	0.000133386	1.21022	0.0781	0.0146	a	g	3.184	0.001454
rs12798054	11	48190048	t	c	0.146999	1.00304	-0.1748	0.839625	0.0372	2.559e-06	--	MODIFIER	intergenic	PTPRJ	-0.2016	1.18149	0.0423941	8.35466e-05	0.817422	0.0773	0.009115	t	c	-2.895	0.003793
rs12577881	11	48191450	c	g	0.146936	1.00297	0.1752	1.19148	0.0372	2.43e-06	++	MODIFIER	intergenic	PTPRJ	0.2016	1.18211	0.0423976	7.94657e-05	1.22336	0.0773	0.009137	c	g	3.226	0.001254
rs12575738	11	48191461	a	g	0.146944	1.00304	-0.1752	0.839289	0.0372	2.434e-06	--	MODIFIER	intergenic	PTPRJ	-0.2018	1.18201	0.0423958	8.00549e-05	0.817258	0.0773	0.009046	a	g	-2.974	0.002937
rs36115887	11	48196855	ct	c	0.144685	1.00426	-0.1704	0.843327	0.0374	5.299e-06	--	MODIFIER	intergenic	PTPRJ	-0.1973	1.17634	0.0426534	0.000140265	0.820944	0.0781	0.01154
rs10838825	11	48197116	a	g	0.144665	1.00426	-0.1717	0.842232	0.0374	4.491e-06	--	MODIFIER	intergenic	PTPRJ	-0.196	1.17871	0.0426373	0.000115173	0.822012	0.0781	0.01213	a	g	-3.196	0.001391
rs1269586543	11	48208610	a	at	0.146062	1.00346	0.18	1.19722	0.0372	1.341e-06	++	MODIFIER	intergenic	PTPRJ	0.1972	1.19104	0.0424198	3.76641e-05	1.21799	0.0777	0.01115
rs10838829	11	48212321	a	g	0.214352	1.00414	0.1637	1.17786	0.0323	4.195e-07	++	MODIFIER	intergenic	PTPRJ	0.144	1.1847	0.0368214	4.16436e-06	1.15488	0.0677	0.03354	a	g	3.193	0.00141
rs11606200	11	48213261	c	g	0.146782	1.00536	-0.178	0.836942	0.0371	1.629e-06	--	MODIFIER	intergenic	PTPRJ	-0.1943	1.18895	0.0423139	4.30937e-05	0.823411	0.0773	0.01198	c	g	-3.227	0.001253
rs1875697	11	48216467	t	c	0.146787	1.00519	0.1762	1.19268	0.0371	2.093e-06	++	MODIFIER	upstream	OR4B1	0.1922	1.1869	0.0423348	5.1806e-05	1.21191	0.0773	0.01293	t	c	3.227	0.001251
rs2089023	11	48221752	a	g	0.143497	1.00335	0.1725	1.18827	0.0375	4.307e-06	++	MODIFIER	intergenic	OR4B1	0.2038	1.17704	0.0428478	0.000142234	1.22605	0.0778	0.008752	a	g	3.1	0.001932
rs12807803	11	48225499	a	c	0.143254	1.00259	0.1753	1.1916	0.0375	2.921e-06	++	MODIFIER	intergenic	OR4B1	0.1931	1.1851	0.0428434	7.37386e-05	1.213	0.0774	0.01257	a	c	3.069	0.002148
rs2134556	11	48226201	t	c	0.144558	1.00376	0.1767	1.19327	0.0373	2.194e-06	++	MODIFIER	intergenic	OR4B1	0.1948	1.18667	0.0426477	5.99221e-05	1.21507	0.0771	0.01145	t	c	3.065	0.002178
rs12223467	11	48227071	t	g	0.144661	1.00431	-0.1743	0.840045	0.0373	3e-06	--	MODIFIER	intergenic	OR4B1	-0.1937	1.18328	0.0426475	7.94517e-05	0.823905	0.077	0.01191	t	g	-3.065	0.002175
rs12792956	11	48230126	a	c	0.145513	1.00111	-0.176	0.838618	0.0373	2.323e-06	--	MODIFIER	intergenic	OR4B1	-0.1921	1.18655	0.0425971	5.92962e-05	0.825224	0.0769	0.01253	a	c	-3.053	0.002266
rs11529375	11	48233414	t	c	0.14555	0.999965	-0.175	0.839457	0.0373	2.69e-06	--	MODIFIER	intergenic	OR4B1	-0.191	1.18538	0.0426315	6.63336e-05	0.826133	0.0769	0.01304	t	c	-2.817	0.004845
rs11530183	11	48233415	a	g	0.145488	0.999635	0.1752	1.19148	0.0373	2.618e-06	++	MODIFIER	intergenic	OR4B1	0.1908	1.18583	0.0426434	6.41485e-05	1.21022	0.0769	0.01317	a	g	2.817	0.004845
rs36183180	11	48234390	t	c	0.144766	1.00301	0.1727	1.18851	0.0373	3.739e-06	++	MODIFIER	intergenic	OR4B1	0.1917	1.18154	0.0426817	9.29254e-05	1.21131	0.077	0.0128	t	c	3.032	0.00243
rs10838842	11	48238061	a	c	0.144844	1.00292	-0.1723	0.841727	0.0373	3.894e-06	--	MODIFIER	intergenic	OR4B1	-0.1909	1.18132	0.0426764	9.44105e-05	0.826215	0.077	0.01312	a	c	-3.03	0.002443
rs11039605	11	48239189	a	c	0.144784	1.00318	-0.1728	0.841306	0.0373	3.651e-06	--	MODIFIER	intergenic	OR4B1	-0.1913	1.18193	0.0426728	8.96488e-05	0.825885	0.077	0.01293	a	c	-3.016	0.002565
rs11039606	11	48239265	t	c	0.144771	1.00311	-0.173	0.841138	0.0373	3.575e-06	--	MODIFIER	intergenic	OR4B1	-0.1916	1.18208	0.0426747	8.86024e-05	0.825637	0.077	0.01277	t	c	-3.022	0.002509
rs12802708	11	48240199	t	c	0.144622	1.00199	-0.1713	0.842569	0.0374	4.545e-06	--	MODIFIER	intergenic	OR4B1	-0.1913	1.17959	0.0427373	0.000111197	0.825885	0.077	0.0129	t	c	-3.027	0.002471
rs12801305	11	48240225	a	g	0.144783	1.00318	-0.1728	0.841306	0.0373	3.648e-06	--	MODIFIER	intergenic	OR4B1	-0.1913	1.18194	0.0426729	8.96245e-05	0.825885	0.077	0.01293	a	g	-3.031	0.002436
rs11039609	11	48241802	c	g	0.144784	1.00318	0.1728	1.18863	0.0373	3.64e-06	++	MODIFIER	intergenic	OR4B1	0.1914	1.18193	0.0426728	8.96668e-05	1.21094	0.077	0.0129	c	g	3.023	0.002506
rs66601376;rs72267763	11	48242791	ctaa	c	0.144712	1.00261	-0.1733	0.840885	0.0373	3.474e-06	--	MODIFIER	intergenic	OR4B1	-0.191	1.18271	0.0426898	8.46588e-05	0.826133	0.077	0.01305
rs10838844	11	48243220	a	g	0.144801	1.00302	0.1727	1.18851	0.0373	3.704e-06	++	MODIFIER	intergenic	OR4B1	0.1913	1.18177	0.0426755	9.09746e-05	1.21082	0.077	0.01291	a	g	3.047	0.002314
rs12577190	11	48246930	a	g	0.144756	1.00248	0.1731	1.18898	0.0373	3.558e-06	++	MODIFIER	downstream	OR4X2	0.1938	1.18144	0.0426974	9.4206e-05	1.21385	0.077	0.01181	a	g	3.05	0.00229
rs1983071	11	48250231	t	c	0.147091	1.0012	0.1764	1.19292	0.0371	1.934e-06	++	MODIFIER	intergenic	OR4X2	0.1848	1.18982	0.0423916	4.13444e-05	1.20298	0.0763	0.0154	t	c	3.278	0.001044
rs12576596	11	48252398	a	g	0.14464	1.00271	-0.1754	0.839121	0.0373	2.597e-06	--	MODIFIER	intergenic	OR4X2	-0.1919	1.18576	0.0426734	6.53185e-05	0.825389	0.077	0.01263	a	g	-3.004	0.002663
rs877719	11	48256502	a	t	0.144979	1.00262	-0.1718	0.842148	0.0373	4.132e-06	--	MODIFIER	intergenic	OR4X2	-0.188	1.18162	0.0426671	9.17568e-05	0.828615	0.077	0.01463	a	t	-2.958	0.003101
rs11437042	11	48267816	a	at	0.148287	0.987634	0.1669	1.18164	0.0373	7.574e-06	++	MODIFIER	intergenic	OR4X1	0.176	1.17835	0.0426272	0.000118099	1.19244	0.0769	0.02203
rs7479943	11	48270706	a	t	0.146035	0.995738	-0.1741	0.840213	0.0373	3.088e-06	--	MODIFIER	intergenic	OR4X1	-0.1933	1.1832	0.0426732	8.07769e-05	0.824235	0.077	0.01201	a	t	-3.007	0.002639
rs7479943	11	48270706	a	t	0.146035	0.995738	-0.1741	0.840213	0.0373	3.088e-06	--	MODIFIER	intergenic	OR4X1	-0.1933	1.1832	0.0426732	8.07769e-05	0.824235	0.077	0.01201	t	g	-1.804	0.07121
rs11530186	11	48282229	c	g	0.144852	1.00312	0.1737	1.1897	0.0373	3.24e-06	++	MODIFIER	intergenic	OR4X1	0.1922	1.18297	0.0426606	8.19034e-05	1.21191	0.077	0.01254	c	g	2.99	0.002789
rs11039639	11	48285468	t	c	0.14526	1.0042	0.1765	1.19303	0.0372	2.144e-06	++	MODIFIER	intergenic	OR4X1	0.1939	1.18666	0.0425595	5.78764e-05	1.21397	0.0769	0.01171	t	c	2.993	0.002762
rs12222051	11	48287506	a	g	0.145217	1.00416	0.1766	1.19315	0.0373	2.13e-06	++	MODIFIER	intergenic	OR4X1	0.1937	1.18693	0.0425633	5.66755e-05	1.21373	0.077	0.01186	a	g	2.735	0.006242
rs11530189	11	48287604	a	c	0.145164	1.004	0.177	1.19363	0.0373	2.015e-06	++	MODIFIER	intergenic	OR4X1	0.1944	1.18735	0.0425696	5.4853e-05	1.21458	0.077	0.01154	a	c	2.414	0.01576
rs11530191	11	48287624	t	g	0.145212	1.0041	-0.1767	0.838031	0.0373	2.113e-06	--	MODIFIER	intergenic	OR4X1	-0.1941	1.18689	0.0425657	5.69266e-05	0.823576	0.077	0.01165	t	g	-2.414	0.01576
rs2200186	11	48290574	t	c	0.145258	1.00422	-0.1755	0.839037	0.0373	2.468e-06	--	MODIFIER	intergenic	OR4X1	-0.195	1.18479	0.0425759	6.81301e-05	0.822835	0.077	0.0113	t	c	-2.992	0.002776
rs10838869	11	48298792	t	g	0.145239	1.00444	0.1756	1.19196	0.0373	2.445e-06	++	MODIFIER	intergenic	OR4X1	0.195	1.18488	0.0425722	6.75184e-05	1.21531	0.077	0.01128	t	g	2.985	0.002836
rs2870511	11	48299982	c	g	0.145154	1.00438	-0.1758	0.838786	0.0373	2.367e-06	--	MODIFIER	intergenic	OR4X1	-0.1948	1.18537	0.0425801	6.50512e-05	0.822999	0.077	0.01138	c	g	-2.989	0.002799
rs12226316	11	48318608	t	c	0.144944	1.00549	0.1754	1.19172	0.0373	2.535e-06	++	MODIFIER	intergenic	OR4S1	0.1921	1.18571	0.0425733	6.30603e-05	1.21179	0.0772	0.01279	t	c	2.909	0.003629
rs11039679	11	48326315	a	g	0.145211	1.00591	-0.1744	0.839961	0.0372	2.823e-06	--	MODIFIER	downstream	OR4C3	-0.1951	1.18306	0.0425516	7.79542e-05	0.822752	0.077	0.01132	a	g	-2.91	0.003619
rs11039681	11	48328351	a	g	0.144511	1.00564	0.1748	1.19101	0.0373	2.809e-06	++	MODIFIER	intergenic	OR4C3	0.2015	1.18136	0.0426529	9.32736e-05	1.22324	0.0771	0.008953	a	g	2.9	0.00373
rs34995021	11	48329376	c	g	0.144652	1.00727	-0.174	0.840297	0.0373	3.058e-06	--	MODIFIER	intergenic	OR4C3	-0.1991	1.181	0.0426019	9.41985e-05	0.819468	0.0771	0.009799	c	g	-2.902	0.003713
rs11039682	11	48329664	t	c	0.144479	1.00597	-0.1749	0.839541	0.0373	2.772e-06	--	MODIFIER	intergenic	OR4C3	-0.2015	1.1815	0.0426488	9.2017e-05	0.817504	0.0771	0.008957	t	c	-2.863	0.004201
rs146463725	11	48329931	ct	c	0.144477	1.00596	-0.1748	0.839625	0.0373	2.799e-06	--	MODIFIER	intergenic	OR4C3	-0.2011	1.18153	0.0426491	9.18582e-05	0.817831	0.0771	0.009072
rs11039685	11	48339096	a	g	0.14454	1.0062	0.176	1.19244	0.0373	2.389e-06	++	MODIFIER	intergenic	OR4C3	0.2021	1.18292	0.0426242	8.10907e-05	1.22397	0.0771	0.00876	a	g	2.895	0.00379
rs11039688	11	48343773	c	g	0.144959	1.00407	0.1747	1.19089	0.0373	2.794e-06	++	MODIFIER	intergenic	OR4C3	0.1861	1.18682	0.0425933	5.79122e-05	1.20454	0.0772	0.01587	c	g	2.893	0.003815
rs74824994	11	48349765	a	g	0.144896	1.00369	0.1787	1.19566	0.0373	1.643e-06	++	MODIFIER	intergenic	OR4C3	0.1961	1.18932	0.0425927	4.68852e-05	1.21665	0.0771	0.01096	a	g	2.759	0.00579
rs12577974	11	48349768	a	g	0.144462	1.0046	0.1782	1.19506	0.0373	1.785e-06	++	MODIFIER	intergenic	OR4C3	0.1965	1.18847	0.0426274	5.10663e-05	1.21714	0.0772	0.01091
rs71477930	11	48351855	a	g	0.144439	1.00401	0.1785	1.19542	0.0373	1.733e-06	++	MODIFIER	intergenic	OR4C3	0.196	1.18905	0.0426387	4.88543e-05	1.21653	0.0772	0.01111	a	g	2.924	0.003457
rs12797020	11	48352394	a	c	0.144471	1.00445	0.1784	1.1953	0.0373	1.745e-06	++	MODIFIER	intergenic	OR4C3	0.1971	1.18843	0.0426297	5.13041e-05	1.21787	0.0771	0.01062	a	c	2.913	0.003584
rs11039694	11	48352621	t	g	0.144387	1.0044	0.1786	1.19554	0.0373	1.707e-06	++	MODIFIER	intergenic	OR4C3	0.196	1.18921	0.0426349	4.81342e-05	1.21653	0.0772	0.0111	t	g	2.906	0.003665
rs11039695	11	48358651	a	c	0.144333	1.00464	-0.178	0.836942	0.0373	1.837e-06	--	MODIFIER	intergenic	OR4C3	-0.193	1.18944	0.0426348	4.72285e-05	0.824482	0.0772	0.01239	a	c	-2.92	0.003504
rs71477931	11	48361913	t	c	0.144325	1.00478	0.1787	1.19566	0.0373	1.671e-06	++	MODIFIER	intergenic	OR4C3	0.1958	1.18952	0.0426325	4.68421e-05	1.21628	0.0772	0.0112	t	c	2.929	0.003395
rs593790	11	48369564	a	t	0.144597	1.00468	-0.1777	0.837194	0.0373	1.912e-06	--	MODIFIER	intergenic	OR4C5	-0.1916	1.18935	0.0426062	4.6997e-05	0.825637	0.0772	0.01304	a	t	-2.979	0.002893
rs608214	11	48380527	a	g	0.144622	1.00516	-0.1798	0.835437	0.0373	1.414e-06	--	MODIFIER	intergenic	OR4C5	-0.1935	1.192	0.0425714	3.69804e-05	0.82407	0.0772	0.0122	a	g	-2.915	0.003559
rs594681	11	48381200	a	c	0.144327	1.005	0.1781	1.19494	0.0373	1.812e-06	++	MODIFIER	intergenic	OR4C5	0.1936	1.18936	0.0426291	4.74249e-05	1.21361	0.0772	0.01214	a	c	2.942	0.00326
rs670559	11	48383737	t	g	0.144526	1.00507	0.1783	1.19518	0.0373	1.759e-06	++	MODIFIER	intergenic	OR4C5	0.1936	1.18958	0.042603	4.60462e-05	1.21361	0.0772	0.01216	t	g	2.93	0.003395
rs4417312	11	48386799	t	g	0.14442	1.00513	0.1791	1.19614	0.0373	1.584e-06	++	MODIFIER	intergenic	OR4C5	0.1934	1.19088	0.042605	4.12813e-05	1.21337	0.0772	0.01221	t	g	2.961	0.003068
rs77589082	11	48387601	c	g	0.144756	1.00356	-0.1764	0.838283	0.0373	2.282e-06	--	MODIFIER	intergenic	OR4C5	-0.1895	1.18812	0.0426238	5.25349e-05	0.827373	0.0772	0.01413
rs10838887	11	48388115	t	g	0.144458	1.00498	-0.1789	0.83619	0.0373	1.624e-06	--	MODIFIER	intergenic	OR4C5	-0.1936	1.19052	0.0426061	4.25702e-05	0.823987	0.0772	0.01215	t	g	-2.95	0.003182
rs146068779	11	48388782	a	g	0.144459	1.00498	-0.1789	0.83619	0.0373	1.624e-06	--	MODIFIER	intergenic	OR4C5	-0.1936	1.19052	0.0426061	4.25702e-05	0.823987	0.0772	0.01214	a	g	-2.95	0.003182
rs660775	11	48390331	t	g	0.144392	1.00508	0.1792	1.19626	0.0373	1.564e-06	++	MODIFIER	intergenic	OR4C5	0.1928	1.19125	0.0426061	4.00086e-05	1.21264	0.0772	0.01252	t	g	2.963	0.003045
rs644375	11	48390623	a	g	0.144457	1.00493	0.1787	1.19566	0.0373	1.659e-06	++	MODIFIER	intergenic	OR4C5	0.1928	1.19057	0.0426075	4.24002e-05	1.21264	0.0772	0.01252	a	g	2.963	0.003051
rs643079	11	48390895	a	t	0.144396	1.00507	-0.1791	0.836022	0.0373	1.573e-06	--	MODIFIER	intergenic	OR4C5	-0.1927	1.19122	0.0426061	4.0091e-05	0.824729	0.0772	0.01257	a	t	-2.952	0.003156
rs11039710	11	48394196	a	g	0.143739	1.00096	0.1825	1.20021	0.0375	1.107e-06	++	MODIFIER	intergenic	OR4C5	0.1888	1.19788	0.0427331	2.38706e-05	1.2078	0.0778	0.01525	a	g	2.79	0.00527
rs12798959	11	48400262	t	c	0.144375	1.00452	0.1794	1.1965	0.0373	1.517e-06	++	MODIFIER	intergenic	OR4C5	0.1949	1.19093	0.0426238	4.14046e-05	1.21519	0.0772	0.0116	t	c	2.957	0.003103
rs34375536;rs397702665	11	48402444	g	gt	0.138095	1.00021	-0.1868	0.82961	0.0381	9.201e-07	--	MODIFIER	intergenic	OR4C5	-0.2266	1.19074	0.0435191	6.03309e-05	0.79724	0.0785	0.003913
rs672883	11	48403130	t	c	0.144355	1.00489	0.1774	1.19411	0.0373	1.997e-06	++	MODIFIER	intergenic	OR4C5	0.1948	1.18784	0.0426408	5.41669e-05	1.21507	0.0772	0.01165	t	c	2.934	0.003343
rs11530220	11	48404459	t	g	0.144408	1.00449	-0.1796	0.835604	0.0373	1.49e-06	--	MODIFIER	intergenic	OR4C5	-0.1959	1.19077	0.0426228	4.19775e-05	0.822094	0.0772	0.01117	t	g	-2.948	0.003196
rs619962	11	48406498	a	g	0.144331	1.00484	-0.1802	0.835103	0.0373	1.375e-06	--	MODIFIER	intergenic	OR4C5	-0.1961	1.1916	0.0426175	3.90103e-05	0.82193	0.0772	0.01112	a	g	-2.957	0.003104
rs635396	11	48407690	a	c	0.14434	1.00487	-0.1799	0.835354	0.0373	1.432e-06	--	MODIFIER	intergenic	OR4C5	-0.1951	1.19149	0.0426168	3.93751e-05	0.822752	0.0772	0.0115	a	c	-2.957	0.003103
rs628348	11	48408051	a	t	0.144288	1.00458	-0.1804	0.834936	0.0373	1.342e-06	--	MODIFIER	intergenic	OR4C5	-0.1955	1.19214	0.0426258	3.73665e-05	0.822423	0.0772	0.01134	a	t	-2.761	0.00576
rs71477936	11	48408056	c	g	0.144365	1.00493	0.181	1.19842	0.0373	1.224e-06	++	MODIFIER	intergenic	OR4C5	0.1952	1.19319	0.0426013	3.38254e-05	1.21555	0.0772	0.01149	c	g	2.761	0.00576
rs656085	11	48409640	t	g	0.144515	1.00602	0.1798	1.19698	0.0373	1.417e-06	++	MODIFIER	intergenic	OR4C5	0.1954	1.19129	0.0425723	3.93174e-05	1.2158	0.0772	0.01139
rs678671	11	48415542	a	g	0.144266	1.00411	-0.1806	0.834769	0.0373	1.307e-06	--	MODIFIER	intergenic	OR4C5	-0.1958	1.19238	0.0426358	3.679e-05	0.822177	0.0772	0.01122	a	g	-2.997	0.002727
rs602305	11	48417961	t	c	0.14423	1.00385	0.1808	1.19818	0.0373	1.269e-06	++	MODIFIER	intergenic	OR4C5	0.1954	1.1929	0.0426437	3.52977e-05	1.2158	0.0772	0.01137	t	c	2.993	0.002767
rs1401878064	11	48420183	a	at	0.145024	1.00014	0.1732	1.1891	0.0374	3.612e-06	++	MODIFIER	intergenic	OR4C5	0.1932	1.18188	0.0427199	9.16735e-05	1.21313	0.0773	0.0124
rs590862	11	48421920	t	g	0.144256	1.00419	0.1807	1.19806	0.0373	1.285e-06	++	MODIFIER	intergenic	OR4C5	0.1961	1.19246	0.0426348	3.65011e-05	1.21665	0.0772	0.0111	t	g	2.992	0.002776
rs603109	11	48422359	a	g	0.1444	1.00409	0.183	1.20081	0.0373	9.272e-07	++	MODIFIER	intergenic	OR4C5	0.1958	1.19611	0.0425921	2.61771e-05	1.21628	0.0772	0.01124	a	g	2.999	0.002706
rs600750	11	48432126	a	g	0.146364	1.00029	0.1758	1.1922	0.0373	2.401e-06	++	MODIFIER	intergenic	OR4C5	0.185	1.18887	0.0425267	4.73838e-05	1.20322	0.0774	0.01681	a	g	2.958	0.003094
rs655347	11	48434306	a	g	0.145894	1.00302	-0.1746	0.839793	0.0373	2.785e-06	--	MODIFIER	intergenic	OR4C5	-0.1863	1.18661	0.0425359	5.75684e-05	0.830025	0.0773	0.01591	a	g	-2.73	0.006332
rs619707	11	48434382	t	c	0.146743	1.00202	0.1775	1.19423	0.0372	1.868e-06	++	MODIFIER	intergenic	OR4C5	0.2064	1.18384	0.042485	7.12037e-05	1.22924	0.0773	0.007561	t	c	3	0.002703
rs684516	11	48437084	t	g	0.226724	1.00038	-0.1501	0.860622	0.0318	2.314e-06	--	MODIFIER	intergenic	OR4C5	-0.1159	1.17411	0.0362803	9.67754e-06	0.890564	0.0659	0.07879	t	g	-2.435	0.01488
rs605971	11	48440132	t	g	0.229479	1.00022	-0.1471	0.863208	0.0317	3.385e-06	--	MODIFIER	intergenic	OR4C5	-0.1149	1.16985	0.0361588	1.43457e-05	0.891455	0.0655	0.07953	t	g	-2.635	0.008424
rs593894	11	48442160	t	c	0.226892	0.998891	0.1499	1.16172	0.0318	2.401e-06	++	MODIFIER	intergenic	OR4C5	0.1159	1.17377	0.0363005	1.01559e-05	1.12288	0.0657	0.07772	t	c	2.448	0.01436
rs671607	11	48444201	t	c	0.22941	1.00033	-0.1477	0.86269	0.0317	3.103e-06	--	MODIFIER	intergenic	OR4C5	-0.1152	1.17064	0.0361566	1.31571e-05	0.891188	0.0656	0.07876	t	c	-2.635	0.008419
rs614938	11	48447680	t	c	0.22937	1.0004	0.1478	1.15928	0.0317	3.029e-06	++	MODIFIER	intergenic	OR4C5	0.1154	1.17081	0.0361564	1.29204e-05	1.12232	0.0656	0.0783	t	c	2.647	0.008129
rs618274	11	48454749	a	c	0.229237	1.00095	-0.1473	0.863035	0.0317	3.289e-06	--	MODIFIER	intergenic	OR4C5	-0.1163	1.16963	0.0361578	1.46859e-05	0.890208	0.0655	0.0759	a	c	-2.75	0.005964
rs650537	11	48455020	a	g	0.22628	1.00049	0.1516	1.16369	0.0318	1.85e-06	++	MODIFIER	intergenic	OR4C5	0.1189	1.17533	0.0362954	8.55182e-06	1.12626	0.0659	0.07131	a	g	2.566	0.01029
rs650021	11	48455138	t	c	0.229187	1.00032	0.1474	1.15882	0.0317	3.304e-06	++	MODIFIER	intergenic	OR4C5	0.1152	1.17014	0.0361709	1.40026e-05	1.1221	0.0657	0.07956	t	c	2.769	0.005626
rs635242	11	48456117	t	c	0.226431	1.00042	0.153	1.16532	0.0318	1.443e-06	++	MODIFIER	intergenic	OR4C5	0.1197	1.17729	0.0362794	6.83619e-06	1.12716	0.0657	0.06847	t	c	2.598	0.009387
rs1945178	11	48459166	c	g	0.228587	0.992531	0.1513	1.16335	0.0318	1.99e-06	++	MODIFIER	intergenic	OR4C5	0.1216	1.17383	0.0363191	1.02022e-05	1.1293	0.066	0.06549	c	g	2.58	0.009879
rs7926074	11	48461188	a	g	0.231425	0.993098	0.1473	1.1587	0.0317	3.344e-06	++	MODIFIER	intergenic	OR4C5	0.1181	1.16901	0.0361838	1.59034e-05	1.12536	0.0656	0.07182	a	g	2.733	0.006283
rs7926193	11	48461249	a	g	0.231346	0.992764	0.1474	1.15882	0.0317	3.306e-06	++	MODIFIER	intergenic	OR4C5	0.1182	1.16914	0.0361931	1.5771e-05	1.12547	0.0656	0.07146	a	g	2.74	0.006142
rs1945180	11	48461698	c	g	0.231289	0.992399	0.1471	1.15847	0.0317	3.482e-06	++	MODIFIER	intergenic	OR4C5	0.1179	1.1688	0.0362064	1.64704e-05	1.12513	0.0656	0.07232	c	g	2.759	0.005802
rs1945180	11	48461698	c	g	0.231289	0.992399	0.1471	1.15847	0.0317	3.482e-06	++	MODIFIER	intergenic	OR4C5	0.1179	1.1688	0.0362064	1.64704e-05	1.12513	0.0656	0.07232	a	g	0.326	0.7441
rs7127989	11	48463156	a	t	0.23139	0.992954	-0.1474	0.862949	0.0317	3.292e-06	--	MODIFIER	intergenic	OR4C5	-0.1175	1.1694	0.0361876	1.52949e-05	0.889141	0.0656	0.07314	a	t	-2.798	0.005136
rs7127989	11	48463156	a	t	0.23139	0.992954	-0.1474	0.862949	0.0317	3.292e-06	--	MODIFIER	intergenic	OR4C5	-0.1175	1.1694	0.0361876	1.52949e-05	0.889141	0.0656	0.07314	t	g	-0.399	0.6899
rs6485837	11	48463491	a	t	0.231391	0.992959	0.1474	1.15882	0.0317	3.299e-06	++	MODIFIER	intergenic	OR4C5	0.1175	1.16938	0.0361875	1.53229e-05	1.12468	0.0656	0.07315	a	t	2.762	0.005737
rs6485837	11	48463491	a	t	0.231391	0.992959	0.1474	1.15882	0.0317	3.299e-06	++	MODIFIER	intergenic	OR4C5	0.1175	1.16938	0.0361875	1.53229e-05	1.12468	0.0656	0.07315	a	g	0.58	0.5618
rs6485838	11	48463794	a	g	0.231404	0.992919	0.1474	1.15882	0.0317	3.273e-06	++	MODIFIER	intergenic	OR4C5	0.1179	1.16932	0.036188	1.54335e-05	1.12513	0.0656	0.07233	a	g	2.615	0.008922
rs6485838	11	48463794	a	g	0.231404	0.992919	0.1474	1.15882	0.0317	3.273e-06	++	MODIFIER	intergenic	OR4C5	0.1179	1.16932	0.036188	1.54335e-05	1.12513	0.0656	0.07233	a	g	0.352	0.725
rs1945182	11	48466547	t	c	0.224877	0.991558	-0.1483	0.862172	0.032	3.638e-06	--	MODIFIER	intergenic	OR4C5	-0.1311	1.16596	0.0365743	2.69217e-05	0.87713	0.0663	0.04792	t	c	-3.031	0.002436
rs10769367	11	48470333	t	g	0.231507	0.992827	-0.1485	0.862	0.0317	2.76e-06	--	MODIFIER	intergenic	OR4C5	-0.1206	1.17001	0.0361803	1.42621e-05	0.886388	0.0656	0.06578	t	g	-2.615	0.008922
rs7949268	11	48472314	c	g	0.231181	0.992627	0.1476	1.15905	0.0317	3.237e-06	++	MODIFIER	intergenic	OR4C5	0.1178	1.16954	0.036202	1.51845e-05	1.12502	0.0656	0.07274	c	g	2.782	0.005407
rs7949268	11	48472314	c	g	0.231181	0.992627	0.1476	1.15905	0.0317	3.237e-06	++	MODIFIER	intergenic	OR4C5	0.1178	1.16954	0.036202	1.51845e-05	1.12502	0.0656	0.07274	a	g	-0.045	0.964
rs7928259	11	48479720	c	g	0.230998	0.993134	0.1486	1.16021	0.0317	2.748e-06	++	MODIFIER	intergenic	OR4C5	0.1185	1.17088	0.0361948	1.30927e-05	1.12581	0.0656	0.07101	c	g	2.697	0.006993
rs7928259	11	48479720	c	g	0.230998	0.993134	0.1486	1.16021	0.0317	2.748e-06	++	MODIFIER	intergenic	OR4C5	0.1185	1.17088	0.0361948	1.30927e-05	1.12581	0.0656	0.07101	a	g	-0.331	0.7406
rs10742849	11	48480019	a	g	0.228242	0.992278	0.1522	1.16439	0.0318	1.732e-06	++	MODIFIER	intergenic	OR4C5	0.1221	1.1751	0.0363349	8.96367e-06	1.12987	0.066	0.06432	a	g	2.619	0.008809
rs10838916	11	48481406	t	c	0.228445	0.993053	0.1533	1.16567	0.0318	1.441e-06	++	MODIFIER	intergenic	OR4C5	0.1239	1.1761	0.0363067	7.9117e-06	1.1319	0.066	0.06036
rs544306326;rs5791842	11	48487312	a	at	0.231389	0.987078	0.1558	1.16859	0.0318	9.326e-07	++	MODIFIER	intergenic	OR4C5	0.1245	1.17974	0.0362452	5.10225e-06	1.13258	0.066	0.05916
rs6416145	11	48487694	t	c	0.196563	0.989696	-0.1695	0.844087	0.0335	4.129e-07	--	MODIFIER	intergenic	OR4C5	-0.1368	1.19635	0.038173	2.64735e-06	0.872145	0.0696	0.04936	t	c	-2.593	0.009501
rs6416145	11	48487694	t	c	0.196563	0.989696	-0.1695	0.844087	0.0335	4.129e-07	--	MODIFIER	intergenic	OR4C5	-0.1368	1.19635	0.038173	2.64735e-06	0.872145	0.0696	0.04936	c	g	-0.176	0.8603
rs7395360	11	48496797	t	c	0.228729	0.992752	-0.152	0.858988	0.0318	1.767e-06	--	MODIFIER	intergenic	OR4A47	-0.1242	1.17401	0.0363073	9.93379e-06	0.883203	0.066	0.05965	t	c	-2.483	0.01302
rs7395360	11	48496797	t	c	0.228729	0.992752	-0.152	0.858988	0.0318	1.767e-06	--	MODIFIER	intergenic	OR4A47	-0.1242	1.17401	0.0363073	9.93379e-06	0.883203	0.066	0.05965	t	c	-0.554	0.5797
rs7395709	11	48497732	a	c	0.228457	0.993035	-0.1533	0.857872	0.0318	1.412e-06	--	MODIFIER	intergenic	OR4A47	-0.1236	1.17625	0.036306	7.77677e-06	0.883733	0.0657	0.06003	a	c	-2.601	0.009292
rs7395709	11	48497732	a	c	0.228457	0.993035	-0.1533	0.857872	0.0318	1.412e-06	--	MODIFIER	intergenic	OR4A47	-0.1236	1.17625	0.036306	7.77677e-06	0.883733	0.0657	0.06003	t	c	-1.937	0.05279
rs7941804	11	48498549	a	g	0.231038	0.994226	0.1492	1.16091	0.0317	2.476e-06	++	MODIFIER	intergenic	OR4A47	0.1197	1.17136	0.0361724	1.2277e-05	1.12716	0.0656	0.06801	a	g	2.79	0.005274
rs7941804	11	48498549	a	g	0.231038	0.994226	0.1492	1.16091	0.0317	2.476e-06	++	MODIFIER	intergenic	OR4A47	0.1197	1.17136	0.0361724	1.2277e-05	1.12716	0.0656	0.06801	t	g	-1.142	0.2536
rs7395290	11	48503306	t	g	0.231172	0.994434	-0.1496	0.861052	0.0317	2.299e-06	--	MODIFIER	intergenic	OR4A47	-0.1201	1.17187	0.0361577	1.15256e-05	0.886832	0.0656	0.06693	t	g	-2.622	0.00873
rs7395290	11	48503306	t	g	0.231172	0.994434	-0.1496	0.861052	0.0317	2.299e-06	--	MODIFIER	intergenic	OR4A47	-0.1201	1.17187	0.0361577	1.15256e-05	0.886832	0.0656	0.06693	t	g	-0.107	0.9147
rs7109372	11	48508107	a	g	0.23117	0.99382	0.1497	1.16149	0.0317	2.277e-06	++	MODIFIER	intergenic	OR4A47	0.1206	1.17186	0.0361715	1.16229e-05	1.12817	0.0656	0.0659	a	g	2.781	0.005416
rs7109372	11	48508107	a	g	0.23117	0.99382	0.1497	1.16149	0.0317	2.277e-06	++	MODIFIER	intergenic	OR4A47	0.1206	1.17186	0.0361715	1.16229e-05	1.12817	0.0656	0.0659	t	c	0.957	0.3387
rs10732504	11	48512775	t	c	0.231423	0.993977	0.1484	1.15998	0.0317	2.752e-06	++	MODIFIER	intergenic	OR4A47	0.1223	1.16931	0.0361668	1.52715e-05	1.13009	0.0655	0.06201	t	c	2.803	0.005065
rs10742852	11	48514575	a	g	0.228443	0.99316	0.1527	1.16498	0.0318	1.537e-06	++	MODIFIER	intergenic	OR4A47	0.1252	1.17487	0.0363103	9.06923e-06	1.13338	0.0657	0.05681
rs10838925	11	48515597	t	c	0.231327	0.994435	0.1496	1.16137	0.0317	2.304e-06	++	MODIFIER	intergenic	OR4A47	0.1217	1.17125	0.0361525	1.22899e-05	1.12942	0.0656	0.06343	t	c	2.656	0.007914
rs10742853	11	48517863	a	g	0.231243	0.99445	0.1499	1.16172	0.0317	2.198e-06	++	MODIFIER	intergenic	OR4A47	0.1216	1.17176	0.036155	1.16476e-05	1.1293	0.0656	0.0636	a	g	2.771	0.005589
rs10742853	11	48517863	a	g	0.231243	0.99445	0.1499	1.16172	0.0317	2.198e-06	++	MODIFIER	intergenic	OR4A47	0.1216	1.17176	0.036155	1.16476e-05	1.1293	0.0656	0.0636	a	g	-0.122	0.9028
rs4882098	11	48518361	a	g	0.228507	0.993452	0.1533	1.16567	0.0318	1.389e-06	++	MODIFIER	intergenic	OR4A47	0.1251	1.17582	0.0362968	8.11426e-06	1.13326	0.0657	0.05693	a	g	2.59	0.009598
rs7103690	11	48519314	a	g	0.23125	0.994338	0.15	1.16183	0.0317	2.164e-06	++	MODIFIER	intergenic	OR4A47	0.1222	1.17171	0.0361572	1.17184e-05	1.12998	0.0656	0.06247	a	g	2.646	0.008145
rs10769375	11	48520713	t	g	0.244918	0.98469	0.1623	1.17621	0.0313	2.093e-07	++	MODIFIER	intergenic	OR4A47	0.1764	1.17112	0.035703	9.67087e-06	1.19292	0.0647	0.006404	t	g	2.518	0.01181
rs6485849	11	48521856	t	g	0.231165	0.99417	0.1489	1.16056	0.0317	2.56e-06	++	MODIFIER	intergenic	OR4A47	0.1157	1.17239	0.0361606	1.09159e-05	1.12266	0.0656	0.07783	t	g	2.756	0.005846
rs6485849	11	48521856	t	g	0.231165	0.99417	0.1489	1.16056	0.0317	2.56e-06	++	MODIFIER	intergenic	OR4A47	0.1157	1.17239	0.0361606	1.09159e-05	1.12266	0.0656	0.07783	t	c	-0.349	0.7271
rs4881999	11	48522629	a	g	0.2313	0.994726	0.1496	1.16137	0.0317	2.297e-06	++	MODIFIER	intergenic	OR4A47	0.1217	1.17126	0.036149	1.22535e-05	1.12942	0.0656	0.06355	a	g	2.635	0.008407
rs4881999	11	48522629	a	g	0.2313	0.994726	0.1496	1.16137	0.0317	2.297e-06	++	MODIFIER	intergenic	OR4A47	0.1217	1.17126	0.036149	1.22535e-05	1.12942	0.0656	0.06355	a	g	-0.105	0.9162
rs4882101	11	48522694	t	c	0.231246	0.994442	-0.1499	0.860794	0.0317	2.217e-06	--	MODIFIER	intergenic	OR4A47	-0.1216	1.17168	0.0361554	1.17574e-05	0.885502	0.0656	0.06369	t	c	-2.75	0.005957
rs4882101	11	48522694	t	c	0.231246	0.994442	-0.1499	0.860794	0.0317	2.217e-06	--	MODIFIER	intergenic	OR4A47	-0.1216	1.17168	0.0361554	1.17574e-05	0.885502	0.0656	0.06369	a	c	1.182	0.2374
rs4882003	11	48525218	t	c	0.231259	0.994426	0.1498	1.1616	0.0317	2.228e-06	++	MODIFIER	intergenic	OR4A47	0.1216	1.17163	0.0361554	1.18176e-05	1.1293	0.0656	0.06363	t	c	2.791	0.005261
rs4882003	11	48525218	t	c	0.231259	0.994426	0.1498	1.1616	0.0317	2.228e-06	++	MODIFIER	intergenic	OR4A47	0.1216	1.17163	0.0361554	1.18176e-05	1.1293	0.0656	0.06363	a	t	-1.447	0.148
rs7107245	11	48525696	a	c	0.212953	0.99352	0.1683	1.18329	0.0325	2.218e-07	++	MODIFIER	intergenic	OR4A47	0.1454	1.19151	0.0370692	2.27981e-06	1.1565	0.0675	0.03129	a	c	2.868	0.004125
rs7107245	11	48525696	a	c	0.212953	0.99352	0.1683	1.18329	0.0325	2.218e-07	++	MODIFIER	intergenic	OR4A47	0.1454	1.19151	0.0370692	2.27981e-06	1.1565	0.0675	0.03129	t	c	-0.192	0.8474
rs7482751	11	48529010	c	g	0.231316	0.993654	0.1499	1.16172	0.0317	2.198e-06	++	MODIFIER	intergenic	OR4A47	0.1222	1.17161	0.0361666	1.19144e-05	1.12998	0.0656	0.06238	c	g	2.684	0.00727
rs7482751	11	48529010	c	g	0.231316	0.993654	0.1499	1.16172	0.0317	2.198e-06	++	MODIFIER	intergenic	OR4A47	0.1222	1.17161	0.0361666	1.19144e-05	1.12998	0.0656	0.06238	a	g	-1.89	0.05881
rs75791028	11	48529158	a	g	0.21377	0.992769	0.1707	1.18613	0.0325	1.455e-07	++	MODIFIER	intergenic	OR4A47	0.1504	1.19338	0.0370238	1.79604e-06	1.1623	0.0675	0.02576
rs181004664	11	48529189	t	c	0.213882	0.991265	-0.1675	0.845777	0.0325	2.53e-07	--	MODIFIER	intergenic	OR4A47	-0.1551	1.18679	0.0370821	3.87178e-06	0.85633	0.0674	0.02142	t	c	-2.669	0.007616
rs181004664	11	48529189	t	c	0.213882	0.991265	-0.1675	0.845777	0.0325	2.53e-07	--	MODIFIER	intergenic	OR4A47	-0.1551	1.18679	0.0370821	3.87178e-06	0.85633	0.0674	0.02142	t	c	-2.719	0.006541
rs6485850	11	48530374	a	t	0.213209	0.992746	0.1689	1.184	0.0325	2.006e-07	++	MODIFIER	intergenic	OR4A47	0.1519	1.19015	0.0370749	2.66079e-06	1.16404	0.0675	0.02436	a	t	2.664	0.007716
rs6485850	11	48530374	a	t	0.213209	0.992746	0.1689	1.184	0.0325	2.006e-07	++	MODIFIER	intergenic	OR4A47	0.1519	1.19015	0.0370749	2.66079e-06	1.16404	0.0675	0.02436	a	g	0.105	0.9165
rs6485851	11	48530398	t	c	0.213187	0.992764	0.169	1.18412	0.0325	1.986e-07	++	MODIFIER	intergenic	OR4A47	0.1518	1.19028	0.037075	2.62364e-06	1.16393	0.0675	0.02446	t	c	2.665	0.007702
rs6485851	11	48530398	t	c	0.213187	0.992764	0.169	1.18412	0.0325	1.986e-07	++	MODIFIER	intergenic	OR4A47	0.1518	1.19028	0.037075	2.62364e-06	1.16393	0.0675	0.02446	a	c	-1.917	0.05527
rs4882005	11	48531525	a	t	0.231324	0.993859	-0.1498	0.86088	0.0317	2.232e-06	--	MODIFIER	intergenic	OR4A47	-0.1218	1.17158	0.0361624	1.19252e-05	0.885325	0.0656	0.06321	t	c	1.467	0.1423
rs4882106	11	48531588	a	g	0.213254	0.992568	0.1688	1.18388	0.0325	2.067e-07	++	MODIFIER	intergenic	OR4A47	0.1521	1.18981	0.0370775	2.76977e-06	1.16428	0.0675	0.02424	c	g	-1.191	0.2336
rs6485855	11	48532085	c	g	0.231329	0.993853	-0.1497	0.860966	0.0317	2.264e-06	--	MODIFIER	intergenic	OR4A47	-0.1223	1.17127	0.0361637	1.23474e-05	0.884883	0.0656	0.06213	c	g	-2.685	0.007247
rs6485855	11	48532085	c	g	0.231329	0.993853	-0.1497	0.860966	0.0317	2.264e-06	--	MODIFIER	intergenic	OR4A47	-0.1223	1.17127	0.0361637	1.23474e-05	0.884883	0.0656	0.06213	a	g	0.107	0.915
rs4882006	11	48532571	t	c	0.231611	0.993025	0.1514	1.16346	0.0317	1.735e-06	++	MODIFIER	intergenic	OR4A47	0.1223	1.17381	0.0361522	9.30676e-06	1.13009	0.0656	0.06223	t	c	2.752	0.005932
rs4882006	11	48532571	t	c	0.231611	0.993025	0.1514	1.16346	0.0317	1.735e-06	++	MODIFIER	intergenic	OR4A47	0.1223	1.17381	0.0361522	9.30676e-06	1.13009	0.0656	0.06223	a	t	0.689	0.4909
rs4882007	11	48532578	t	c	0.23142	0.99355	0.1505	1.16242	0.0317	1.996e-06	++	MODIFIER	intergenic	OR4A47	0.1222	1.17251	0.0361583	1.07556e-05	1.12998	0.0656	0.0623	t	c	2.752	0.005926
rs4882007	11	48532578	t	c	0.23142	0.99355	0.1505	1.16242	0.0317	1.996e-06	++	MODIFIER	intergenic	OR4A47	0.1222	1.17251	0.0361583	1.07556e-05	1.12998	0.0656	0.0623	t	c	0.716	0.4741
rs7932953	11	48532947	t	g	0.231346	0.993807	-0.1499	0.860794	0.0317	2.211e-06	--	MODIFIER	intergenic	OR4A47	-0.1224	1.17146	0.0361628	1.20787e-05	0.884794	0.0656	0.06202	t	g	-2.76	0.005778
rs7932953	11	48532947	t	g	0.231346	0.993807	-0.1499	0.860794	0.0317	2.211e-06	--	MODIFIER	intergenic	OR4A47	-0.1224	1.17146	0.0361628	1.20787e-05	0.884794	0.0656	0.06202	t	c	-0.577	0.5641
rs12270638	11	48533548	a	g	0.228596	0.992857	0.1537	1.16614	0.0318	1.312e-06	++	MODIFIER	intergenic	OR4A47	0.1261	1.17604	0.0363017	7.93764e-06	1.1344	0.0657	0.05519	a	g	2.546	0.01091
rs6416148	11	48534780	a	g	0.228602	0.992884	0.1536	1.16602	0.0318	1.339e-06	++	MODIFIER	intergenic	OR4A47	0.1257	1.17598	0.0363012	7.99073e-06	1.13394	0.0657	0.05576	a	g	2.554	0.01064
rs6416148	11	48534780	a	g	0.228602	0.992884	0.1536	1.16602	0.0318	1.339e-06	++	MODIFIER	intergenic	OR4A47	0.1257	1.17598	0.0363012	7.99073e-06	1.13394	0.0657	0.05576	t	c	-1.146	0.2519
rs4882108	11	48535330	a	g	0.231071	0.993457	0.1505	1.16242	0.0317	2.034e-06	++	MODIFIER	intergenic	OR4A47	0.1218	1.17257	0.0361774	1.08055e-05	1.12953	0.0656	0.0633	a	g	2.767	0.005663
rs4882108	11	48535330	a	g	0.231071	0.993457	0.1505	1.16242	0.0317	2.034e-06	++	MODIFIER	intergenic	OR4A47	0.1218	1.17257	0.0361774	1.08055e-05	1.12953	0.0656	0.0633	t	c	-0.98	0.3272
rs10769376	11	48540000	t	c	0.231286	0.993726	-0.1498	0.86088	0.0317	2.255e-06	--	MODIFIER	intergenic	OR4A47	-0.1214	1.17164	0.0361662	1.18778e-05	0.88568	0.0656	0.06419	t	c	-2.782	0.005402
rs7943908	11	48541216	t	c	0.231281	0.993892	-0.1502	0.860536	0.0317	2.096e-06	--	MODIFIER	intergenic	OR4A47	-0.1226	1.17191	0.0361622	1.14998e-05	0.884617	0.0656	0.06158	t	c	-2.782	0.005402
rs7943908	11	48541216	t	c	0.231281	0.993892	-0.1502	0.860536	0.0317	2.096e-06	--	MODIFIER	intergenic	OR4A47	-0.1226	1.17191	0.0361622	1.14998e-05	0.884617	0.0656	0.06158	a	g	-1.101	0.2711
rs4882116	11	48543360	t	g	0.228595	0.992838	-0.1539	0.857358	0.0318	1.276e-06	--	MODIFIER	intergenic	OR4A47	-0.1256	1.17648	0.0363001	7.55799e-06	0.881968	0.0657	0.05612	t	g	-2.549	0.01079
rs10838945	11	48544487	t	c	0.228604	0.992691	0.1537	1.16614	0.0318	1.319e-06	++	MODIFIER	intergenic	OR4A47	0.1261	1.17601	0.0363053	7.97886e-06	1.1344	0.0657	0.05521	t	c	2.606	0.00917
rs7928287	11	48544812	a	g	0.248495	0.995663	0.1382	1.14821	0.031	8.481e-06	++	MODIFIER	intergenic	OR4A47	0.135	1.14931	0.0354213	8.53666e-05	1.14454	0.0644	0.03615	a	g	2.623	0.008727
rs7928287	11	48544812	a	g	0.248495	0.995663	0.1382	1.14821	0.031	8.481e-06	++	MODIFIER	intergenic	OR4A47	0.135	1.14931	0.0354213	8.53666e-05	1.14454	0.0644	0.03615	c	g	0.01	0.9923
rs6485860	11	48545046	c	g	0.229937	0.992763	-0.151	0.859848	0.0317	1.942e-06	--	MODIFIER	intergenic	OR4A47	-0.1241	1.17263	0.0362463	1.11498e-05	0.883292	0.0657	0.05905	c	g	-2.782	0.005402
rs6485860	11	48545046	c	g	0.229937	0.992763	-0.151	0.859848	0.0317	1.942e-06	--	MODIFIER	intergenic	OR4A47	-0.1241	1.17263	0.0362463	1.11498e-05	0.883292	0.0657	0.05905	a	g	1.064	0.2873
rs7102337	11	48545163	t	c	0.229924	0.992902	0.151	1.163	0.0317	1.967e-06	++	MODIFIER	intergenic	OR4A47	0.1241	1.1725	0.036245	1.13055e-05	1.13213	0.0657	0.05905	t	c	2.782	0.005402
rs7102337	11	48545163	t	c	0.229924	0.992902	0.151	1.163	0.0317	1.967e-06	++	MODIFIER	intergenic	OR4A47	0.1241	1.1725	0.036245	1.13055e-05	1.13213	0.0657	0.05905	t	c	0.1	0.9204
rs11512324	11	48546042	a	c	0.229924	0.992895	0.151	1.163	0.0317	1.967e-06	++	MODIFIER	intergenic	OR4A47	0.1241	1.1725	0.0362451	1.12995e-05	1.13213	0.0657	0.05903	a	c	2.723	0.006463
rs7482386	11	48546778	a	g	0.230086	0.992515	0.152	1.16416	0.0317	1.66e-06	++	MODIFIER	intergenic	OR4A47	0.1239	1.17418	0.0362364	9.36959e-06	1.1319	0.0657	0.05948	a	g	2.793	0.005224
rs7482386	11	48546778	a	g	0.230086	0.992515	0.152	1.16416	0.0317	1.66e-06	++	MODIFIER	intergenic	OR4A47	0.1239	1.17418	0.0362364	9.36959e-06	1.1319	0.0657	0.05948	t	c	1.52	0.1286
rs4882121	11	48552061	a	g	0.228554	0.992844	0.1537	1.16614	0.0318	1.308e-06	++	MODIFIER	intergenic	OR4A47	0.1257	1.17623	0.0363043	7.79009e-06	1.13394	0.0657	0.05592	a	g	2.611	0.00904
rs4882122	11	48552110	t	c	0.213232	0.992426	0.1693	1.18448	0.0325	1.908e-07	++	MODIFIER	intergenic	OR4A47	0.1523	1.1905	0.0370793	2.56592e-06	1.16451	0.0675	0.0241	t	c	2.877	0.004013
rs4882122	11	48552110	t	c	0.213232	0.992426	0.1693	1.18448	0.0325	1.908e-07	++	MODIFIER	intergenic	OR4A47	0.1523	1.1905	0.0370793	2.56592e-06	1.16451	0.0675	0.0241	t	c	0.946	0.344
rs7120384	11	48552940	t	c	0.228532	0.9929	-0.1531	0.858044	0.0318	1.452e-06	--	MODIFIER	intergenic	OR4A47	-0.1258	1.1752	0.0363089	8.73363e-06	0.881791	0.0657	0.05565	t	c	-2.611	0.00904
rs7120384	11	48552940	t	c	0.228532	0.9929	-0.1531	0.858044	0.0318	1.452e-06	--	MODIFIER	intergenic	OR4A47	-0.1258	1.1752	0.0363089	8.73363e-06	0.881791	0.0657	0.05565	t	c	-1.084	0.2782
rs6485864	11	48553935	a	t	0.213235	0.992486	0.1692	1.18436	0.0325	1.925e-07	++	MODIFIER	intergenic	OR4A47	0.1523	1.19041	0.0370782	2.59246e-06	1.16451	0.0675	0.0241	a	t	2.824	0.00474
rs6485864	11	48553935	a	t	0.213235	0.992486	0.1692	1.18436	0.0325	1.925e-07	++	MODIFIER	intergenic	OR4A47	0.1523	1.19041	0.0370782	2.59246e-06	1.16451	0.0675	0.0241	a	g	-2.211	0.02707
rs7479653	11	48555138	c	g	0.231334	0.994105	-0.1501	0.860622	0.0317	2.14e-06	--	MODIFIER	intergenic	OR4A47	-0.1219	1.17192	0.0361554	1.14506e-05	0.885237	0.0656	0.06302	c	g	-2.776	0.005495
rs6485871	11	48556364	a	g	0.219262	0.991666	0.1602	1.17375	0.0323	6.853e-07	++	MODIFIER	intergenic	OR4A47	0.1477	1.17817	0.0368092	8.41726e-06	1.15917	0.067	0.02747	a	g	2.968	0.002997
rs7937596	11	48557540	t	c	0.213252	0.992693	-0.1693	0.844256	0.0325	1.895e-07	--	MODIFIER	intergenic	OR4A47	-0.1523	1.19052	0.0370717	2.54868e-06	0.858731	0.0675	0.02406	t	c	-2.786	0.005339
rs7937596	11	48557540	t	c	0.213252	0.992693	-0.1693	0.844256	0.0325	1.895e-07	--	MODIFIER	intergenic	OR4A47	-0.1523	1.19052	0.0370717	2.54868e-06	0.858731	0.0675	0.02406	a	g	-0.76	0.4472
rs7105752	11	48558658	t	c	0.231356	0.9943	0.15	1.16183	0.0317	2.177e-06	++	MODIFIER	intergenic	OR4A47	0.1219	1.17173	0.0361513	1.16636e-05	1.12964	0.0656	0.06295	t	c	2.774	0.005545
rs7105752	11	48558658	t	c	0.231356	0.9943	0.15	1.16183	0.0317	2.177e-06	++	MODIFIER	intergenic	OR4A47	0.1219	1.17173	0.0361513	1.16636e-05	1.12964	0.0656	0.06295	a	t	0.953	0.3406
rs6485873	11	48559269	t	c	0.231355	0.994308	0.15	1.16183	0.0317	2.169e-06	++	MODIFIER	intergenic	OR4A47	0.122	1.17173	0.0361513	1.16663e-05	1.12975	0.0656	0.06289	t	c	2.774	0.005535
rs6485873	11	48559269	t	c	0.231355	0.994308	0.15	1.16183	0.0317	2.169e-06	++	MODIFIER	intergenic	OR4A47	0.122	1.17173	0.0361513	1.16663e-05	1.12975	0.0656	0.06289	t	c	-0.389	0.6974
rs35552667;rs397848466	11	48559930	g	ga	0.22861	0.993116	-0.1535	0.857701	0.0318	1.349e-06	--	MODIFIER	intergenic	OR4A47	-0.1257	1.17589	0.0362969	8.04903e-06	0.881879	0.0657	0.05575
rs7101659	11	48560997	a	g	0.228605	0.993153	0.1536	1.16602	0.0318	1.338e-06	++	MODIFIER	intergenic	OR4A47	0.1257	1.17596	0.0362961	7.98634e-06	1.13394	0.0657	0.05574	a	g	2.663	0.007753
rs7101659	11	48560997	a	g	0.228605	0.993153	0.1536	1.16602	0.0318	1.338e-06	++	MODIFIER	intergenic	OR4A47	0.1257	1.17596	0.0362961	7.98634e-06	1.13394	0.0657	0.05574	t	c	0.847	0.397
rs7479629	11	48562477	t	c	0.231335	0.994184	-0.15	0.860708	0.0317	2.16e-06	--	MODIFIER	intergenic	OR4A47	-0.1219	1.17182	0.0361543	1.15732e-05	0.885237	0.0656	0.06307	t	c	-2.734	0.006266
rs7479629	11	48562477	t	c	0.231335	0.994184	-0.15	0.860708	0.0317	2.16e-06	--	MODIFIER	intergenic	OR4A47	-0.1219	1.17182	0.0361543	1.15732e-05	0.885237	0.0656	0.06307	t	c	0.069	0.9452
rs6485878	11	48564208	a	g	0.228611	0.993119	0.1534	1.16579	0.0318	1.373e-06	++	MODIFIER	intergenic	OR4A47	0.1253	1.17586	0.0362968	8.07026e-06	1.13349	0.0657	0.05659	a	g	2.595	0.009468
rs6485878	11	48564208	a	g	0.228611	0.993119	0.1534	1.16579	0.0318	1.373e-06	++	MODIFIER	intergenic	OR4A47	0.1253	1.17586	0.0362968	8.07026e-06	1.13349	0.0657	0.05659	a	g	-0.418	0.676
rs7948257	11	48565185	a	g	0.231404	0.994147	-0.1506	0.860192	0.0317	1.969e-06	--	MODIFIER	intergenic	OR4A47	-0.1251	1.17158	0.0361526	1.18592e-05	0.882409	0.0656	0.05647	a	g	-2.767	0.005655
rs7948257	11	48565185	a	g	0.231404	0.994147	-0.1506	0.860192	0.0317	1.969e-06	--	MODIFIER	intergenic	OR4A47	-0.1251	1.17158	0.0361526	1.18592e-05	0.882409	0.0656	0.05647	t	c	0.1	0.92
rs4882125	11	48566822	c	g	0.228711	0.99298	0.1531	1.16544	0.0318	1.45e-06	++	MODIFIER	intergenic	OR4A47	0.126	1.17509	0.0362985	8.79075e-06	1.13428	0.0657	0.0553	c	g	2.597	0.009403
rs11039836	11	48568446	a	g	0.228711	0.99299	-0.1522	0.858817	0.0317	1.632e-06	--	MODIFIER	intergenic	OR4A47	-0.1225	1.17509	0.0362983	8.79052e-06	0.884706	0.0655	0.06155	a	g	-2.622	0.008741
rs7935864	11	48569410	a	t	0.231496	0.993984	0.1491	1.16079	0.0317	2.463e-06	++	MODIFIER	intergenic	OR4A47	0.1215	1.17063	0.0361556	1.31672e-05	1.12919	0.0655	0.06351	a	t	2.78	0.005441
rs7935864	11	48569410	a	t	0.231496	0.993984	0.1491	1.16079	0.0317	2.463e-06	++	MODIFIER	intergenic	OR4A47	0.1215	1.17063	0.0361556	1.31672e-05	1.12919	0.0655	0.06351	a	g	0.281	0.7786
rs6485881	11	48570431	a	g	0.228733	0.99289	0.1527	1.16498	0.0318	1.536e-06	++	MODIFIER	intergenic	OR4A47	0.125	1.17484	0.0363004	9.04859e-06	1.13315	0.0656	0.05699	a	g	2.619	0.008826
rs6485881	11	48570431	a	g	0.228733	0.99289	0.1527	1.16498	0.0318	1.536e-06	++	MODIFIER	intergenic	OR4A47	0.125	1.17484	0.0363004	9.04859e-06	1.13315	0.0656	0.05699	c	g	1.341	0.18
rs4882131	11	48571487	t	c	0.231468	0.993852	0.1485	1.16009	0.0317	2.736e-06	++	MODIFIER	intergenic	OR4A47	0.1212	1.16974	0.0361635	1.45579e-05	1.12885	0.0655	0.0643	t	c	2.786	0.005339
rs4882131	11	48571487	t	c	0.231468	0.993852	0.1485	1.16009	0.0317	2.736e-06	++	MODIFIER	intergenic	OR4A47	0.1212	1.16974	0.0361635	1.45579e-05	1.12885	0.0655	0.0643	c	g	0.237	0.8127
rs6485885	11	48574175	a	g	0.231484	0.99404	-0.1486	0.861914	0.0317	2.674e-06	--	MODIFIER	intergenic	OR4A47	-0.1216	1.1698	0.0361588	1.44298e-05	0.885502	0.0655	0.06331	a	g	-2.791	0.005259
rs6485885	11	48574175	a	g	0.231484	0.99404	-0.1486	0.861914	0.0317	2.674e-06	--	MODIFIER	intergenic	OR4A47	-0.1216	1.1698	0.0361588	1.44298e-05	0.885502	0.0655	0.06331	a	g	-0.085	0.9325
rs5791848;rs776649927;rs796987398	11	48574302	ct	c	0.231656	0.991662	0.1505	1.16242	0.0317	2.028e-06	++	MODIFIER	intergenic	OR4A47	0.1234	1.17201	0.0361838	1.15212e-05	1.13134	0.0655	0.05956
rs11039846	11	48574868	t	c	0.231542	0.993869	0.1488	1.16044	0.0317	2.576e-06	++	MODIFIER	intergenic	OR4A47	0.1216	1.17016	0.0361573	1.38672e-05	1.1293	0.0655	0.0635	t	c	2.76	0.005786
rs11039846	11	48574868	t	c	0.231542	0.993869	0.1488	1.16044	0.0317	2.576e-06	++	MODIFIER	intergenic	OR4A47	0.1216	1.17016	0.0361573	1.38672e-05	1.1293	0.0655	0.0635	t	c	1.267	0.2052
rs10742856	11	48575266	t	c	0.231517	0.993971	0.1484	1.15998	0.0317	2.74e-06	++	MODIFIER	intergenic	OR4A47	0.1217	1.16953	0.0361597	1.48488e-05	1.12942	0.0655	0.0633	t	c	2.796	0.005178
rs10742856	11	48575266	t	c	0.231517	0.993971	0.1484	1.15998	0.0317	2.74e-06	++	MODIFIER	intergenic	OR4A47	0.1217	1.16953	0.0361597	1.48488e-05	1.12942	0.0655	0.0633	a	g	0.366	0.7143
rs6485886	11	48575963	c	g	0.23164	0.9944	-0.1493	0.861311	0.0316	2.356e-06	--	MODIFIER	intergenic	OR4A47	-0.1226	1.17054	0.0361403	1.31801e-05	0.884617	0.0654	0.06095	c	g	-2.79	0.005276
rs6485886	11	48575963	c	g	0.23164	0.9944	-0.1493	0.861311	0.0316	2.356e-06	--	MODIFIER	intergenic	OR4A47	-0.1226	1.17054	0.0361403	1.31801e-05	0.884617	0.0654	0.06095	t	c	-0.396	0.6923
rs1313388126	11	48577271	g	gt	0.237548	0.975293	-0.1441	0.865801	0.0318	5.707e-06	--	MODIFIER	intergenic	OR4A47	-0.1234	1.16226	0.03625	3.35468e-05	0.88391	0.0659	0.06126
rs7120667	11	48583277	a	c	0.231283	0.994212	-0.1455	0.86459	0.0317	4.37e-06	--	MODIFIER	intergenic	OR4A47	-0.1201	1.16563	0.0361851	2.28107e-05	0.886832	0.0656	0.06709	a	c	-2.8	0.005113
rs7120667	11	48583277	a	c	0.231283	0.994212	-0.1455	0.86459	0.0317	4.37e-06	--	MODIFIER	intergenic	OR4A47	-0.1201	1.16563	0.0361851	2.28107e-05	0.886832	0.0656	0.06709	a	t	-0.928	0.3536
rs7120801	11	48583463	a	g	0.23146	0.994029	0.1484	1.15998	0.0316	2.729e-06	++	MODIFIER	intergenic	OR4A47	0.1216	1.16956	0.0361611	1.48204e-05	1.1293	0.0654	0.06269	a	g	2.883	0.003934
rs7120801	11	48583463	a	g	0.23146	0.994029	0.1484	1.15998	0.0316	2.729e-06	++	MODIFIER	intergenic	OR4A47	0.1216	1.16956	0.0361611	1.48204e-05	1.1293	0.0654	0.06269	c	g	1.715	0.08641
rs6485887	11	48583686	a	g	0.231455	0.993899	0.1486	1.16021	0.0317	2.698e-06	++	MODIFIER	intergenic	OR4A47	0.1226	1.16939	0.036165	1.51246e-05	1.13043	0.0655	0.06142	a	g	3.001	0.002692
rs6485887	11	48583686	a	g	0.231455	0.993899	0.1486	1.16021	0.0317	2.698e-06	++	MODIFIER	intergenic	OR4A47	0.1226	1.16939	0.036165	1.51246e-05	1.13043	0.0655	0.06142	a	g	1.452	0.1464
rs4128438	11	48587974	a	g	0.265245	0.982192	-0.1436	0.866234	0.0306	2.699e-06	--	MODIFIER	intergenic	OR4A47	-0.1132	1.16518	0.0349509	1.22e-05	0.892972	0.0634	0.07437	a	g	-3.173	0.001509
rs4128438	11	48587974	a	g	0.265245	0.982192	-0.1436	0.866234	0.0306	2.699e-06	--	MODIFIER	intergenic	OR4A47	-0.1132	1.16518	0.0349509	1.22e-05	0.892972	0.0634	0.07437	t	c	-0.026	0.9793
rs6485890	11	48588373	t	c	0.262482	0.981355	0.1468	1.15812	0.0307	1.718e-06	++	MODIFIER	intergenic	OR4A47	0.1167	1.16885	0.0350603	8.58901e-06	1.12378	0.0635	0.06621	t	c	2.984	0.002847
rs6485890	11	48588373	t	c	0.262482	0.981355	0.1468	1.15812	0.0307	1.718e-06	++	MODIFIER	intergenic	OR4A47	0.1167	1.16885	0.0350603	8.58901e-06	1.12378	0.0635	0.06621	c	g	1.069	0.285
rs7944230	11	48588384	a	g	0.262479	0.981325	-0.146	0.864158	0.0306	1.908e-06	--	MODIFIER	intergenic	OR4A47	-0.1141	1.16861	0.0350618	8.83307e-06	0.892169	0.0631	0.07034	a	g	-2.976	0.002919
rs7944230	11	48588384	a	g	0.262479	0.981325	-0.146	0.864158	0.0306	1.908e-06	--	MODIFIER	intergenic	OR4A47	-0.1141	1.16861	0.0350618	8.83307e-06	0.892169	0.0631	0.07034	t	c	1.381	0.1672
rs7944126	11	48588441	a	c	0.263013	0.993418	-0.1435	0.866321	0.0305	2.596e-06	--	MODIFIER	intergenic	OR4A47	-0.1133	1.16494	0.034845	1.17964e-05	0.892883	0.0634	0.07395	a	c	-3.146	0.001653
rs7944126	11	48588441	a	c	0.263013	0.993418	-0.1435	0.866321	0.0305	2.596e-06	--	MODIFIER	intergenic	OR4A47	-0.1133	1.16494	0.034845	1.17964e-05	0.892883	0.0634	0.07395	t	c	-0.456	0.6482
rs7483449	11	48589715	a	g	0.231526	0.993519	0.1483	1.15986	0.0317	2.812e-06	++	MODIFIER	intergenic	OR4A47	0.1225	1.16904	0.0361694	1.57441e-05	1.13032	0.0655	0.06167	a	g	2.792	0.005246
rs7483449	11	48589715	a	g	0.231526	0.993519	0.1483	1.15986	0.0317	2.812e-06	++	MODIFIER	intergenic	OR4A47	0.1225	1.16904	0.0361694	1.57441e-05	1.13032	0.0655	0.06167	a	g	1.062	0.2881
rs10838973	11	48590503	a	t	0.231446	0.993386	0.1469	1.15824	0.0317	3.52e-06	++	MODIFIER	intergenic	OR4A47	0.1191	1.16813	0.0361809	1.74544e-05	1.12648	0.0656	0.06919	a	t	2.793	0.005226
rs6485892	11	48591974	a	t	0.231406	0.993802	-0.1489	0.861655	0.0317	2.557e-06	--	MODIFIER	intergenic	OR4A47	-0.123	1.16978	0.036166	1.45082e-05	0.884264	0.0655	0.06052	a	t	-2.806	0.005014
rs6485892	11	48591974	a	t	0.231406	0.993802	-0.1489	0.861655	0.0317	2.557e-06	--	MODIFIER	intergenic	OR4A47	-0.123	1.16978	0.036166	1.45082e-05	0.884264	0.0655	0.06052	a	c	-1.959	0.05013
rs10769387	11	48592325	a	t	0.228668	0.992141	0.1526	1.16486	0.0318	1.586e-06	++	MODIFIER	intergenic	OR4A47	0.1268	1.17405	0.0363208	9.96721e-06	1.13519	0.0657	0.05369	a	t	2.627	0.008621
rs7129497	11	48595220	a	g	0.231497	0.99347	0.148	1.15951	0.0317	2.994e-06	++	MODIFIER	intergenic	OR4A47	0.1209	1.16905	0.0361716	1.57356e-05	1.12851	0.0656	0.06512	a	g	2.778	0.00547
rs7129497	11	48595220	a	g	0.231497	0.99347	0.148	1.15951	0.0317	2.994e-06	++	MODIFIER	intergenic	OR4A47	0.1209	1.16905	0.0361716	1.57356e-05	1.12851	0.0656	0.06512	t	c	-1.206	0.2278
rs7107793	11	48597310	a	c	0.231855	0.99116	0.1482	1.15974	0.0317	2.941e-06	++	MODIFIER	intergenic	OR4A47	0.123	1.16862	0.0361979	1.67091e-05	1.13088	0.0656	0.0607	a	c	2.758	0.005807
rs7107793	11	48597310	a	c	0.231855	0.99116	0.1482	1.15974	0.0317	2.941e-06	++	MODIFIER	intergenic	OR4A47	0.123	1.16862	0.0361979	1.67091e-05	1.13088	0.0656	0.0607	t	c	-0.119	0.9056
rs6485893	11	48598252	a	g	0.213759	0.989292	-0.1673	0.845946	0.0325	2.693e-07	--	MODIFIER	intergenic	OR4A47	-0.1537	1.18701	0.0371231	3.87263e-06	0.857529	0.0675	0.0228	a	g	-2.838	0.004546
rs6485893	11	48598252	a	g	0.213759	0.989292	-0.1673	0.845946	0.0325	2.693e-07	--	MODIFIER	intergenic	OR4A47	-0.1537	1.18701	0.0371231	3.87263e-06	0.857529	0.0675	0.0228	t	g	-0.212	0.8324
rs6485894	11	48598253	a	t	0.213759	0.989292	-0.1673	0.845946	0.0325	2.693e-07	--	MODIFIER	intergenic	OR4A47	-0.1537	1.18701	0.0371231	3.87263e-06	0.857529	0.0675	0.0228	a	t	-2.838	0.004546
rs6485894	11	48598253	a	t	0.213759	0.989292	-0.1673	0.845946	0.0325	2.693e-07	--	MODIFIER	intergenic	OR4A47	-0.1537	1.18701	0.0371231	3.87263e-06	0.857529	0.0675	0.0228	t	c	-0.245	0.8061
rs6485895	11	48598259	a	g	0.213925	0.989469	-0.1672	0.84603	0.0325	2.733e-07	--	MODIFIER	intergenic	OR4A47	-0.1532	1.18697	0.0371091	3.85833e-06	0.857958	0.0675	0.02329	a	g	-2.838	0.004546
rs6485895	11	48598259	a	g	0.213925	0.989469	-0.1672	0.84603	0.0325	2.733e-07	--	MODIFIER	intergenic	OR4A47	-0.1532	1.18697	0.0371091	3.85833e-06	0.857958	0.0675	0.02329	a	g	-0.247	0.8048
rs10838977	11	48599707	a	g	0.231851	0.991146	0.148	1.15951	0.0317	3e-06	++	MODIFIER	intergenic	OR4A47	0.1226	1.16857	0.0361987	1.68172e-05	1.13043	0.0656	0.06154	a	g	2.736	0.006215
rs10769394	11	48600125	t	c	0.213751	0.989293	-0.1674	0.845861	0.0325	2.677e-07	--	MODIFIER	intergenic	OR4A47	-0.1543	1.18693	0.037124	3.90936e-06	0.857015	0.0676	0.02239	t	c	-2.734	0.006259
rs10769394	11	48600125	t	c	0.213751	0.989293	-0.1674	0.845861	0.0325	2.677e-07	--	MODIFIER	intergenic	OR4A47	-0.1543	1.18693	0.037124	3.90936e-06	0.857015	0.0676	0.02239	a	g	0.569	0.5694
rs6485896	11	48602637	t	c	0.229118	0.989867	0.1521	1.16428	0.0318	1.748e-06	++	MODIFIER	intergenic	OR4A47	0.1277	1.17296	0.0363441	1.13643e-05	1.13621	0.0658	0.05216	t	c	2.586	0.009723
rs6485896	11	48602637	t	c	0.229118	0.989867	0.1521	1.16428	0.0318	1.748e-06	++	MODIFIER	intergenic	OR4A47	0.1277	1.17296	0.0363441	1.13643e-05	1.13621	0.0658	0.05216	t	c	-1.033	0.3016
rs6485898	11	48604088	t	c	0.231873	0.99107	0.1484	1.15998	0.0317	2.829e-06	++	MODIFIER	intergenic	OR4A47	0.1236	1.16879	0.036198	1.64152e-05	1.13156	0.0656	0.05971	t	c	2.762	0.005752
rs6485898	11	48604088	t	c	0.231873	0.99107	0.1484	1.15998	0.0317	2.829e-06	++	MODIFIER	intergenic	OR4A47	0.1236	1.16879	0.036198	1.64152e-05	1.13156	0.0656	0.05971	c	g	1.478	0.1393
rs7108289	11	48604869	c	g	0.229146	0.989794	0.1519	1.16404	0.0318	1.79e-06	++	MODIFIER	intergenic	OR4A47	0.1277	1.17273	0.0363452	1.1654e-05	1.13621	0.0658	0.05229
rs113744604	11	5265631	a	t	0.0137387	0.938604	-0.4934	0.610547	0.1069	3.923e-06	--	MODIFIER	intergenic	HBG2	-0.578	1.60089	0.120504	9.42543e-05	0.561019	0.2317	0.0126	a	t	-3.004	0.002664
rs35917561	12	123556925	t	g	0.155299	0.98249	-0.1769	0.837864	0.0398	8.663e-06	--	MODIFIER	intergenic	MIR3908	-0.1766	0.837781	0.045444	9.82477e-05	0.838115	0.0822	0.03163	t	g	-1.934	0.05317
rs147673901	13	53394300	t	g	0.0146347	0.981817	-0.458	0.632547	0.102	7.047e-06	--	MODIFIER	intergenic	LINC01065	-0.6357	1.50093	0.115898	0.000458648	0.529565	0.2144	0.003034	t	g	-2.687	0.007209
rs74093749	13	67407833	t	c	0.011408	0.938372	0.5683	1.76526	0.117	1.203e-06	++	MODIFIER	intergenic	LINC00364	0.5515	1.77138	0.128701	8.89029e-06	1.73585	0.2814	0.05001	t	c	0.95	0.3421
rs12877250	13	95973102	a	g	0.0286269	0.995304	0.353	1.42333	0.0771	4.697e-06	++	MODIFIER	intronic	UGGT2	0.4609	1.37755	0.0880215	0.000273756	1.5855	0.1599	0.003937	a	g	1.97	0.0488
rs34133146	13	96092675	t	ta	0.02859	0.971229	-0.3539	0.701945	0.0781	5.788e-06	--	MODIFIER	intronic	HS6ST3	-0.5026	1.35997	0.0894183	0.000584946	0.604956	0.16	0.001681
rs2891226	14	32890767	t	c	0.111154	1.00548	0.191	1.21046	0.0423	6.42e-06	++	MODIFIER	intergenic	AKAP6	0.2922	1.17347	0.0483776	0.000944209	1.33937	0.0874	0.0008267	t	c	1.698	0.08955
rs115572738	14	45842704	a	c	0.0182083	0.986452	-0.4291	0.651095	0.0931	4.034e-06	--	MODIFIER	intergenic	LINC02303	-0.3788	1.55315	0.102908	1.88221e-05	0.684683	0.2184	0.08292	a	c	-0.157	0.8753
rs116614269	14	45845990	t	c	0.0198274	0.981997	-0.4156	0.659944	0.0893	3.227e-06	--	MODIFIER	intergenic	LINC02303	-0.4064	1.51867	0.0995762	2.71544e-05	0.666044	0.2014	0.04356	t	c	-0.122	0.9032
rs555914182	14	45883688	t	c	0.0204762	0.989569	0.4099	1.50667	0.0883	3.42e-06	++	MODIFIER	intergenic	LINC02303	0.3286	1.53346	0.0973793	1.13196e-05	1.38902	0.2089	0.1158	t	c	0.234	0.8151
rs79384103	14	45934083	t	c	0.0197062	0.990688	0.4099	1.50667	0.0896	4.811e-06	++	MODIFIER	intergenic	LINC02303	0.3795	1.51733	0.0994717	2.76922e-05	1.46155	0.2068	0.0665	t	c	0.311	0.7558
rs114732003	14	45967066	t	c	0.0198358	0.989628	-0.4078	0.665112	0.0893	4.974e-06	--	MODIFIER	intergenic	LINC02303	-0.4052	1.50438	0.0994242	4.00068e-05	0.666843	0.2032	0.04614	t	c	-0.3	0.7638
rs115509070	14	45979426	t	c	0.0198323	0.989528	0.4083	1.50426	0.0893	4.836e-06	++	MODIFIER	intergenic	LINC02303	0.406	1.50501	0.099426	3.92961e-05	1.5008	0.2031	0.04564	t	c	0.31	0.7569
rs370755655	14	45992455	t	c	0.020009	0.985072	-0.4101	0.663584	0.0891	4.209e-06	--	MODIFIER	intergenic	LINC02303	-0.4045	1.50894	0.0991715	3.34752e-05	0.66731	0.2033	0.0466
rs145581263	14	46046882	t	c	0.0197923	0.990533	-0.4109	0.663053	0.0893	4.202e-06	--	MODIFIER	intergenic	LINC02303	-0.4092	1.50877	0.0993945	3.50384e-05	0.664181	0.2034	0.04428
rs115034631	14	46063691	c	g	0.0196943	0.988353	-0.4194	0.657441	0.0893	2.683e-06	--	MODIFIER	upstream	LINC00871	-0.4325	1.51614	0.0996584	2.96763e-05	0.648885	0.2017	0.03197	c	g	-0.249	0.8031
rs115746749	14	46091754	t	g	0.0197362	0.988655	-0.4137	0.661199	0.0894	3.738e-06	--	MODIFIER	ncRNA_intronic	LINC00871	-0.3951	1.51903	0.0994914	2.64486e-05	0.673613	0.2041	0.05294	t	g	-0.149	0.8814
rs144253887	14	46165519	c	g	0.0193103	0.97987	0.4122	1.51014	0.0906	5.397e-06	++	MODIFIER	ncRNA_intronic	LINC00871	0.3531	1.53165	0.10089	2.38048e-05	1.42347	0.2061	0.08674	c	g	0.258	0.7964
rs139149613	14	61340189	c	g	0.0128562	0.958892	-0.4872	0.614344	0.1083	6.829e-06	--	MODIFIER	intronic	PRKCH	-0.5192	1.61235	0.12331	0.000107106	0.594996	0.2264	0.02184	c	g	-2.916	0.003544
rs28576649	15	60073301	c	g	0.0748252	0.991826	0.2232	1.25007	0.0495	6.548e-06	++	MODIFIER	intergenic	FOXB1	0.2742	1.23163	0.0562759	0.00021387	1.31548	0.1042	0.008522	c	g	1.805	0.07103
rs76633761	15	60853869	t	c	0.0111263	0.919996	0.5585	1.74805	0.1163	1.57e-06	++	MODIFIER	intronic	RORA	0.1253	1.95141	0.130241	2.84895e-07	1.13349	0.2584	0.6277	t	c	-0.106	0.9152
rs77211344	15	60855557	a	g	0.0108522	0.920394	0.5654	1.76015	0.118	1.646e-06	++	MODIFIER	intronic	RORA	0.0448	1.99216	0.131253	1.512e-07	1.04582	0.2691	0.8679	a	g	-0.229	0.8186
rs78171395	15	99967196	t	g	0.0769924	0.999843	0.2179	1.24346	0.0488	8.117e-06	++	MODIFIER	intergenic	LOC400464	0.1799	1.25636	0.0550557	3.39391e-05	1.1971	0.1058	0.08905	t	g	2.747	0.006009
rs12708641	16	21147750	t	c	0.566839	0.993151	-0.1243	0.883115	0.0278	7.794e-06	--	MODIFIER	intronic	DNAH3	-0.1509	1.12292	0.031917	0.000280837	0.859934	0.0567	0.007777	t	c	-1.703	0.08858
rs7185097	16	21154158	c	g	0.560094	0.990948	0.1245	1.13258	0.0278	7.317e-06	++	MODIFIER	intronic	DNAH3	0.1528	1.12239	0.0318689	0.000291152	1.16509	0.0565	0.00687	c	g	1.542	0.123
rs2356576	16	21189060	a	g	0.151143	0.970031	0.1912	1.2107	0.0406	2.421e-06	++	MODIFIER	intergenic	TMEM159	0.0819	0.796083	0.0468959	1.15657e-06	1.08535	0.0808	0.3104	a	g	2.843	0.004462
rs2356577	16	21189278	c	g	0.140575	0.971621	-0.1961	0.82193	0.0419	2.799e-06	--	MODIFIER	intergenic	TMEM159	-0.0913	0.793425	0.0483944	1.74027e-06	0.912744	0.0834	0.2735	c	g	-3.223	0.001271
rs77966299	16	21194369	t	c	0.141301	0.974555	0.196	1.21653	0.0417	2.618e-06	++	MODIFIER	intergenic	TMEM159	0.0947	0.794592	0.0481953	1.83562e-06	1.09933	0.0833	0.2552	t	c	3.152	0.001624
rs115317324	16	21195815	t	g	0.140752	0.974164	-0.1975	0.82078	0.0418	2.283e-06	--	MODIFIER	intergenic	TMEM159	-0.0942	0.7927	0.0483149	1.52251e-06	0.910101	0.0833	0.2582	t	g	-3.15	0.001631
rs56822527	16	83504093	t	c	0.0344664	0.94976	0.3129	1.36738	0.0707	9.489e-06	++	MODIFIER	intronic	CDH13	0.3412	1.35601	0.0804314	0.000152833	1.40663	0.1479	0.021	t	c	1.686	0.09171
rs144960337	16	89003675	t	c	0.0123287	0.958875	0.5148	1.6733	0.1114	3.845e-06	++	MODIFIER	intergenic	CBFA2T3	0.666	1.60857	0.125153	0.00014581	1.94644	0.2449	0.006534	t	c	4.182	2.89e-05
rs150778840	16	89024873	t	g	0.0127429	0.970055	0.5096	1.66463	0.1093	3.155e-06	++	MODIFIER	intergenic	CBFA2T3	0.5679	1.64205	0.121463	4.44398e-05	1.76456	0.2511	0.02374	t	g	3.909	9.269e-05
rs145843025	16	89027529	c	g	0.0127482	0.970533	-0.5097	0.600676	0.1093	3.107e-06	--	MODIFIER	intergenic	CBFA2T3	-0.5674	1.64249	0.121395	4.35799e-05	0.566998	0.2511	0.02388	c	g	-3.91	9.241e-05
rs181199961	16	89031553	a	g	0.0127486	0.970431	-0.5099	0.600556	0.1093	3.095e-06	--	MODIFIER	intergenic	CBFA2T3	-0.5683	1.64253	0.121398	4.3566e-05	0.566488	0.2513	0.02372	a	g	-3.938	8.203e-05
rs2411156	17	37695227	a	c	0.107521	0.970974	0.1991	1.2203	0.043	3.654e-06	++	MODIFIER	intronic	HNF1B	0.0197	1.27874	0.0482855	3.5395e-07	1.0199	0.0946	0.8347	a	c	3.028	0.002465
rs4795215	17	37695608	c	g	0.109389	0.974351	0.2014	1.22311	0.0426	2.272e-06	++	MODIFIER	intronic	HNF1B	0.0027	1.28722	0.0477646	1.24977e-07	1.0027	0.0942	0.9773
rs4795216	17	37696061	c	g	0.111367	0.974826	0.1919	1.21155	0.0423	5.73e-06	+-	MODIFIER	intronic	HNF1B	-0.001	1.27383	0.0474892	3.46128e-07	0.999	0.0932	0.9912	c	g	3.34	0.0008391
rs2411155	17	37696468	a	g	0.112534	0.973978	0.1871	1.20575	0.0422	9.222e-06	+-	MODIFIER	intronic	HNF1B	-0.01	1.26912	0.047357	4.8395e-07	0.99005	0.0929	0.9146	a	g	3.205	0.001349
rs115471594	17	79870976	a	g	0.021031	0.972561	-0.4019	0.669048	0.0873	4.206e-06	--	MODIFIER	intergenic	CBX4	-0.5091	1.45291	0.0982077	0.000142473	0.601036	0.1911	0.007703	a	g	-1.903	0.05702
rs191393561	17	79873839	a	g	0.0209992	0.973469	0.4012	1.49362	0.0874	4.474e-06	++	MODIFIER	intergenic	CBX4	0.5066	1.45284	0.0982429	0.00014351	1.65964	0.1918	0.008259	a	g	1.94	0.05237
rs150315631	18	12021676	a	c	0.0770569	0.952704	0.2261	1.2537	0.0502	6.784e-06	++	MODIFIER	intronic	IMPA2	0.4011	1.18972	0.0572478	0.00240964	1.49347	0.1047	0.0001276	a	c	2.245	0.02477
rs142988207	18	45292237	t	c	0.0108025	0.888948	0.5713	1.77057	0.1266	6.351e-06	++	MODIFIER	intronic	SLC14A2	1.0978	1.56935	0.140306	0.0013182	2.99756	0.2931	0.0001797	t	c	2.207	0.02733
rs147612502	18	5326650	a	g	0.0311318	0.956344	0.3544	1.42533	0.074	1.66e-06	++	MODIFIER	intergenic	ZBTB14	0.4146	1.40291	0.0831689	4.68844e-05	1.51377	0.1619	0.01045	a	g	2.028	0.04257
rs66544261	19	1041087	a	g	0.124199	0.992986	-0.1924	0.824977	0.0398	1.343e-06	--	MODIFIER	intronic	ABCA7	-0.3748	1.13991	0.0460248	0.0044393	0.687427	0.0793	2.288e-06	a	g	-4.78	1.751e-06
rs147599642	19	1042599	a	aat	0.111117	0.999492	0.2054	1.22802	0.0414	7.174e-07	++	MODIFIER	intronic	ABCA7	0.406	1.14687	0.0479779	0.00428801	1.5008	0.0822	7.902e-07
rs60355457	19	1042948	a	g	0.111412	0.9994	0.1984	1.21945	0.0414	1.67e-06	++	MODIFIER	intronic	ABCA7	0.3904	1.14206	0.0479723	0.00562268	1.47757	0.0821	2e-06	a	g	5.427	5.734e-08
rs58262414	19	1043261	t	g	0.110719	0.999954	-0.2025	0.816686	0.0415	1.072e-06	--	MODIFIER	intronic	ABCA7	-0.4003	1.14478	0.0480581	0.00490059	0.670119	0.0824	1.173e-06	t	g	-5.442	5.274e-08
rs191986608	19	1045752	a	g	0.109429	0.998386	0.2105	1.2343	0.0417	4.486e-07	++	MODIFIER	intronic	ABCA7	0.4098	1.15367	0.048252	0.00305115	1.50652	0.0829	7.818e-07	a	g	5.558	2.733e-08
rs113105198	19	1045863	t	c	0.120621	1.00549	0.1887	1.20768	0.0401	2.495e-06	++	MODIFIER	intronic	ABCA7	0.3892	1.12846	0.0463668	0.00914568	1.4758	0.0797	1.047e-06	t	c	5.672	1.41e-08
rs59851484	19	1047337	a	g	0.111998	1.00407	0.2013	1.22299	0.0412	1.047e-06	++	MODERATE	exonic	ABCA7	0.3984	1.14358	0.0477226	0.00493355	1.48944	0.0818	1.115e-06	a	g	5.529	3.222e-08
rs75921903	19	1047868	t	c	0.122673	1.00623	0.1837	1.20166	0.0398	3.823e-06	++	MODIFIER	intronic	ABCA7	0.3634	1.13061	0.0460026	0.00761769	1.43821	0.079	4.217e-06	t	c	5.518	3.429e-08
rs77824507	19	1047873	a	t	0.122696	1.00658	0.1842	1.20226	0.0397	3.565e-06	++	MODIFIER	intronic	ABCA7	0.3634	1.13145	0.0459833	0.00723556	1.43821	0.079	4.217e-06	a	t	5.518	3.429e-08
rs9282556	19	1051367	t	c	0.128291	1.00646	0.187	1.20563	0.0391	1.765e-06	++	MODIFIER	intronic	ABCA7	0.3871	1.12792	0.045179	0.00771209	1.4727	0.0783	7.599e-07	t	c	6.118	9.45e-10
rs73505229	19	1056584	t	g	0.126139	1.00117	-0.1926	0.824812	0.0394	1.04e-06	--	MODIFIER	intronic	ABCA7	-0.3794	1.13953	0.0455197	0.00411229	0.684272	0.079	1.557e-06	t	g	-6.128	8.884e-10
rs73505232	19	1058636	t	c	0.121816	1.00477	0.2002	1.22165	0.0399	5.219e-07	++	MODERATE	exonic	ABCA7	0.3859	1.1488	0.0460206	0.00257546	1.47094	0.08	1.41e-06	t	c	6.239	4.398e-10
rs4147919	19	1062042	c	g	0.13138	0.997234	-0.1737	0.840549	0.0389	8.15e-06	--	MODIFIER	intronic	ABCA7	-0.329	1.12991	0.0449198	0.00654584	0.719643	0.078	2.498e-05	c	g	-5.328	9.906e-08
rs73505237	19	1062498	t	c	0.121708	1.00121	0.2021	1.22397	0.0399	4.171e-07	++	MODIFIER	intronic	ABCA7	0.3795	1.15424	0.0460743	0.00184979	1.46155	0.0801	2.147e-06	t	c	6.151	7.7e-10
rs73505251	19	1068096	a	t	0.129739	0.996043	0.1969	1.21762	0.0391	4.892e-07	++	MODIFIER	intronic	ARHGAP45	0.3772	1.1485	0.0450534	0.00211796	1.4582	0.0791	1.852e-06	a	t	6.286	3.262e-10
rs34047143	19	1079969	a	g	0.104964	0.977246	0.215	1.23986	0.0432	6.297e-07	++	LOW	exonic	ARHGAP45	0.3583	1.18599	0.0494061	0.000555211	1.43089	0.0887	5.354e-05	a	g	4.855	1.201e-06
rs2161225	19	33060993	t	c	0.720132	0.993948	0.1423	1.15292	0.0319	8.028e-06	++	MODIFIER	intronic	RHPN2	0.1472	1.15107	0.0365778	0.000119847	1.15859	0.0649	0.02322	t	c	1.492	0.1358
rs141571465	19	44500289	g	gc	0.0540089	0.971145	0.269	1.30866	0.0582	3.811e-06	++	MODIFIER	UTR5	ZNF180	0.3421	1.28454	0.0652025	0.000122848	1.4079	0.1292	0.008122
rs930461	19	44539272	a	t	0.596714	0.97014	0.1314	1.14042	0.029	5.745e-06	++	MODIFIER	ncRNA_exonic	CEACAM22P	0.2479	1.10349	0.0328273	0.002702	1.28133	0.0617	5.879e-05	a	t	3.367	0.0007589
rs115713322	19	44718652	t	c	0.0207022	0.963625	0.4057	1.50035	0.0904	7.152e-06	++	MODIFIER	intergenic	CEACAM16	0.8289	1.33324	0.102197	0.00488877	2.2908	0.1935	1.829e-05	t	c	2.805	0.005029
rs113292783	19	44721580	a	g	0.0260649	0.969794	0.3668	1.44311	0.0803	4.92e-06	++	MODIFIER	intergenic	CEACAM16	0.6456	1.33277	0.0910505	0.00160513	1.90713	0.1704	0.000152	a	g	3.848	0.0001191
rs2965107	19	44725470	t	c	0.0226	0.960894	0.3889	1.47536	0.0851	4.837e-06	++	MODIFIER	intergenic	CEACAM16	0.7011	1.33163	0.0980473	0.00348792	2.01597	0.1711	4.154e-05	t	c	3.312	0.0009263
rs73936966	19	44873008	a	c	0.09162	0.971898	-0.2285	0.795726	0.0452	4.16e-07	--	MODIFIER	intronic	NECTIN2	-0.407	1.18026	0.0524978	0.00159435	0.665644	0.0885	4.207e-06	a	c	-4.838	1.313e-06
rs6859	19	44878777	a	g	0.446686	1.01215	0.1491	1.16079	0.0274	5.024e-08	++	MODIFIER	UTR3	NECTIN2	0.3055	1.10844	0.031145	0.000947639	1.3573	0.0573	9.525e-08	a	g	8.202	2.363e-16
rs406456	19	44879460	a	g	0.30808	0.943523	-0.1452	0.864849	0.0299	1.167e-06	--	MODIFIER	intronic	NECTIN2	-0.1816	1.14293	0.0343187	9.91414e-05	0.833935	0.0607	0.00278	a	g	-5.933	2.977e-09
rs71352237	19	44879822	t	c	0.138273	0.958355	0.192	1.21167	0.0423	5.764e-06	++	MODIFIER	intronic	NECTIN2	0.3954	0.873696	0.0479128	0.00483105	1.48498	0.0905	1.257e-05	t	c	4.939	7.853e-07
rs11083749	19	44880848	t	c	0.44552	0.979047	-0.1739	0.840381	0.0281	5.73e-10	--	MODIFIER	intronic	NECTIN2	-0.3428	0.883901	0.0319666	0.000113114	0.70978	0.0585	4.722e-09	t	c	-8.714	2.938e-18
rs34994196	19	44881075	g	gc	0.446706	0.975551	-0.1731	0.841054	0.0281	7.23e-10	--	MODIFIER	intronic	NECTIN2	-0.3409	0.884275	0.0320053	0.000121682	0.71113	0.0586	5.882e-09
rs1985129	19	44881081	a	g	0.448138	0.977369	-0.1736	0.840633	0.0281	6.114e-10	--	MODIFIER	intronic	NECTIN2	-0.337	0.882697	0.0319682	9.4984e-05	0.713909	0.0585	8.22e-09	a	g	-8.657	4.858e-18
rs3745150	19	44882502	c	g	0.222635	0.961966	-0.1978	0.820534	0.035	1.567e-08	--	MODIFIER	intronic	NECTIN2	-0.4531	0.88006	0.0394918	0.00121545	0.635655	0.0754	1.894e-09	c	g	-7.322	2.437e-13
rs142042446	19	44883210	g	gtaa	0.0266894	0.96556	-0.551	0.576373	0.0746	1.526e-13	--	MODIFIER	intronic	NECTIN2	-0.7236	1.61891	0.0883403	4.94149e-08	0.485003	0.1394	2.092e-07
rs166907	19	44883598	a	g	0.109477	0.955296	-0.3746	0.687564	0.0412	1.055e-19	--	MODIFIER	intronic	NECTIN2	-0.7004	1.29262	0.0481281	9.65654e-08	0.496387	0.08	1.975e-18	a	g	-10.31	6.331e-25
rs283808	19	44883777	a	c	0.326954	0.982796	-0.2593	0.771592	0.029	4.287e-19	--	MODIFIER	intronic	NECTIN2	-0.4272	1.23222	0.0331171	2.87272e-10	0.652333	0.0604	1.463e-12	a	c	-11.156	6.693e-29
rs283809	19	44883800	a	g	0.326716	0.983153	-0.26	0.771052	0.029	3.385e-19	--	MODIFIER	intronic	NECTIN2	-0.4283	1.23302	0.0331158	2.52967e-10	0.651616	0.0604	1.316e-12	a	g	-11.155	6.759e-29
rs12972156	19	44884202	c	g	0.0266552	0.966949	-0.5532	0.575107	0.0746	1.263e-13	--	MODIFIER	intronic	NECTIN2	-0.728	1.6216	0.0882901	4.36747e-08	0.482874	0.1398	1.936e-07	c	g	-8.15	3.651e-16
rs12972970	19	44884339	a	g	0.0266543	0.966989	0.553	1.73846	0.0746	1.288e-13	++	MODIFIER	intronic	NECTIN2	0.7273	1.62161	0.0882895	4.36472e-08	2.06949	0.1398	1.976e-07	a	g	8.156	3.45e-16
rs34342646	19	44884873	a	g	0.0308942	0.965397	0.4683	1.59728	0.0703	2.782e-11	++	MODIFIER	intronic	NECTIN2	0.5783	1.52907	0.0831217	3.24005e-07	1.783	0.132	1.179e-05	a	g	7.145	9.021e-13
rs283810	19	44884984	t	g	0.326192	0.969741	-0.2137	0.807591	0.0293	2.746e-13	--	MODIFIER	intronic	NECTIN2	-0.3935	1.17135	0.033469	2.29713e-06	0.674691	0.0602	6.456e-11	t	g	-8.087	6.124e-16
rs283811	19	44885243	a	g	0.387046	0.978961	-0.3219	0.724771	0.0282	3.544e-30	--	MODIFIER	intronic	NECTIN2	-0.5351	1.29529	0.0321015	7.64097e-16	0.585611	0.059	1.232e-19	a	g	-11.332	9.12e-30
rs200343558	19	44885622	ct	c	0.0301344	0.949662	0.4595	1.58328	0.0729	2.87e-10	++	MODIFIER	intronic	NECTIN2	0.5272	1.55297	0.0826486	1.00495e-07	1.69418	0.1545	0.0006433
rs283813	19	44885917	a	t	0.327025	0.97155	0.2126	1.23689	0.0292	3.58e-13	++	MODIFIER	intronic	NECTIN2	0.4083	1.16497	0.03342	4.90352e-06	1.50426	0.0604	1.394e-11	a	t	7.848	4.239e-15
rs283815	19	44887076	a	g	0.463585	0.994873	-0.3665	0.693156	0.0281	5.71e-39	--	MODIFIER	intronic	NECTIN2	-0.6798	1.32485	0.0316535	6.28427e-19	0.506718	0.0607	4.15e-29	a	g	-15.113	1.329e-51
rs542561417	19	44887312	c	g	0.0142734	0.964966	0.5539	1.74003	0.0996	2.718e-08	++	MODIFIER	intronic	NECTIN2	0.6035	1.71253	0.114491	2.617e-06	1.82851	0.2023	0.002852	c	g	4.505	6.641e-06
rs562433830	19	44887313	t	c	0.0142734	0.964966	0.5539	1.74003	0.0996	2.718e-08	++	MODIFIER	intronic	NECTIN2	0.6035	1.71253	0.114491	2.617e-06	1.82851	0.2023	0.002852	t	c	4.505	6.641e-06
rs145654351	19	44888197	t	c	0.0155889	0.993638	0.5118	1.66829	0.0951	7.34e-08	++	MODERATE,MODIFIER	exonic	NECTIN2	0.9327	1.39089	0.113799	0.00373905	2.54136	0.1731	7.144e-08	t	c	4.567	4.941e-06
rs114519760	19	44888397	a	g	0.029407	0.950409	0.4757	1.60914	0.0734	9.088e-11	++	MODIFIER	UTR3	NECTIN2	0.5411	1.57933	0.0831967	3.95067e-08	1.7179	0.1558	0.0005139	a	g	9.99	1.691e-23
rs149414269	19	44888956	c	g	0.0106477	0.939936	-0.5524	0.575567	0.1165	2.128e-06	--	MODIFIER	UTR3	NECTIN2	-1.0772	1.33686	0.14267	0.0418549	0.340548	0.2019	9.597e-08	c	g	-5.096	3.46e-07
rs6857	19	44888997	t	c	0.0616768	0.957725	0.3032	1.35419	0.0538	1.775e-08	++	MODIFIER	UTR3	NECTIN2	0.5573	1.23121	0.0631274	0.000984652	1.74595	0.1031	6.427e-08	t	c	7.075	1.493e-12
rs28533994	19	44889990	a	t	0.0296524	0.949487	0.4662	1.59393	0.0732	1.91e-10	++	MODIFIER	downstream	NECTIN2	0.5302	1.56485	0.0831088	7.12537e-08	1.69927	0.1547	0.0006084	a	t	9.975	1.966e-23
rs71352238	19	44891079	t	c	0.0265135	0.971044	-0.5549	0.57413	0.0743	8.272e-14	--	MODIFIER	upstream	TOMM40	-0.7034	1.63936	0.0881766	2.0719e-08	0.4949	0.1381	3.488e-07	t	c	-8.387	5e-17
rs184017	19	44891712	t	g	0.433463	0.992099	-0.2996	0.741115	0.0279	7.245e-27	--	MODIFIER	intronic	TOMM40	-0.5714	1.24926	0.0316323	1.98495e-12	0.564734	0.0594	6.378e-22	t	g	-11.923	8.929e-33
rs157580	19	44892009	a	g	0.150243	1.01045	0.2674	1.30656	0.0412	8.65e-11	++	MODIFIER	intronic	TOMM40	0.356	0.78569	0.0468937	2.69799e-07	1.42761	0.0863	3.714e-05
rs2075649	19	44892073	a	g	0.151282	0.977721	0.2053	1.22789	0.0408	4.958e-07	++	MODIFIER	intronic	TOMM40	0.4119	0.865042	0.0464028	0.00178222	1.50968	0.0859	1.648e-06	a	g	6.625	3.48e-11
rs157581	19	44892457	t	c	0.456326	1.01823	-0.3383	0.712981	0.0277	2.378e-34	--	LOW,MODIFIER	exonic	TOMM40	-0.6092	1.3027	0.031228	2.49359e-17	0.543786	0.0598	2.187e-24	t	c	-14.131	2.437e-45
rs34095326	19	44892587	a	g	0.0190167	0.972383	0.5269	1.69367	0.0874	1.657e-09	++	MODIFIER	intronic	TOMM40	0.6463	1.61313	0.103743	4.04163e-06	1.90847	0.1623	6.824e-05	a	g	6.355	2.087e-10
rs34404554	19	44892652	c	g	0.0959444	0.96382	-0.2355	0.790176	0.0444	1.163e-07	--	MODIFIER	intronic	TOMM40	-0.3615	1.2123	0.0514753	0.000183974	0.696631	0.0881	4.092e-05	c	g	-6.87	6.409e-12
rs157582	19	44892962	t	c	0.457397	1.00996	0.3364	1.3999	0.0278	9.312e-34	++	MODIFIER	intronic	TOMM40	0.6135	1.2971	0.0313628	1.09236e-16	1.84688	0.0598	1.149e-24	t	c	14.382	6.755e-47
rs157583	19	44893416	t	g	0.12813	0.984687	0.465	1.59201	0.0378	7.541e-35	++	MODIFIER	intronic	TOMM40	0.8061	1.42135	0.0435821	7.16234e-16	2.23916	0.0756	1.564e-26	t	g	15.207	3.182e-52
rs77301115	19	44893716	a	g	0.0425162	0.967598	0.537	1.71087	0.0608	1.085e-18	++	MODIFIER	intronic	TOMM40	1.1025	1.36884	0.0718544	1.24543e-05	3.01169	0.1144	5.656e-22	a	g	8.8	1.366e-18
rs112849259	19	44894050	t	c	0.0418615	0.969251	0.5472	1.72841	0.0612	3.7e-19	++	LOW,MODIFIER	exonic	TOMM40	1.1195	1.38203	0.0721301	7.26755e-06	3.06332	0.1154	2.922e-22	t	c	8.834	1.006e-18
rs28480204	19	44894086	t	g	0.0275745	0.958011	0.4785	1.61365	0.0753	2.123e-10	++	MODIFIER	intronic	TOMM40	0.6194	1.54795	0.0856989	3.42484e-07	1.85781	0.1579	8.724e-05	t	g	10.236	1.369e-24
rs554353370	19	44894346	c	g	0.0147506	0.964133	-0.5365	0.584791	0.0993	6.481e-08	--	MODIFIER	intronic	TOMM40	-0.679	1.63345	0.114088	1.70012e-05	0.507124	0.2013	0.0007436	c	g	-4.604	4.151e-06
rs116881820	19	44894695	t	c	0.0410744	0.967057	-0.5624	0.56984	0.0614	5.562e-20	--	MODIFIER	intronic	TOMM40	-1.1276	1.40315	0.0725858	3.06465e-06	0.323809	0.1154	1.52e-22	t	c	-9.079	1.097e-19
rs115908094	19	44894944	t	c	0.0145743	0.978311	0.5297	1.69842	0.099	8.709e-08	++	MODIFIER	intronic	TOMM40	0.9465	1.42765	0.117809	0.00251004	2.57668	0.1825	2.147e-07	t	c	4.622	3.807e-06
rs157587	19	44894949	a	g	0.0775521	0.966312	-0.5023	0.605137	0.0462	1.484e-27	--	MODIFIER	intronic	TOMM40	-0.8099	1.47851	0.0538898	3.9827e-13	0.444903	0.0896	1.562e-19	a	g	-13.334	1.467e-40
rs157589	19	44895062	a	g	0.0187562	0.957078	0.568	1.76473	0.0889	1.707e-10	++	MODIFIER	intronic	TOMM40	0.778	1.65813	0.101272	5.93209e-07	2.17711	0.186	2.868e-05	a	g	5.448	5.104e-08
rs140021317	19	44895103	t	c	0.00980762	0.955961	0.5964	1.81557	0.1193	5.755e-07	++	MODIFIER	intronic	TOMM40	1.1464	1.38489	0.145743	0.0254679	3.14684	0.2077	3.427e-08	t	c	5.488	4.054e-08
rs192030384	19	44895208	c	g	0.0145736	0.978264	-0.5279	0.589842	0.099	9.582e-08	--	MODIFIER	intronic	TOMM40	-0.9396	1.42743	0.11782	0.00252339	0.390784	0.1823	2.544e-07	c	g	-4.622	3.807e-06
rs79398853	19	44895528	t	c	0.0408619	0.967418	0.5684	1.76544	0.0615	2.476e-20	++	MODIFIER	intronic	TOMM40	1.135	1.41209	0.072631	2.02402e-06	3.11117	0.1157	9.854e-23	t	c	9.07	1.194e-19
rs2238681	19	44895560	t	c	0.2349	0.971581	-0.2782	0.757145	0.0348	1.245e-15	--	MODIFIER	intronic	TOMM40	-0.616	0.826084	0.0389956	9.60818e-07	0.540101	0.0768	1.046e-15	t	c	-9.124	7.238e-20
rs575782022	19	44895977	a	g	0.0160845	0.973712	0.5274	1.69452	0.095	2.824e-08	++	MODIFIER	intronic	TOMM40	0.7419	1.57897	0.109504	3.0287e-05	2.09992	0.1909	0.0001015	a	g	4.402	1.075e-05
rs75687619	19	44896087	t	g	0.0416486	0.969447	0.5484	1.73048	0.0612	3.295e-19	++	MODIFIER	intronic	TOMM40	1.1146	1.38485	0.0722554	6.60178e-06	3.04835	0.1152	3.884e-22	t	g	8.852	8.578e-19
rs80069269	19	44896269	t	c	0.0143688	0.978461	0.5422	1.71979	0.0991	4.44e-08	++	MODIFIER	intronic	TOMM40	0.9426	1.45403	0.11803	0.00151609	2.56665	0.1823	2.347e-07	t	c	4.629	3.68e-06
rs76366838	19	44896639	a	g	0.0415805	0.969386	0.5526	1.73777	0.0612	1.842e-19	++	MODIFIER	intronic	TOMM40	1.1257	1.38721	0.0722826	5.95545e-06	3.08237	0.1153	1.553e-22	a	g	8.87	7.314e-19
rs150006531	19	44897227	t	tg	0.0479187	0.961771	-0.4643	0.628575	0.0583	1.71e-15	--	MODIFIER	intronic	TOMM40	-0.9467	1.31613	0.0688443	6.6059e-05	0.388019	0.1098	6.765e-18
rs114536010	19	44897468	t	c	0.0408325	0.967505	0.5655	1.76033	0.0616	4.409e-20	++	MODIFIER	intronic	TOMM40	1.1371	1.40611	0.072728	2.78131e-06	3.11771	0.116	1.132e-22	t	c	9.004	2.169e-19
rs61679753	19	44897490	a	t	0.115496	0.98301	-0.2142	0.807187	0.0467	4.542e-06	--	MODIFIER	intronic	TOMM40	-0.5638	0.866218	0.0512048	0.00503484	0.569043	0.114	7.545e-07	a	t	-4.411	1.031e-05
rs205909	19	44897518	t	g	0.106093	0.990244	-0.5075	0.601999	0.0402	1.535e-36	--	MODIFIER	intronic	TOMM40	-0.7899	1.51329	0.0463546	3.98825e-19	0.45389	0.0807	1.24e-22	t	g	-16.585	9e-62
rs8106922	19	44898409	a	g	0.241754	0.973386	0.2383	1.26909	0.0339	1.975e-12	++	MODIFIER	intronic	TOMM40	0.5216	0.852587	0.0382794	3.09709e-05	1.68472	0.0726	6.601e-13	a	g	8.335	7.769e-17
rs118170342	19	44898611	t	c	0.063196	0.953217	-0.3825	0.682154	0.0527	3.744e-13	--	MODIFIER	intronic	TOMM40	-0.8335	1.23248	0.06196	0.00074179	0.434526	0.0999	7.453e-17	t	c	-8.122	4.586e-16
rs111784051	19	44899005	t	g	0.124504	0.98805	0.2046	1.22703	0.0448	4.982e-06	++	MODIFIER	intronic	TOMM40	0.5286	0.872318	0.0492902	0.00558221	1.69656	0.1076	8.926e-07	t	g	4.588	4.485e-06
rs491153	19	44899111	t	c	0.120495	0.987907	0.461	1.58566	0.0385	4.804e-33	++	MODIFIER	intronic	TOMM40	0.6966	1.46823	0.044333	4.59197e-18	2.00692	0.0776	2.646e-19	t	c	13.142	1.889e-39
rs490243	19	44899213	t	c	0.101376	1.00504	0.5195	1.68119	0.0407	2.197e-37	++	MODIFIER	intronic	TOMM40	0.8371	1.51585	0.0468206	6.41878e-19	2.30966	0.082	1.755e-24	t	c	16.669	2.188e-62
rs34878901	19	44899220	t	c	0.441499	0.994398	-0.2299	0.794613	0.0282	3.384e-16	--	MODIFIER	intronic	TOMM40	-0.5634	0.870512	0.031801	1.29662e-05	0.56927	0.0608	1.975e-20	t	c	-10.798	3.517e-27
rs417357	19	44899862	t	c	0.10141	1.00233	0.5179	1.6785	0.0407	4.472e-37	++	MODIFIER	intronic	TOMM40	0.8286	1.51634	0.0469009	6.92121e-19	2.29011	0.082	4.995e-24	t	c	16.685	1.693e-62
rs148998607	19	44899925	a	g	0.014462	0.978594	0.5514	1.73568	0.099	2.544e-08	++	MODIFIER	intronic	TOMM40	0.9745	1.45897	0.117564	0.00131381	2.64984	0.1835	1.09e-07	a	g	4.927	8.348e-07
rs115881343	19	44899959	t	c	0.0414129	0.977096	0.5858	1.79643	0.0602	2.397e-22	++	MODIFIER	intronic	TOMM40	1.0937	1.47333	0.0710358	4.88661e-08	2.9853	0.1137	6.824e-22	t	c	9.155	5.454e-20
rs1160985	19	44900155	t	c	0.64275	0.990616	-0.373	0.688665	0.0285	3.451e-39	--	MODIFIER	intronic	TOMM40	-0.7921	0.777136	0.0323276	6.21346e-15	0.452893	0.0602	1.686e-39	t	c	-15.188	4.265e-52
rs567994175	19	44900254	a	g	0.0122654	0.972805	0.5611	1.7526	0.1098	3.233e-07	++	MODIFIER	intronic	TOMM40	1.0067	1.51432	0.126537	0.00104038	2.73656	0.221	5.242e-06	a	g	4.203	2.636e-05
rs760136	19	44900601	a	g	0.643011	0.990704	0.3748	1.4547	0.0285	1.725e-39	++	MODIFIER	intronic	TOMM40	0.7959	0.775589	0.0323279	3.80772e-15	2.21643	0.0604	1.279e-39	a	g	15.166	5.951e-52
rs741780	19	44901174	t	c	0.643422	0.990726	0.375	1.45499	0.0285	1.575e-39	++	MODIFIER	intronic	TOMM40	0.7961	0.775418	0.0323339	3.64791e-15	2.21688	0.0604	1.208e-39	t	c	15.172	5.439e-52
rs394819	19	44901322	t	g	0.10191	1.00421	0.5166	1.67632	0.0406	3.764e-37	++	MODIFIER	intronic	TOMM40	0.8301	1.51188	0.0467677	9.70533e-19	2.29355	0.0815	2.217e-24	t	g	16.587	8.631e-62
rs405697	19	44901434	a	g	0.129661	0.96017	-0.2068	0.813182	0.0443	2.974e-06	--	MODIFIER	intronic	TOMM40	-0.256	0.824939	0.050282	0.000129543	0.774142	0.0932	0.006009	a	g	-4.951	7.377e-07
rs112019714	19	44901600	t	c	0.0537402	0.973563	-0.5996	0.549031	0.0538	7.228e-29	--	MODIFIER	intronic	TOMM40	-1.1244	1.50312	0.0628567	8.95182e-11	0.324847	0.1039	2.697e-27	t	c	-9.793	1.202e-22
rs543927984	19	44901692	c	g	0.0123303	0.975317	0.5626	1.75523	0.1092	2.591e-07	++	MODIFIER	intronic	TOMM40	0.9885	1.52827	0.125734	0.000742746	2.6872	0.2205	7.356e-06	c	g	4.174	2.994e-05
rs1038025	19	44901715	t	c	0.64307	0.990371	0.3741	1.45368	0.0285	2.542e-39	++	MODIFIER	intronic	TOMM40	0.7961	0.776002	0.0323337	4.39084e-15	2.21688	0.0605	1.329e-39	t	c	15.294	8.367e-53
rs1038026	19	44901805	a	g	0.650094	0.991321	0.3876	1.47344	0.0286	7.799e-42	++	MODIFIER	intronic	TOMM40	0.8212	0.768106	0.0324252	4.06857e-16	2.27323	0.0607	1.06e-41	a	g	15.429	1.053e-53
rs144618582	19	44901924	t	c	0.0144988	0.979752	-0.5482	0.577989	0.099	3.051e-08	--	MODIFIER	intronic	TOMM40	-0.9765	1.45248	0.11748	0.00148652	0.376627	0.1838	1.081e-07	t	c	-5.077	3.84e-07
rs1305062	19	44902264	c	g	0.379197	1.00373	-0.2374	0.788676	0.029	2.785e-16	--	MODIFIER	intronic	TOMM40	-0.5484	0.856979	0.0326536	2.28263e-06	0.577874	0.0632	4.286e-18	c	g	-10.847	2.066e-27
rs34215622	19	44903281	cg	c	0.476889	0.971049	-0.2592	0.771669	0.0282	4.386e-20	--	MODIFIER	UTR3	TOMM40	-0.6199	0.852874	0.0319256	6.20222e-07	0.537998	0.0606	1.578e-24
rs10119	19	44903416	a	g	0.321277	0.993788	0.3952	1.48468	0.0288	7.64e-43	++	MODIFIER	UTR3	TOMM40	0.7892	1.32405	0.0327206	9.61624e-18	2.20163	0.0607	1.239e-38	a	g	17.47	2.421e-68
rs435380	19	44903861	a	g	0.101861	1.0026	0.5216	1.68472	0.0406	9.279e-38	++	MODIFIER	downstream	TOMM40	0.8411	1.51703	0.0468007	5.34758e-19	2.31892	0.0817	7.145e-25	a	g	16.78	3.407e-63
rs553730037	19	44903986	a	g	0.0120233	0.974737	-0.58	0.559898	0.1106	1.575e-07	--	MODIFIER	downstream	TOMM40	-1.0576	1.5303	0.127265	0.0008283	0.347288	0.2237	2.275e-06	a	g	-4.161	3.167e-05
rs72654461	19	44904069	a	g	0.0144933	0.979557	0.551	1.73499	0.099	2.629e-08	++	MODIFIER	downstream	TOMM40	0.9849	1.45327	0.117497	0.00146524	2.67754	0.1839	8.555e-08	a	g	5.09	3.581e-07
rs72654463	19	44904152	t	c	0.01433	0.979516	0.5513	1.73551	0.0997	3.175e-08	++	MODIFIER	downstream	TOMM40	0.9997	1.44439	0.118342	0.00189012	2.71747	0.1849	6.428e-08	t	c	5.09	3.581e-07
rs446037	19	44904180	t	g	0.101595	1.00401	0.5183	1.67917	0.0406	3.03e-37	++	MODIFIER	downstream	TOMM40	0.8328	1.51523	0.0468198	6.93774e-19	2.29975	0.0819	2.901e-24	t	g	16.749	5.718e-63
rs434132	19	44904463	c	g	0.122548	0.999879	-0.5604	0.570981	0.0377	4.517e-50	--	MODIFIER	downstream	TOMM40	-0.9257	1.5544	0.0433864	2.79571e-24	0.396254	0.0759	3.182e-34	c	g	-18.544	9.078e-77
rs7259620	19	44904531	a	g	0.450569	0.979158	-0.2846	0.752315	0.0285	1.572e-23	--	MODIFIER	downstream	TOMM40	-0.6786	0.835824	0.0320484	2.19585e-08	0.507327	0.062	6.688e-28	a	g	-10.649	1.762e-26
rs439382	19	44905218	a	g	0.0873503	0.971617	-0.5346	0.585904	0.0437	1.803e-34	--	MODIFIER	upstream	APOE	-0.8871	1.50298	0.0509314	1.24481e-15	0.411848	0.0848	1.347e-25	a	g	-14.941	1.775e-50
rs449647	19	44905307	a	t	0.289848	0.958129	-0.1495	0.861138	0.0304	8.672e-07	--	MODIFIER	upstream	APOE	-0.2523	1.12573	0.0346645	0.000634246	0.777012	0.0631	6.39e-05	a	t	-8.208	2.25e-16
rs405509	19	44905579	t	g	0.252731	1.00575	0.2216	1.24807	0.0307	5.744e-13	++	MODIFIER	upstream	APOE	0.4241	1.17115	0.0352439	7.36909e-06	1.52821	0.0629	1.607e-11	t	g	9.88	5.07e-23
rs440446	19	44905910	c	g	0.148732	0.976646	-0.2185	0.803723	0.0418	1.692e-07	--	MODIFIER	exonic	APOE	-0.3021	0.822646	0.0472092	3.54319e-05	0.739264	0.0896	0.0007495
rs545943117	19	44905978	a	g	0.0125705	0.976209	0.5575	1.7463	0.1093	3.385e-07	++	MODIFIER	intronic	APOE	1.0462	1.50112	0.125082	0.00116394	2.84681	0.2248	3.247e-06	a	g	4.201	2.653e-05
rs147236548	19	44906338	t	g	0.0141624	0.983538	0.5808	1.78747	0.0996	5.595e-09	++	LOW,MODIFIER	intronic	APOE	1.0431	1.48513	0.117925	0.000797042	2.838	0.1863	2.159e-08	t	g	5.041	4.623e-07
rs769449	19	44906745	a	g	0.0221228	0.981771	0.6875	1.98874	0.0781	1.307e-18	++	MODIFIER	intronic	APOE	0.9191	1.80353	0.0931225	2.40423e-10	2.50703	0.1433	1.405e-10	a	g	8.996	2.346e-19
rs769450	19	44907187	a	g	0.380133	1.01177	-0.2697	0.763609	0.0291	1.91e-20	--	MODIFIER	intronic	APOE	-0.6026	0.831988	0.0326368	1.74154e-08	0.547387	0.0643	6.933e-21	a	g	-11.564	6.277e-31
rs429358	19	44908684	t	c	0.208669	1.00747	-0.6882	0.50248	0.0315	1.22e-105	--	MODERATE,MODIFIER	exonic	APOE	-1.285	1.6891	0.0355971	4.40498e-49	0.276651	0.0679	7.709e-80	t	c	-26.08	6.09e-150
rs7412	19	44908822	t	c	0.109358	0.996933	-0.2637	0.768204	0.0482	4.414e-08	--	MODERATE,MODIFIER	exonic	APOE	-0.7615	0.844683	0.0525694	0.00132331	0.466965	0.1204	2.564e-10	t	c	-6.905	5.022e-12
rs1081105	19	44909698	a	c	0.0458949	0.994888	-0.6187	0.538644	0.0568	1.164e-27	--	MODIFIER	downstream	APOE	-1.14	1.53576	0.0662998	9.73501e-11	0.319819	0.1099	3.327e-25	a	c	-10.181	2.405e-24
rs1065853	19	44909976	t	g	0.119313	0.996521	-0.2919	0.746843	0.0466	3.747e-10	--	MODIFIER	downstream	APOE	-0.7385	0.817004	0.0510609	7.55033e-05	0.47783	0.1139	8.985e-11	t	g	-7.32	2.484e-13
rs439401	19	44911194	t	c	0.147339	1.01416	-0.2012	0.817749	0.0412	1.011e-06	--	MODIFIER	intergenic	APOE	-0.3827	0.856458	0.0461026	0.000776656	0.682017	0.0913	2.74e-05	t	c	-5.579	2.421e-08
rs445925	19	44912383	a	g	0.279339	1.00928	0.2694	1.30918	0.0296	9.692e-20	++	MODIFIER	intergenic	APOE	0.5048	1.21927	0.0338137	4.54502e-09	1.65665	0.0615	2.17e-16	a	g	11.552	7.236e-31
rs483082	19	44912921	t	g	0.447383	0.959679	0.2245	1.2517	0.0283	2.034e-15	++	MODIFIER	intergenic	APOE	0.4151	1.18482	0.032087	1.25434e-07	1.51452	0.0598	3.798e-12	t	g	8.836	9.929e-19
rs59325138	19	44913034	t	c	0.256066	0.959338	-0.2729	0.761169	0.0338	7.118e-16	--	MODIFIER	intergenic	APOE	-0.6216	0.831549	0.0378677	1.10864e-06	0.537084	0.0752	1.322e-16	t	c	-9.1	9.074e-20
rs584007	19	44913221	a	g	0.150848	0.977238	-0.2026	0.816605	0.0414	1.005e-06	--	MODIFIER	intergenic	APOE	-0.3924	0.857567	0.0464574	0.000941485	0.675434	0.0915	1.818e-05	a	g	-5.707	1.149e-08
rs438811	19	44913484	t	c	0.481652	0.968727	0.3135	1.36821	0.0283	1.803e-28	++	MODIFIER	upstream	APOC1	0.6293	1.25353	0.0320152	1.6904e-12	1.8763	0.0608	3.894e-25	t	c	11.501	1.297e-30
rs390082	19	44913574	t	g	0.294217	0.992478	-0.2916	0.747067	0.0295	4.669e-23	--	MODIFIER	upstream	APOC1	-0.5684	1.23062	0.0336624	7.06424e-10	0.566431	0.0611	1.303e-20	t	g	-12.021	2.767e-33
rs568979138	19	44915305	t	c	0.0123036	0.965741	0.5617	1.75365	0.111	4.202e-07	++	MODIFIER	intronic	APOC1	0.9547	1.5654	0.126024	0.00037657	2.59789	0.2345	4.683e-05	t	c	3.548	0.000388
rs3826688	19	44915704	t	c	0.153891	0.964784	-0.1982	0.820206	0.0413	1.625e-06	--	MODIFIER	intronic	APOC1	-0.3921	0.861905	0.0463077	0.00133113	0.675637	0.0916	1.859e-05	t	c	-5.93	3.022e-09
rs73052335	19	44916825	a	c	0.0239972	0.967353	-0.6077	0.544602	0.077	2.977e-15	--	MODIFIER	intronic	APOC1	-0.8345	1.66646	0.0920012	2.83959e-08	0.434091	0.1407	2.995e-09
rs432353	19	44916828	a	c	0.102882	0.968536	-0.4593	0.631726	0.0415	2.036e-28	--	MODIFIER	intronic	APOC1	-0.8129	1.39763	0.0483032	4.18786e-12	0.44357	0.0814	1.716e-23
rs389261	19	44917086	a	g	0.252305	0.974218	0.2246	1.25182	0.0311	5.058e-13	++	MODIFIER	intronic	APOC1	0.4289	1.17177	0.0357574	9.28492e-06	1.53557	0.0629	8.909e-12	a	g	10.682	1.23e-26
rs3925681	19	44917843	a	g	0.267114	0.934067	-0.2861	0.751187	0.0337	1.911e-17	--	MODIFIER	intronic	APOC1	-0.6235	0.821834	0.0378757	2.21249e-07	0.536065	0.0734	2.031e-17	a	g	-9.101	8.981e-20
rs150966173	19	44917947	t	c	0.0452052	0.989924	0.617	1.85336	0.0573	4.459e-27	++	MODIFIER	intronic	APOC1	1.1446	1.52413	0.0670315	3.23665e-10	3.14118	0.1101	2.552e-25	t	c	10.363	3.668e-25
rs12721046	19	44917997	a	g	0.0280023	0.970056	0.5475	1.72893	0.0729	5.728e-14	++	MODIFIER	intronic	APOC1	0.7717	1.57573	0.0866197	1.5243e-07	2.16344	0.1347	1.016e-08	a	g	7.214	5.423e-13
rs140480140	19	44918393	a	g	0.0469916	0.988644	0.6065	1.834	0.0567	9.581e-27	++	MODIFIER	intronic	APOC1	1.1623	1.49833	0.0661566	9.83694e-10	3.19728	0.1097	3.224e-26	a	g	10.013	1.34e-23
rs12721056	19	44918487	t	g	0.28307	0.937771	-0.2607	0.770512	0.0327	1.463e-15	--	MODIFIER	intronic	APOC1	-0.5218	0.828414	0.0369182	3.41609e-07	0.593451	0.0701	9.945e-14	t	g	-8.11	5.062e-16
rs484195	19	44918620	a	g	0.158955	0.938137	-0.2023	0.81685	0.0412	9.189e-07	--	MODIFIER	intronic	APOC1	-0.4321	0.867794	0.0463087	0.00219804	0.649144	0.0903	1.72e-06	a	g	-6.045	1.495e-09
rs745426712	19	44918715	a	ag	0.233131	0.936879	-0.2597	0.771283	0.0352	1.52e-13	--	MODIFIER	intronic	APOC1	-0.5932	0.841902	0.0395059	1.32403e-05	0.552556	0.0771	1.481e-14
rs12721051	19	44918903	c	g	0.0847465	0.991126	-0.5244	0.59191	0.0443	2.175e-32	--	MODIFIER	intronic	APOC1	-0.9793	1.43708	0.0515365	1.97719e-12	0.375574	0.0864	9.261e-30	c	g	-11.938	7.51e-33
rs56131196	19	44919589	a	g	0.197858	0.993311	0.2532	1.28814	0.0332	2.232e-14	++	MODIFIER	downstream	APOC1	0.5241	1.18139	0.0380746	1.19707e-05	1.68894	0.0674	7.258e-15	a	g	6.652	2.893e-11
rs4420638	19	44919689	a	g	0.203497	1.00141	-0.2388	0.787572	0.0328	3.111e-13	--	MODIFIER	downstream	APOC1	-0.4976	1.16943	0.0376036	3.15216e-05	0.607988	0.0667	8.711e-14	a	g	-6.347	2.193e-10
rs78959900	19	44920379	a	g	0.278	0.935386	-0.2561	0.774065	0.0329	6.519e-15	--	MODIFIER	intergenic	APOC1	-0.5219	0.833574	0.037149	9.5806e-07	0.593392	0.0704	1.274e-13	a	g	-7.939	2.041e-15
rs157591	19	44920677	a	g	0.109855	0.966092	0.4835	1.62174	0.0403	3.529e-33	++	MODIFIER	intergenic	APOC1	0.8311	1.4352	0.0468382	1.22094e-14	2.29584	0.079	7.202e-26	a	g	16.107	2.266e-58
rs188535946	19	44921809	a	g	0.0449556	0.98931	0.6111	1.84246	0.0576	2.893e-26	++	MODIFIER	intergenic	APOC1	1.1373	1.52435	0.0672228	3.58304e-10	3.11834	0.112	3.049e-24
rs7257018	19	44921884	t	c	0.0123099	0.961138	0.5123	1.66913	0.1126	5.356e-06	++	MODIFIER	intergenic	APOC1	0.8751	1.50495	0.127664	0.00136559	2.39912	0.2389	0.0002494	t	c	3.571	0.000356
rs157594	19	44921918	t	g	0.15805	0.936803	-0.2025	0.816686	0.0415	1.058e-06	--	MODIFIER	intergenic	APOC1	-0.451	0.869733	0.046449	0.00265779	0.636991	0.0923	1.042e-06
rs157595	19	44922203	a	g	0.158515	0.938163	-0.2053	0.814403	0.0415	7.296e-07	--	MODIFIER	intergenic	APOC1	-0.4512	0.86657	0.046398	0.00202453	0.636863	0.0923	1.015e-06	a	g	-5.9	3.645e-09
rs157596	19	44922848	t	c	0.255001	0.966874	0.2325	1.26175	0.0312	9.009e-14	++	MODIFIER	intergenic	APOC1	0.4416	1.18122	0.0357617	3.20538e-06	1.55519	0.0637	4.172e-12	t	c	10.268	9.804e-25
rs112855222	19	44923293	t	c	0.0122547	0.96036	0.5211	1.68388	0.1126	3.68e-06	++	MODIFIER	intergenic	APOC1	0.8766	1.52139	0.127645	0.00101106	2.40272	0.2389	0.0002434	t	c	4.226	2.376e-05
rs537196072	19	44923321	t	ta	0.0159131	0.923869	-0.4876	0.614098	0.1016	1.604e-06	--	MODIFIER	intergenic	APOC1	-0.6109	1.58011	0.113384	5.46227e-05	0.542862	0.2293	0.007711
rs157597	19	44923380	a	c	0.258669	0.966249	-0.2285	0.795726	0.0311	1.978e-13	--	MODIFIER	intergenic	APOC1	-0.4373	1.177	0.0356403	4.8166e-06	0.645778	0.0636	6.385e-12	a	c	-10.098	5.641e-24
rs157598	19	44923556	t	c	0.0965958	0.969558	0.4447	1.56002	0.043	4.204e-25	++	MODIFIER	intergenic	APOC1	0.7877	1.39274	0.0495593	2.31897e-11	2.19833	0.0862	6.255e-20	t	c	14.833	8.951e-50
rs545545889;rs71830320	19	44923805	caa	c	0.104501	0.967744	-0.4738	0.622632	0.0415	3.737e-30	--	MODIFIER	intergenic	APOC1	-0.8408	1.42577	0.0477869	1.14626e-13	0.431365	0.0839	1.152e-23
rs111789331	19	44923868	a	t	0.027911	0.96873	0.5379	1.71241	0.0734	2.302e-13	++	MODIFIER	intergenic	APOC1	0.7636	1.5623	0.0870328	2.95447e-07	2.14599	0.1365	2.236e-08	a	t	7.217	5.304e-13
rs4803770	19	44924096	c	g	0.261067	0.937127	0.2204	1.24658	0.0335	4.555e-11	++	MODIFIER	intergenic	APOC1	0.5295	0.871003	0.0376558	0.000244769	1.69808	0.073	4.076e-13	c	g	7.569	3.763e-14
rs157599	19	44924674	a	g	0.269886	0.952946	-0.2187	0.803563	0.0309	1.449e-12	--	MODIFIER	intergenic	APOC1	-0.3969	1.17564	0.0354836	5.10805e-06	0.672401	0.0628	2.563e-10	a	g	-9.524	1.662e-21
rs149345	19	44924826	t	g	0.255177	0.954409	-0.2349	0.79065	0.0313	6.22e-14	--	MODIFIER	intergenic	APOC1	-0.4272	1.18936	0.0359669	1.42488e-06	0.652333	0.0636	1.872e-11	t	g	-10.007	1.422e-23
rs4803772	19	44925202	t	c	0.226633	0.922651	-0.2539	0.775769	0.0359	1.454e-12	--	MODIFIER	intergenic	APOC1	-0.5799	0.843626	0.0402122	2.35025e-05	0.559954	0.0793	2.55e-13	t	c	-7.61	2.732e-14
rs10424663	19	44925842	a	g	0.0995842	0.952784	0.4561	1.57791	0.0425	7.495e-27	++	MODIFIER	upstream	APOC1P1	0.7274	1.44293	0.0490128	7.3624e-14	2.06969	0.0854	1.648e-17	a	g	13.879	8.457e-44
rs71352239	19	44926286	t	c	0.130733	0.927695	-0.2295	0.794931	0.0451	3.586e-07	--	MODIFIER	upstream	APOC1P1	-0.5093	0.854376	0.0505784	0.00186025	0.600916	0.0996	3.139e-07	t	c	-5.467	4.576e-08
rs139581131	19	44926778	t	g	0.051913	0.94184	0.3826	1.46609	0.0581	4.522e-11	++	MODIFIER	upstream	APOC1P1	0.6141	1.36429	0.0665109	3.00511e-06	1.84799	0.1193	2.658e-07	t	g	4.758	1.956e-06
rs5112	19	44927023	c	g	0.446677	0.937501	0.1383	1.14832	0.0284	1.127e-06	++	MODIFIER	ncRNA_exonic	APOC1P1	0.2649	1.106	0.0323503	0.00184379	1.3033	0.0594	8.216e-06	c	g	7.8	6.194e-15
rs79661634	19	45208852	a	g	0.0431454	0.963581	-0.3041	0.737787	0.0645	2.462e-06	--	MODIFIER	intergenic	BLOC1S3	-0.6384	1.22685	0.0735383	0.0054322	0.528137	0.1347	2.147e-06	a	g	-2.503	0.01231
rs60241830	19	49411237	t	g	0.0750013	0.967436	-0.2306	0.794057	0.0493	2.899e-06	--	MODIFIER	intronic	CCDC155	-0.0927	1.31092	0.0560109	1.34129e-06	0.911467	0.1038	0.3716	t	g	-1.943	0.05204
rs58877918	19	49415343	t	c	0.0768127	0.958766	0.2504	1.28454	0.0488	2.822e-07	++	MODIFIER	intronic	CCDC155	0.0822	1.34826	0.0553405	6.68149e-08	1.08567	0.1032	0.4257	t	c	2.293	0.02184
rs76772181	19	49417926	t	c	0.0738247	0.963422	0.2405	1.27188	0.0497	1.311e-06	++	MODIFIER	UTR3	CCDC155	0.1111	1.32041	0.0564447	8.47348e-07	1.11751	0.1049	0.2897	t	c	2.124	0.03369
rs79973087	19	49418176	t	c	0.0747378	0.962823	0.241	1.27252	0.0494	1.098e-06	++	MODIFIER	downstream	CCDC155	0.1174	1.31901	0.0561748	8.26601e-07	1.12457	0.1042	0.2596	t	c	2.077	0.03778
rs60517435	19	49419277	t	c	0.0742467	0.965148	0.2352	1.26516	0.0496	2.135e-06	++	MODIFIER	intergenic	CCDC155	0.1093	1.31199	0.0563266	1.42867e-06	1.1155	0.1049	0.2977	t	c	2.145	0.03192
rs182289545	19	49787501	a	c	0.0150051	0.922879	0.4893	1.63117	0.1046	2.868e-06	++	MODIFIER	intronic	AP2A1	0.6025	1.58648	0.116681	7.64089e-05	1.82668	0.2355	0.01053	a	c	3.054	0.002261
rs147466664	19	49814850	c	g	0.0199847	0.929444	0.431	1.5388	0.0909	2.144e-06	++	MODIFIER	intergenic	FUZ	0.6248	1.45406	0.103389	0.0002936	1.86787	0.1912	0.001085	c	g	3.498	0.000469
rs57658837	19	990217	a	g	0.178519	0.977515	0.1606	1.17422	0.0352	5.219e-06	++	LOW	intronic	WDR18	0.2534	1.14139	0.0402619	0.00102067	1.2884	0.0729	0.0005066	a	g	4.294	1.754e-05
rs77694075	1	46611908	t	c	0.0380474	0.966418	0.3082	1.36097	0.0683	6.453e-06	++	MODIFIER	intronic	MOB3C	0.4017	1.32981	0.0763247	0.000188054	1.49436	0.1533	0.00877	t	c	2.728	0.00638
rs74373277	1	59384560	t	c	0.0172812	0.924733	0.4365	1.54728	0.0969	6.618e-06	++	MODIFIER	intronic	FGGY	0.6315	1.4469	0.112309	0.00100416	1.88043	0.1915	0.0009742	t	c	1.769	0.07684
rs76037326	1	59395643	a	c	0.0264906	0.934815	-0.3671	0.69274	0.0807	5.409e-06	--	MODIFIER	intronic	FGGY	-0.6395	1.32225	0.0928115	0.00261488	0.527556	0.1635	9.155e-05	a	c	-2.222	0.0263
rs142495940	1	59398403	t	c	0.020553	0.927708	-0.4127	0.661861	0.0903	4.905e-06	--	MODIFIER	intronic	FGGY	-0.6876	1.37678	0.104487	0.00221227	0.502781	0.1797	0.0001296	t	c	-2.164	0.03047
rs139729358	1	59398483	t	c	0.0205531	0.927704	0.4127	1.51089	0.0903	4.905e-06	++	MODIFIER	intronic	FGGY	0.6876	1.37678	0.104487	0.00221188	1.98894	0.1797	0.0001296	t	c	2.169	0.03009
rs1390695	1	59400064	t	c	0.0205532	0.927708	0.4128	1.51104	0.0903	4.866e-06	++	MODIFIER	intronic	FGGY	0.6882	1.37678	0.104487	0.00221232	1.99013	0.1797	0.0001286	t	c	2.053	0.0401
rs17096905	1	59403125	a	g	0.0207062	0.927859	-0.4054	0.66671	0.0903	7.24e-06	--	MODIFIER	intronic	FGGY	-0.6957	1.3607	0.104404	0.00317691	0.498725	0.1803	0.0001135	a	g	-2.221	0.02633
rs4655494	1	66537193	a	g	0.326013	0.989094	-0.1325	0.875903	0.029	5.095e-06	--	MODIFIER	intronic	SGIP1	-0.2252	1.11037	0.0331089	0.00156658	0.798357	0.0605	0.0001973	a	g	-2.625	0.008655
rs967322	1	66537763	t	c	0.326013	0.989241	-0.1323	0.876078	0.029	5.273e-06	--	MODIFIER	intronic	SGIP1	-0.2253	1.11003	0.0331072	0.00161534	0.798277	0.0605	0.0001971	t	c	-2.618	0.00885
rs1947083	1	66539118	a	g	0.325989	0.989114	-0.1323	0.876078	0.029	5.229e-06	--	MODIFIER	intronic	SGIP1	-0.2253	1.11011	0.0331098	0.00160496	0.798277	0.0605	0.0001961	a	g	-2.632	0.008491
rs1338184	1	66539389	t	c	0.325983	0.989118	0.1323	1.14145	0.029	5.279e-06	++	MODIFIER	intronic	SGIP1	0.2249	1.11016	0.0331098	0.0015974	1.2522	0.0605	0.0002009	t	c	2.631	0.008515
rs1856315	1	66539546	a	g	0.321075	1.00873	0.1321	1.14122	0.0289	4.92e-06	++	MODIFIER	intronic	SGIP1	0.2253	1.11013	0.0329108	0.00150044	1.2527	0.0605	0.0001957	a	g	2.615	0.008924
rs1415974	1	66539820	t	c	0.325985	0.989052	0.1321	1.14122	0.029	5.345e-06	++	MODIFIER	intronic	SGIP1	0.2249	1.10988	0.0331119	0.00164161	1.2522	0.0604	0.0001984	t	c	2.544	0.01095
rs10889624	1	66540124	a	g	0.325985	0.98905	0.1322	1.14134	0.029	5.371e-06	++	MODIFIER	intronic	SGIP1	0.2253	1.10988	0.0331119	0.00164151	1.2527	0.0605	0.0001958	a	g	2.636	0.008378
rs10889625	1	66541552	t	c	0.313829	0.984633	0.1329	1.14214	0.0294	6.124e-06	++	MODIFIER	intronic	SGIP1	0.2398	1.10615	0.033518	0.00261332	1.27099	0.0612	9.015e-05	t	c	2.406	0.01614
rs11208903	1	66541618	t	c	0.313865	0.984265	0.1317	1.14077	0.0294	7.473e-06	++	MODIFIER	intronic	SGIP1	0.2387	1.10475	0.0335284	0.00296526	1.2696	0.0612	9.612e-05	t	c	2.336	0.0195
rs6658799	1	87905927	a	g	0.0138916	0.948303	0.4705	1.60079	0.106	9.047e-06	++	MODIFIER	intergenic	LINC01364	0.6196	1.5319	0.120649	0.000407624	1.85818	0.222	0.005266	a	g	2.22	0.02643
rs2492088	1	91797963	t	c	0.0222678	0.987261	0.3731	1.45223	0.0842	9.429e-06	++	LOW,MODIFIER	intronic	TGFBR3	0.2515	1.49679	0.0941055	1.82047e-05	1.28595	0.1889	0.183	t	c	2.426	0.01527
rs2480707	1	91799880	a	t	0.0222086	0.987471	-0.3756	0.686877	0.0843	8.28e-06	--	LOW,MODIFIER	intronic	TGFBR3	-0.2516	1.50143	0.0941443	1.58207e-05	0.777556	0.1889	0.1828	a	t	-2.456	0.01405
rs2492090	1	91808740	c	g	0.0221826	0.993749	0.3722	1.45092	0.0841	9.671e-06	++	LOW,MODIFIER	intronic	TGFBR3	0.2543	1.49393	0.0939689	1.93962e-05	1.28956	0.1888	0.178	c	g	2.456	0.01405
rs10747477	1	91841827	a	g	0.035989	0.910655	0.3152	1.37053	0.0711	9.387e-06	++	LOW,MODIFIER	intronic	TGFBR3	0.3587	1.35451	0.0801222	0.000152357	1.43147	0.1545	0.02025	a	g	2.791	0.005261
rs13042011	20	23684693	t	g	0.0572685	0.987749	0.2637	1.30174	0.0562	2.657e-06	++	MODIFIER	downstream	CST4	0.4079	1.24703	0.0639958	0.000561343	1.50366	0.1172	0.0004993	t	g	2.369	0.01786
rs13041727	20	23684696	c	g	0.0572357	0.987824	-0.2642	0.76782	0.0562	2.545e-06	--	MODIFIER	downstream	CST4	-0.4079	1.24784	0.0639978	0.000540755	0.665045	0.1172	0.0004993	c	g	-2.369	0.01786
rs2694890	20	46534269	c	g	0.458208	0.980295	-0.1252	0.88232	0.028	7.927e-06	--	MODIFIER	intergenic	ZNF334	-0.0714	0.867515	0.0321336	9.7407e-06	0.931089	0.0573	0.2129	c	g	-1.84	0.06581
rs2411	20	46541166	a	g	0.4568	0.98457	0.1259	1.13417	0.028	6.872e-06	++	MODIFIER	UTR3	OCSTAMP	0.0696	0.866297	0.0320758	7.65464e-06	1.07208	0.0574	0.2256	a	g	1.822	0.06849
rs847078	20	46541574	a	g	0.460152	0.993696	0.1261	1.1344	0.0279	6.116e-06	++	LOW	exonic	OCSTAMP	0.0659	0.86523	0.0319141	5.73484e-06	1.06812	0.0573	0.2503	a	g	1.809	0.07047
rs202396	20	46545387	a	c	0.464628	0.998013	0.13	1.13883	0.0279	3.047e-06	++	LOW	exonic	OCSTAMP	0.1032	0.871027	0.0317627	1.37809e-05	1.10871	0.058	0.07503	a	c	2.526	0.01153
rs150649913	20	52834642	a	t	0.0118836	0.982283	0.5132	1.67063	0.1146	7.552e-06	++	MODIFIER	intergenic	LINC01524	0.9489	1.49351	0.128514	0.00180045	2.58287	0.2534	0.0001801	a	t	2.062	0.0392
rs6091611	20	52867464	t	c	0.0435282	0.95149	0.2977	1.34676	0.0641	3.416e-06	++	MODIFIER	intergenic	LINC01524	0.4561	1.28502	0.0729779	0.000589608	1.57791	0.1341	0.0006716	t	c	2.138	0.03256
rs77189112	20	52868633	t	c	0.0434752	0.949909	0.3014	1.35175	0.0641	2.62e-06	++	MODIFIER	intergenic	LINC01524	0.4741	1.28368	0.0731013	0.000634926	1.60657	0.1337	0.0003889	t	c	2.18	0.02928
rs6097137	20	52876922	t	c	0.043611	0.949753	-0.296	0.743787	0.0641	3.9e-06	--	MODIFIER	intergenic	LINC01524	-0.4495	1.28479	0.0729821	0.000595625	0.637947	0.1342	0.0008111	t	c	-2.071	0.03839
rs6097140	20	52878961	t	c	0.0481508	0.952377	-0.2913	0.747291	0.0614	2.103e-06	--	MODIFIER	intergenic	LINC01524	-0.4466	1.28041	0.0695778	0.000381508	0.6398	0.1306	0.0006273
rs6097140	20	52878961	t	c	0.0429985	0.964458	-0.2913	0.747291	0.0614	2.103e-06	--	MODIFIER	intergenic	LINC01524	-0.0836	1.00715	0.0779627	0.92721	0.919799	0.1404	0.5517
rs6097145	20	52891546	a	g	0.0468701	0.959074	0.3078	1.36043	0.0617	6.081e-07	++	MODIFIER	intergenic	LINC01524	0.4661	1.30024	0.0699481	0.000174429	1.59377	0.1309	0.0003702	a	g	2.124	0.03364
rs145224768	20	52896277	t	c	0.0103974	0.975142	0.5707	1.76951	0.1212	2.51e-06	++	MODIFIER	intergenic	LINC01524	0.7594	1.70353	0.132906	6.12038e-05	2.13699	0.296	0.01029	t	c	1.887	0.05912
rs79225165	20	52915401	t	c	0.0533806	0.96217	0.2731	1.31403	0.0585	3.029e-06	++	MODIFIER	intergenic	LINC01524	0.3616	1.2827	0.0660088	0.000162091	1.43562	0.1263	0.004207	t	c	1.778	0.07541
rs183365774	20	56011194	a	t	0.0107022	0.941424	-0.537	0.584499	0.1198	7.394e-06	--	MODIFIER	intergenic	CBLN4	-0.3655	1.77523	0.132078	1.3905e-05	0.69385	0.2848	0.1994	a	t	-1.979	0.04787
rs6071396	20	60877727	a	g	0.0229526	0.966085	0.3812	1.46404	0.0848	7.008e-06	+-	MODIFIER	intergenic	MIR548AG2	-0.0194	1.60915	0.0943059	4.55214e-07	0.980787	0.1941	0.9204	a	g	1.883	0.05971
rs79789042	20	60878515	t	c	0.0232501	0.976854	0.3759	1.4563	0.084	7.721e-06	+-	MODIFIER	intergenic	MIR548AG2	-0.0303	1.59861	0.0931877	4.79571e-07	0.970154	0.1945	0.8761	t	c	1.912	0.05592
rs34197461	20	60878956	a	g	0.0506494	1.00145	0.2865	1.33176	0.0582	8.43e-07	++	MODIFIER	intergenic	MIR548AG2	0.0618	1.40818	0.0649972	1.39139e-07	1.06375	0.1305	0.6355	a	g	2.592	0.009529
rs62190555	20	809232	c	g	0.114857	0.920046	0.1967	1.21738	0.0429	4.425e-06	++	MODIFIER	intergenic	SLC52A3	0.2953	1.18118	0.0489778	0.00067426	1.34353	0.0885	0.0008473	c	g	1.713	0.08663
rs190875284	20	9800183	a	c	0.0118555	0.943948	0.5123	1.66913	0.1152	8.671e-06	++	MODIFIER	intronic	PAK5	0.6886	1.59741	0.12873	0.000274232	1.99093	0.2579	0.007572
rs73374202	21	42550781	t	c	0.0251645	0.995215	-0.3679	0.692186	0.0807	5.145e-06	--	MODIFIER	intronic	SLC37A1	-0.3206	1.46014	0.0892958	2.24429e-05	0.725713	0.1886	0.08917	t	c	-1.997	0.04584
rs149585346	21	42551892	a	at	0.0251008	0.993893	-0.3691	0.691356	0.0808	4.882e-06	--	MODIFIER	intronic	SLC37A1	-0.3122	1.46505	0.0893965	1.9385e-05	0.731835	0.1884	0.0975
rs35607824	22	38423189	c	g	0.0204607	0.999131	0.3849	1.46947	0.0867	9.035e-06	++	MODIFIER	intergenic	TPTEP2	0.5154	1.39995	0.10155	0.000923021	1.67431	0.1666	0.001974	c	g	3.682	0.0002313
rs73029351	2	177144655	t	c	0.209679	0.975774	-0.1488	0.861741	0.0333	7.955e-06	--	MODIFIER	intergenic	LINC01117	-0.1555	1.15808	0.0380817	0.000116268	0.855987	0.0688	0.0238	t	c	-1.948	0.05139
rs147921932	2	211410510	a	g	0.0115136	0.982587	0.5054	1.65765	0.1143	9.815e-06	++	MODIFIER	intronic	ERBB4	0.8348	1.50064	0.130458	0.00186283	2.30435	0.2373	0.0004357	a	g	1.987	0.04693
rs140239415	2	211422885	c	g	0.0123385	0.981907	-0.5176	0.595949	0.1108	2.971e-06	--	MODIFIER	intronic	ERBB4	-0.8433	1.5289	0.125589	0.000723727	0.430288	0.235	0.0003326	c	g	-1.952	0.05095
rs11893685	2	33672723	c	g	0.129016	0.979882	0.2073	1.23035	0.0436	2.006e-06	++	MODIFIER	intergenic	FAM98A	0.3008	0.834721	0.0494487	0.000258746	1.35094	0.0926	0.00116	c	g	3.947	7.922e-05
rs146099898	2	3682816	t	c	0.0422735	0.965157	-0.3005	0.740448	0.0643	2.923e-06	--	MODIFIER	intronic	ALLC	-0.3418	1.33514	0.0726282	6.90149e-05	0.71049	0.1379	0.01319	t	c	-2.603	0.00924
rs77075430	2	3689396	t	c	0.0384711	0.965162	-0.3207	0.725641	0.0669	1.621e-06	--	MODIFIER	intronic	ALLC	-0.4434	1.32989	0.0759613	0.000174637	0.64185	0.141	0.001657	t	c	-2.949	0.003193
rs150764782	2	3699022	g	gt	0.0698093	0.964573	-0.2299	0.794613	0.0515	8.059e-06	--	MODIFIER	intronic	ALLC	-0.3187	1.22423	0.0589623	0.00060104	0.727094	0.1058	0.002588
rs34420115	2	64977680	t	c	0.0144577	0.993843	0.4786	1.61381	0.1041	4.295e-06	++	MODIFIER	intergenic	LINC02245	0.2076	1.72061	0.115777	2.76836e-06	1.23072	0.238	0.383	t	c	1.886	0.05931
rs35761739	2	64978174	a	g	0.0145074	0.989833	0.471	1.60159	0.1043	6.329e-06	++	MODIFIER	intergenic	LINC02245	0.2475	1.69084	0.116285	6.28182e-06	1.28082	0.236	0.2943	a	g	1.877	0.0605
rs34283282	2	64978547	a	t	0.0147352	0.988952	-0.4718	0.623878	0.1042	5.954e-06	--	MODIFIER	intergenic	LINC02245	-0.2783	1.67661	0.115673	7.91217e-06	0.75707	0.2399	0.2461	a	t	-1.799	0.07199
rs6760502	2	7441908	a	c	0.0227698	0.954023	0.3777	1.45893	0.0849	8.586e-06	++	MODIFIER	ncRNA_intronic	LOC100506274	0.3312	1.47662	0.0952595	4.28508e-05	1.39264	0.1869	0.07628	a	c	3.686	0.0002274
rs139890978	3	101111138	a	g	0.129316	0.976788	0.1819	1.19949	0.0397	4.693e-06	++	MODIFIER	intergenic	ABI3BP	0.1381	1.21544	0.0453176	1.66787e-05	1.14809	0.0827	0.09501	a	g	0.976	0.3289
rs79310837	3	101121651	a	g	0.124705	0.965559	0.1881	1.20695	0.0404	3.22e-06	++	MODIFIER	intergenic	ABI3BP	0.1499	1.22154	0.046333	1.56704e-05	1.16172	0.0824	0.06899	a	g	2.174	0.02974
rs1355782609	3	12255451	t	ttgtg	0.0143335	0.969292	-0.4664	0.627256	0.1037	6.905e-06	--	MODIFIER	intergenic	SYN2	-0.5633	1.55155	0.117338	0.000181468	0.569327	0.2218	0.01112
rs151198120	3	179773347	a	g	0.0144689	0.981721	0.4569	1.57917	0.1007	5.736e-06	++	MODIFIER	intronic	USP13	0.3968	1.6067	0.114325	3.3585e-05	1.48706	0.2129	0.06233	a	g	1.916	0.05536
rs142453422	3	179780282	a	g	0.0138515	0.983535	-0.4796	0.619031	0.1021	2.626e-06	--	MODIFIER	intronic	USP13	-0.4146	1.64619	0.115959	1.71853e-05	0.660604	0.2152	0.05401	a	g	-2.156	0.03112
rs143725604;rs963846226	3	179782161	g	gaa	0.0137544	0.983492	0.4764	1.61027	0.1024	3.309e-06	++	MODIFIER	intronic	USP13	0.4151	1.63946	0.116483	2.19432e-05	1.51452	0.2152	0.05371
rs78084722	3	190373783	t	g	0.0240998	0.940875	0.3632	1.43792	0.0813	7.909e-06	++	MODIFIER	intergenic	CLDN1	0.3356	1.4516	0.0942226	7.64886e-05	1.39878	0.1608	0.03689	t	g	1.348	0.1775
rs80329397	3	190422533	a	c	0.0228567	0.923401	-0.3878	0.678548	0.0839	3.81e-06	--	MODIFIER	intergenic	CLDN16	-0.352	1.49165	0.0969926	3.74306e-05	0.70328	0.1674	0.03548	a	c	-1.711	0.0871
rs77356724	3	190423556	a	t	0.022976	0.923778	-0.3826	0.682086	0.0838	5.02e-06	--	MODIFIER	intergenic	CLDN16	-0.3507	1.48184	0.0968977	4.93374e-05	0.704195	0.1671	0.0359	a	t	-1.711	0.0871
rs75582018	3	190428661	a	t	0.0259002	0.923421	-0.3693	0.691218	0.0783	2.425e-06	--	MODIFIER	UTR3	TMEM207	-0.2489	1.50882	0.0909812	6.15453e-06	0.779658	0.1541	0.1062	a	t	-1.939	0.05244
rs543426715	3	190437799	t	g	0.0193448	0.911958	0.4099	1.50667	0.0911	6.815e-06	++	MODIFIER	intronic	TMEM207	0.3929	1.51532	0.10521	7.80095e-05	1.48127	0.1822	0.03106	t	g	1.451	0.1468
rs114476676	3	190457860	t	c	0.0193184	0.905879	-0.4075	0.665311	0.0914	8.311e-06	--	MODIFIER	intergenic	TMEM207	-0.396	1.50891	0.105759	0.000100308	0.673007	0.1819	0.02949	t	c	-2.487	0.01288
rs77430399	3	53960343	t	c	0.0276939	0.945985	-0.3455	0.707866	0.0781	9.776e-06	--	MODIFIER	intergenic	SELENOK	-0.2876	1.43469	0.0879594	4.0686e-05	0.750062	0.17	0.09068	t	c	-2.114	0.03454
rs79257953	3	53961879	a	g	0.0292372	0.943687	0.3516	1.42134	0.0764	4.229e-06	++	MODIFIER	intergenic	SELENOK	0.3206	1.43293	0.085886	2.80991e-05	1.37795	0.1676	0.05579	a	g	2.271	0.02313
rs146961339	4	102081250	t	c	0.0211251	0.985001	-0.3868	0.679227	0.0866	7.922e-06	--	MODIFIER	intergenic	BANK1	-0.4311	1.45473	0.0975509	0.000121872	0.649794	0.1879	0.02179	t	c	-2.245	0.02477
rs200593514	4	102093608	g	gc	0.0211289	0.984598	0.387	1.47256	0.0866	7.868e-06	++	MODIFIER	intergenic	BANK1	0.4315	1.45496	0.0975605	0.000121282	1.53957	0.188	0.02171
rs147469724	4	102095050	a	g	0.0211391	0.984968	0.387	1.47256	0.0866	7.76e-06	++	MODIFIER	intergenic	BANK1	0.4316	1.45504	0.0975131	0.000120068	1.53972	0.1879	0.02165	a	g	2.193	0.02831
rs146011552	4	102107240	t	c	0.0212314	0.984947	0.3861	1.47123	0.0866	8.205e-06	++	MODIFIER	intergenic	BANK1	0.43	1.45421	0.0973268	0.000119342	1.53726	0.1894	0.02321	t	c	2.196	0.02811
rs140237747	4	102109596	t	c	0.0214217	0.984692	0.3904	1.47757	0.0861	5.833e-06	++	MODIFIER	intergenic	BANK1	0.4265	1.46373	0.0967509	8.22201e-05	1.53189	0.1892	0.02418	t	c	2.192	0.02836
rs142888672	4	102120362	a	g	0.0212893	0.983983	0.3892	1.4758	0.0865	6.761e-06	++	MODIFIER	intergenic	BANK1	0.4472	1.45323	0.097265	0.000121554	1.56393	0.1888	0.01784	a	g	2.218	0.02655
rs138054334	4	102122108	t	c	0.0212605	0.983882	0.3907	1.47802	0.0865	6.261e-06	++	MODIFIER	intergenic	BANK1	0.4463	1.45627	0.0972823	0.000111638	1.56252	0.1888	0.01808	t	c	2.218	0.02655
rs146796003	4	102123555	t	c	0.02129	0.983952	-0.389	0.677734	0.0865	6.845e-06	--	MODIFIER	intergenic	BANK1	-0.4461	1.45324	0.097265	0.000121513	0.64012	0.1888	0.01812	t	c	-2.218	0.02655
rs149970512	4	102127813	t	c	0.0205653	0.981502	0.4124	1.51044	0.0874	2.403e-06	++	MODIFIER	intergenic	BANK1	0.479	1.48355	0.0985186	6.23589e-05	1.61446	0.1898	0.01161	t	c	2.222	0.02625
rs140689374	4	102132063	t	c	0.0213699	0.970184	-0.3869	0.679159	0.087	8.676e-06	--	MODIFIER	intergenic	BANK1	-0.4532	1.44651	0.0979606	0.000164322	0.635591	0.1892	0.0166	t	c	-1.936	0.05289
rs149071998	4	102134078	t	c	0.0216843	0.968175	0.392	1.47994	0.0864	5.665e-06	++	MODIFIER	intergenic	BANK1	0.469	1.44948	0.0973621	0.000137489	1.59839	0.1872	0.01223	t	c	1.911	0.056
rs144277732	4	102136790	t	c	0.0207691	0.967518	0.4035	1.49706	0.0879	4.374e-06	++	MODIFIER	intergenic	BANK1	0.4824	1.46518	0.099155	0.000116998	1.61996	0.1896	0.01095	t	c	1.926	0.05415
rs1443093	4	151539493	a	g	0.149266	0.980906	0.1686	1.18365	0.0373	6.037e-06	++	MODIFIER	intronic	FAM160A1	0.1169	1.2022	0.0424887	1.46255e-05	1.12401	0.0776	0.1318	a	g	3.972	7.13e-05
rs10155290	4	151614055	t	c	0.152338	0.975767	0.1692	1.18436	0.0371	4.986e-06	++	MODIFIER	intronic	FAM160A1	0.13	1.19845	0.0422991	1.87107e-05	1.13883	0.0768	0.0904	t	c	3.937	8.243e-05
rs12647742	4	151616216	t	c	0.146365	0.975304	0.1756	1.19196	0.0377	3.21e-06	++	MODIFIER	intronic	FAM160A1	0.1258	1.20975	0.0429545	9.29491e-06	1.13406	0.0787	0.1097	t	c	4.067	4.757e-05
rs76739370	4	163780810	t	c	0.0794994	0.972357	-0.2267	0.79716	0.0484	2.831e-06	--	MODIFIER	intronic	MARCHF1	-0.1035	1.29801	0.0547098	1.86413e-06	0.901676	0.104	0.3195	t	c	-1.778	0.07534
rs78624067	4	163787993	t	c	0.0745559	0.975601	-0.2255	0.798117	0.0498	6.01e-06	--	MODIFIER	intronic	MARCHF1	-0.1226	1.2889	0.0562551	6.43967e-06	0.884617	0.1074	0.2536	t	c	-1.577	0.1148
rs201109168;rs745640948	4	163788184	t	ta	0.0745812	0.975601	0.2243	1.25145	0.0499	6.841e-06	++	MODIFIER	intronic	MARCHF1	0.1175	1.28844	0.0562513	6.62818e-06	1.12468	0.1076	0.2746
rs7658986	4	66505212	a	c	0.023681	0.968266	0.397	1.48736	0.0836	2.057e-06	++	MODIFIER	intergenic	MIR1269A	0.6018	1.40787	0.0941806	0.000281053	1.8254	0.1818	0.0009315	a	c	2.149	0.0316
rs141838133	4	66563670	t	c	0.0188796	0.960729	0.5089	1.66346	0.091	2.235e-08	++	MODIFIER	intergenic	MIR1269A	0.4322	1.69223	0.100643	1.72452e-07	1.54064	0.213	0.04244
rs77717393	4	66621857	a	c	0.0154953	0.969494	0.467	1.5952	0.1014	4.158e-06	++	MODIFIER	intergenic	MIR1269A	0.4773	1.59173	0.11155	3.08733e-05	1.61172	0.2439	0.05034	a	c	1.829	0.06741
rs77454892	4	66689291	t	g	0.0150026	0.962627	0.5097	1.66479	0.1031	7.627e-07	++	MODIFIER	intergenic	MIR1269A	0.5173	1.66242	0.112475	6.21408e-06	1.67749	0.2577	0.04466	t	g	1.806	0.07087
rs187048403	4	66718772	t	g	0.0150551	0.961635	0.5032	1.65401	0.1028	9.781e-07	++	MODIFIER	intergenic	MIR1269A	0.2844	1.71887	0.111446	1.1719e-06	1.32896	0.2659	0.2847	t	g	1.67	0.09493
rs73219293	4	708380	a	g	0.113633	0.960256	-0.2096	0.810909	0.0466	6.83e-06	--	MODIFIER	intronic	PCGF3	-0.1354	0.790597	0.053973	1.34028e-05	0.873366	0.0922	0.142	a	g	-1.145	0.2522
rs4690292	4	709923	a	g	0.1106	0.958299	0.212	1.23615	0.0472	7.021e-06	++	MODIFIER	intronic	PCGF3	0.1018	0.777036	0.0551349	4.75112e-06	1.10716	0.0912	0.2647	a	g	1.45	0.1471
rs4690188	4	710141	c	g	0.110416	0.969163	-0.211	0.809774	0.047	7.124e-06	--	MODIFIER	intronic	PCGF3	-0.0989	0.777464	0.0548684	4.48236e-06	0.905833	0.091	0.2771	c	g	-1.478	0.1395
rs12374317	4	720131	t	g	0.10926	0.96869	-0.2185	0.803723	0.0473	3.875e-06	--	MODIFIER	intronic	PCGF3	-0.0989	0.769227	0.055317	2.10576e-06	0.905833	0.0914	0.2792	t	g	-1.452	0.1464
rs12374324	4	720426	a	g	0.0951955	0.967776	-0.2448	0.782861	0.0508	1.429e-06	--	MODIFIER	intronic	PCGF3	-0.18	0.765273	0.0590111	5.8036e-06	0.83527	0.0997	0.07092	a	g	-1.311	0.1898
rs150783610	4	724960	ca	c	0.0910212	0.955142	0.2475	1.28082	0.052	1.964e-06	++	MODIFIER	intronic	PCGF3	0.1945	0.766342	0.0604751	1.0795e-05	1.2147	0.1021	0.05677
rs73221121	4	728809	t	c	0.0932957	0.988512	-0.2586	0.772132	0.0512	4.404e-07	--	MODIFIER	intronic	PCGF3	-0.1868	0.75327	0.0593729	1.82351e-06	0.82961	0.1011	0.06447	t	c	-1.598	0.1101
rs4234853	4	741362	a	g	0.0892166	0.992514	-0.25	0.778801	0.0519	1.456e-06	--	MODIFIER	intronic	PCGF3	-0.1955	0.764304	0.0601912	7.98415e-06	0.822423	0.1024	0.05626	a	g	-1.509	0.1313
rs12505220	4	742186	t	c	0.0887767	0.986393	-0.247	0.781141	0.0521	2.11e-06	--	MODIFIER	intronic	PCGF3	-0.191	0.76608	0.0604553	1.04471e-05	0.826133	0.1026	0.06276	t	c	-1.471	0.1412
rs12502944	4	742266	a	g	0.0891656	0.988635	-0.2505	0.778411	0.0521	1.495e-06	--	MODIFIER	intronic	PCGF3	-0.1947	0.763653	0.0603398	7.86858e-06	0.823082	0.1029	0.05848	a	g	-1.499	0.1338
rs55990625	4	742697	t	c	0.0874805	0.987777	-0.242	0.785056	0.0523	3.75e-06	--	MODIFIER	intronic	PCGF3	-0.2005	0.77398	0.0606163	2.37114e-05	0.818321	0.1037	0.05319	t	c	-1.469	0.1418
rs140901791	4	74491481	a	g	0.0119113	0.973039	0.5159	1.67515	0.116	8.765e-06	++	MODIFIER	intergenic	AREG	1.0034	1.50274	0.12831	0.00150212	2.72754	0.2719	0.0002244	a	g	1.408	0.1592
rs138071631	4	74493633	t	g	0.0119114	0.973034	0.5159	1.67515	0.116	8.76e-06	++	MODIFIER	intergenic	AREG	1.0035	1.50273	0.12831	0.00150235	2.72781	0.2719	0.0002242	t	g	1.408	0.1592
rs544215943	4	74514067	a	aac	0.0119433	0.974016	0.5213	1.68422	0.1158	6.804e-06	++	MODIFIER	intergenic	AREG	1.0453	1.49489	0.128341	0.00173203	2.84425	0.2691	0.0001025
rs4690192	4	749882	a	g	0.0900764	0.988328	0.2481	1.28159	0.0517	1.605e-06	++	MODIFIER	intronic	PCGF3	0.1951	0.766056	0.0600281	9.01365e-06	1.21543	0.1018	0.05535	a	g	1.506	0.1322
rs73221200	4	750038	a	g	0.0898458	0.988568	-0.2466	0.781453	0.0518	1.926e-06	--	MODIFIER	intronic	PCGF3	-0.181	0.763782	0.0601569	7.48143e-06	0.834435	0.1018	0.07532	a	g	-1.505	0.1324
rs6845891	4	750445	t	c	0.0906058	0.988796	0.2381	1.26884	0.0515	3.694e-06	++	MODIFIER	intronic	PCGF3	0.1779	0.771839	0.0596981	1.4369e-05	1.19471	0.1015	0.07952	t	c	1.6	0.1096
rs17164964	4	751265	t	c	0.0906379	0.987241	0.2366	1.26693	0.0515	4.326e-06	++	MODIFIER	intronic	PCGF3	0.1788	0.773783	0.0596952	1.73724e-05	1.19578	0.1017	0.07869	t	c	1.586	0.1128
rs113758558	4	75298902	a	g	0.0524078	0.983258	-0.2616	0.769819	0.0582	6.898e-06	--	MODIFIER	intergenic	LINC02562	-0.4506	1.22572	0.0665098	0.00221267	0.637246	0.12	0.0001732	a	g	-0.913	0.3612
rs79588643	4	95549464	a	g	0.0127027	0.972913	0.55	1.73325	0.1142	1.471e-06	++	MODIFIER	upstream	UNC5C	0.6686	1.68355	0.127435	4.35773e-05	1.9515	0.2575	0.009406	a	g	3.097	0.001957
rs12233704	4	95550687	t	g	0.0133049	0.97186	0.5113	1.66746	0.1128	5.861e-06	++	MODIFIER	intergenic	UNC5C	0.673	1.60169	0.126115	0.000187614	1.96011	0.2527	0.007743	t	g	2.99	0.00279
rs143890453	5	103749985	a	t	0.01828	0.958531	-0.4168	0.659153	0.0936	8.487e-06	--	MODIFIER	intergenic	NUDT12	-0.6841	1.39047	0.107781	0.00222506	0.504544	0.1888	0.0002902	a	t	-1.098	0.2721
rs66809151	5	129620158	a	t	0.132589	0.993296	-0.1894	0.827455	0.0427	9.265e-06	--	MODIFIER	intronic	ADAMTS19	-0.1527	0.818065	0.0489226	4.04827e-05	0.858387	0.0876	0.08141	a	t	-2.056	0.03976
rs58017921	5	129621941	t	g	0.104156	0.987026	0.2115	1.23553	0.0479	9.966e-06	++	MODIFIER	intronic	ADAMTS19	0.1942	0.805006	0.0548751	7.72712e-05	1.21434	0.0979	0.04733	t	g	2.199	0.0279
rs67282124	5	129622710	t	g	0.142489	0.987449	-0.1858	0.83044	0.0414	7.266e-06	--	MODIFIER	intronic	ADAMTS19	-0.1766	0.828113	0.0473731	6.85463e-05	0.838115	0.0853	0.03839	t	g	-1.913	0.05577
rs72790701	5	129622732	a	g	0.142521	0.987381	0.1859	1.2043	0.0414	7.098e-06	++	MODIFIER	intronic	ADAMTS19	0.1764	0.82789	0.0473725	6.69096e-05	1.19292	0.0852	0.03831	a	g	1.926	0.05407
rs60614242	5	129628132	a	t	0.133321	0.994862	-0.1911	0.82605	0.0426	7.331e-06	--	MODIFIER	intronic	ADAMTS19	-0.1493	0.815383	0.0488076	2.8938e-05	0.861311	0.0874	0.08772	a	t	-2.04	0.0414
rs145132323;rs57699112	5	129628447	cttaaaa	c	0.133314	0.994765	0.1909	1.21034	0.0426	7.526e-06	++	MODIFIER	intronic	ADAMTS19	0.1484	0.815366	0.048811	2.89206e-05	1.15998	0.0875	0.08983
rs72792807	5	129642273	a	g	0.13333	0.995267	-0.1913	0.825885	0.0426	7.22e-06	--	MODIFIER	intronic	ADAMTS19	-0.1555	0.81683	0.0487734	3.35011e-05	0.855987	0.0877	0.07609	a	g	-1.929	0.05376
rs66596401	5	129647001	t	c	0.133382	0.995666	0.1906	1.20998	0.0426	7.755e-06	++	MODIFIER	intronic	ADAMTS19	0.1523	0.816765	0.0487603	3.31045e-05	1.16451	0.0877	0.08259	t	c	1.927	0.05397
rs6899246	5	129654614	a	g	0.103833	0.989526	-0.2136	0.807671	0.0479	8.21e-06	--	MODIFIER	intronic	ADAMTS19	-0.2014	0.804581	0.054901	7.48032e-05	0.817585	0.098	0.03993	a	g	-2.052	0.04017
rs67861289	5	129658005	t	c	0.133143	0.994267	-0.1914	0.825802	0.0427	7.192e-06	--	MODIFIER	intronic	ADAMTS19	-0.1498	0.815109	0.0488582	2.86128e-05	0.86088	0.0875	0.08686	t	c	-1.874	0.06087
rs66533614	5	129661909	a	t	0.133196	0.994091	-0.1902	0.826794	0.0426	8.215e-06	--	MODIFIER	intronic	ADAMTS19	-0.1495	0.816431	0.0488303	3.27523e-05	0.861138	0.0875	0.08758	a	t	-1.945	0.05176
rs55832192	5	129675414	c	g	0.133361	0.995708	-0.1892	0.827621	0.0426	8.889e-06	--	MODIFIER	intronic	ADAMTS19	-0.1462	0.81663	0.0487652	3.26749e-05	0.863985	0.0874	0.09453	c	g	-1.903	0.05701
rs67024572	5	129677668	t	c	0.133312	0.995646	0.191	1.21046	0.0426	7.417e-06	++	MODIFIER	intronic	ADAMTS19	0.1514	0.816049	0.0487846	3.08751e-05	1.16346	0.0876	0.08391	t	c	1.911	0.05598
rs7720745	5	129688508	a	g	0.133385	0.997077	0.1884	1.20732	0.0426	9.586e-06	++	MODIFIER	intronic	ADAMTS19	0.1372	0.815137	0.0487579	2.76364e-05	1.14706	0.0873	0.1159	a	g	1.98	0.04773
rs66729306	5	129702203	a	g	0.110473	0.983593	-0.2246	0.798836	0.0469	1.661e-06	--	MODIFIER	intronic	ADAMTS19	-0.3451	0.826623	0.0531246	0.000338177	0.70815	0.0997	0.0005352	a	g	-2.207	0.02729
rs7712345	5	129704716	a	g	0.115853	0.986466	0.2251	1.25245	0.0458	8.889e-07	++	MODIFIER	intronic	ADAMTS19	0.3106	0.818832	0.0521061	0.000125079	1.36424	0.096	0.001218	a	g	2.461	0.01384
rs66914714	5	129708126	t	g	0.115881	0.987708	-0.2243	0.799075	0.0458	9.535e-07	--	MODIFIER	intronic	ADAMTS19	-0.3112	0.819768	0.0520612	0.000134918	0.732567	0.096	0.001196
rs67759812	5	129708440	t	c	0.117429	0.985552	-0.2141	0.807268	0.0454	2.419e-06	--	MODIFIER	intronic	ADAMTS19	-0.3002	0.827939	0.051653	0.000256726	0.74067	0.0953	0.001635	t	c	-2.386	0.01705
rs56347470	5	129714351	a	g	0.115859	0.98634	-0.2249	0.798596	0.0458	9.162e-07	--	MODIFIER	intronic	ADAMTS19	-0.3123	0.819427	0.0521073	0.000132414	0.731762	0.0961	0.001155	a	g	-1.582	0.1136
rs67380325	5	129725959	a	g	0.115599	0.982021	0.2326	1.26188	0.046	4.341e-07	++	MODIFIER	intronic	ADAMTS19	0.3206	0.813349	0.0523811	8.01071e-05	1.37795	0.0964	0.0008866	a	g	2.35	0.01878
rs68000654	5	129725984	a	c	0.115619	0.981374	-0.2316	0.793263	0.046	4.813e-07	--	MODIFIER	intronic	ADAMTS19	-0.3217	0.814621	0.0523633	9.0193e-05	0.724916	0.0964	0.0008517	a	c	-2.445	0.01447
rs60222352	5	129727356	t	c	0.115372	0.981881	0.2303	1.25898	0.046	5.661e-07	++	MODIFIER	intronic	ADAMTS19	0.3186	0.815317	0.0523891	9.72525e-05	1.3752	0.0964	0.0009534	t	c	2.305	0.02119
rs67540991	5	129728523	a	t	0.110675	0.983011	0.2442	1.2766	0.0472	2.266e-07	++	MODIFIER	intronic	ADAMTS19	0.2977	0.795855	0.0537343	2.14349e-05	1.34676	0.0986	0.002534	a	t	2.255	0.02416
rs68061162	5	129731108	a	g	0.109515	0.980162	0.2396	1.27074	0.0473	3.977e-07	++	MODIFIER	intronic	ADAMTS19	0.2673	0.793721	0.0540568	1.92242e-05	1.30643	0.0973	0.006022	a	g	2.182	0.02915
rs67134787	5	129739827	t	g	0.106836	0.98337	-0.218	0.804125	0.0475	4.437e-06	--	MODIFIER	intergenic	ADAMTS19	-0.2074	0.801446	0.0544571	4.81452e-05	0.812695	0.0971	0.0326	t	g	-1.875	0.06083
rs7705150	5	129745959	a	g	0.106699	0.982848	0.2145	1.23924	0.0475	6.169e-06	++	MODIFIER	intergenic	ADAMTS19	0.2049	0.804478	0.0544456	6.44344e-05	1.2274	0.0968	0.0343	a	g	1.87	0.06146
rs67003735	5	129752953	a	c	0.106506	0.983284	-0.2103	0.810341	0.0474	9.354e-06	--	MODIFIER	intronic	MINAR2	-0.2118	0.810747	0.0543673	0.000113886	0.809127	0.0972	0.02928	a	c	-1.871	0.06129
rs60154643	5	159411234	cat	c	0.304311	0.951954	-0.1435	0.866321	0.0298	1.474e-06	--	MODIFIER	intergenic	LOC285626	-0.0865	1.1751	0.0341525	2.30774e-06	0.917136	0.0611	0.1568
rs200881090	5	160161690	ca	c	0.015638	0.955808	-0.4607	0.630842	0.102	6.331e-06	--	MODIFIER	intergenic	PWWP2A	-0.6224	1.52393	0.113771	0.000213066	0.536655	0.2306	0.006957
rs562024322	5	160161695	a	g	0.0154493	0.957388	-0.4734	0.622881	0.1021	3.56e-06	--	MODIFIER	intergenic	PWWP2A	-0.6229	1.54794	0.113879	0.000124678	0.536387	0.2307	0.00694	a	g	-3.408	0.0006544
rs1661996	5	22861685	a	g	0.232826	0.949655	0.1498	1.1616	0.0323	3.595e-06	++	MODIFIER	intergenic	CDH12	0.2642	1.11905	0.0372185	0.00250939	1.30239	0.0652	5.1e-05
rs1661997	5	22862477	t	c	0.233351	0.950457	0.1524	1.16463	0.0323	2.32e-06	++	MODIFIER	intergenic	CDH12	0.2624	1.12365	0.0371509	0.00170093	1.30005	0.0651	5.563e-05	t	c	1.311	0.1899
rs1707062	5	22869662	t	c	0.240691	0.951427	0.1512	1.16323	0.032	2.224e-06	++	MODIFIER	intergenic	CDH12	0.2535	1.12533	0.0367717	0.0013227	1.28853	0.0646	8.789e-05
rs780180	5	22876537	t	c	0.238637	0.950784	0.1477	1.15917	0.0321	4.166e-06	++	MODIFIER	intergenic	CDH12	0.2522	1.12061	0.0369094	0.00203474	1.28685	0.0649	0.0001028	t	c	1.154	0.2484
rs113892311	5	32745527	a	g	0.0429702	0.939413	-0.2963	0.743564	0.064	3.621e-06	--	MODIFIER	intronic	NPR3	-0.3091	1.33945	0.073273	6.64662e-05	0.734107	0.1311	0.01835	a	g	-2.096	0.03606
rs116568941	5	95808237	t	c	0.0138494	0.948899	0.4876	1.6284	0.1083	6.749e-06	++	MODIFIER	intergenic	RHOBTB3	0.7539	1.51985	0.121544	0.000572927	2.12527	0.2388	0.001593	t	c	3.007	0.002639
rs146511052	6	158641171	t	tctag	0.0194279	0.946158	0.4252	1.5299	0.0895	2.042e-06	++	MODIFIER	intronic	DYNLT1	0.4371	1.52413	0.102917	4.22592e-05	1.54821	0.1816	0.01611
rs550479650	6	41048647	cct	c	0.0120478	0.992486	-0.5199	0.59458	0.1089	1.816e-06	--	MODIFIER	intergenic	TSPO2	-0.4829	1.69936	0.12321	1.68004e-05	0.616992	0.2331	0.03832
rs185899528	6	41072133	a	g	0.0119746	0.998484	0.5163	1.67582	0.1089	2.121e-06	++	MODIFIER	intronic	OARD1	0.4807	1.69274	0.123274	1.95683e-05	1.61721	0.2323	0.03855	a	g	3.669	0.0002439
rs549240783	6	41073222	a	g	0.0117462	0.996126	0.5254	1.69114	0.1096	1.628e-06	++	MODIFIER	intronic	NFYA,OARD1	0.4807	1.71289	0.124255	1.4824e-05	1.61721	0.2324	0.0386	a	g	3.776	0.0001594
rs569253733	6	41073223	c	g	0.0117462	0.996126	-0.5254	0.591319	0.1096	1.625e-06	--	MODIFIER	intronic	NFYA,OARD1	-0.4809	1.71289	0.124255	1.4824e-05	0.618227	0.2324	0.03852	c	g	-3.697	0.0002178
rs578049250	6	41081415	a	g	0.0120938	0.992608	-0.5073	0.602119	0.1088	3.132e-06	--	MODIFIER	intronic	NFYA,OARD1	-0.4705	1.67823	0.123311	2.68528e-05	0.62469	0.2313	0.04192	a	g	-3.042	0.002347
rs114270731	6	41087252	c	g	0.0119219	0.997125	0.5192	1.68068	0.109	1.918e-06	++	MODIFIER	intronic	NFYA,OARD1	0.4746	1.70193	0.123448	1.6506e-05	1.60737	0.2325	0.04122	c	g	3.638	0.0002753
rs573656118	6	41100826	a	ag	0.0119263	0.996825	0.5183	1.67917	0.1091	2.008e-06	++	MODIFIER	UTR3	NFYA	0.4747	1.69999	0.123476	1.7284e-05	1.60753	0.2326	0.04124
rs149691406	6	41108255	t	tc	0.011878	0.993956	0.5239	1.6886	0.1092	1.616e-06	++	MODIFIER	ncRNA_intronic	ADCY10P1	0.4876	1.70608	0.123776	1.58978e-05	1.6284	0.2322	0.03571
rs114192765	6	41125609	a	t	0.0119313	0.996931	0.5189	1.68018	0.109	1.929e-06	++	MODIFIER	ncRNA_intronic	ADCY10P1	0.4859	1.69605	0.123497	1.8869e-05	1.62564	0.2319	0.03617	a	t	3.731	0.0001908
rs183667945	6	41126606	a	g	0.0118941	0.995862	0.5206	1.68304	0.1091	1.836e-06	++	MODIFIER	ncRNA_intronic	ADCY10P1	0.4859	1.69971	0.123671	1.79272e-05	1.62564	0.2319	0.03617	a	g	3.731	0.0001908
rs188745629	6	41129780	t	c	0.011895	0.995927	-0.5204	0.594283	0.1091	1.854e-06	--	MODIFIER	ncRNA_intronic	ADCY10P1	-0.4851	1.69967	0.123663	1.79188e-05	0.615636	0.232	0.03657	t	c	-3.105	0.001901
rs142319984	6	41130035	t	c	0.0119313	0.996931	0.5185	1.67951	0.109	1.97e-06	++	MODIFIER	ncRNA_intronic	ADCY10P1	0.484	1.69605	0.123497	1.8869e-05	1.62255	0.232	0.03697	t	c	3.105	0.001901
rs116748189	6	41142632	a	g	0.0119677	0.996654	-0.5236	0.592384	0.1088	1.504e-06	--	MODIFIER	intergenic	ADCY10P1	-0.4973	1.70061	0.123235	1.642e-05	0.608171	0.232	0.03206	a	g	-3.728	0.0001928
rs116515123	6	41153542	c	g	0.0118995	0.996813	0.5079	1.6618	0.1094	3.439e-06	++	MODERATE,MODIFIER	intronic	TREML1	0.466	1.68167	0.123913	2.73126e-05	1.59361	0.233	0.04553	c	g	3.765	0.0001662
rs59316704	6	41155658	t	c	0.0140831	0.992828	0.4681	1.59696	0.1014	3.86e-06	++	MODIFIER	intergenic	TREML1	0.417	1.62142	0.115413	2.81966e-05	1.5174	0.2119	0.04909	t	c	4.644	3.42e-06
rs73427267	6	41157002	a	g	0.12779	0.984664	0.1771	1.19375	0.0399	8.823e-06	++	MODIFIER	intergenic	TREML1	0.1655	1.19793	0.0453925	6.93549e-05	1.17998	0.0833	0.04694	a	g	5.927	3.082e-09
rs73427270	6	41157874	c	g	0.127867	0.984903	-0.1792	0.835939	0.0398	6.83e-06	--	MODIFIER	downstream	TREM2	-0.1659	1.20099	0.0453535	5.3874e-05	0.847131	0.0833	0.04637	c	g	-5.92	3.221e-09
rs2234256	6	41158917	a	g	0.130233	0.98663	-0.1798	0.835437	0.0395	5.348e-06	--	MODERATE,MODIFIER	exonic	TREM2	-0.172	1.19972	0.0449715	5.14541e-05	0.841979	0.0827	0.03751	a	g	-5.86	4.635e-09
rs73427275	6	41160857	t	g	0.129848	0.984185	-0.18	0.83527	0.0396	5.46e-06	--	MODIFIER	intronic	TREM2	-0.1669	1.20189	0.0450705	4.50108e-05	0.846284	0.0829	0.044	t	g	-5.841	5.177e-09
rs2234253	6	41161367	t	g	0.128423	0.985875	0.1791	1.19614	0.0398	6.634e-06	++	MODERATE	exonic	TREM2	0.1754	1.19745	0.0452708	6.88139e-05	1.19172	0.0831	0.03474	t	g	5.179	2.228e-07
rs61333415	6	41161893	t	c	0.127788	0.984204	0.1791	1.19614	0.0399	7.01e-06	++	MODIFIER	intronic	TREM2	0.1668	1.20048	0.0453849	5.67327e-05	1.18152	0.0833	0.04518	t	c	5.92	3.22e-09
rs61163257	6	41162321	a	g	0.127786	0.984216	0.1791	1.19614	0.0399	7.021e-06	++	MODIFIER	intronic	TREM2	0.1667	1.2005	0.0453857	5.66391e-05	1.1814	0.0833	0.04531	a	g	5.894	3.768e-09
rs59377666	6	41162424	a	g	0.139188	0.984617	0.1811	1.19854	0.0386	2.659e-06	++	MODIFIER	intronic	TREM2	0.1708	1.20215	0.043817	2.6476e-05	1.18625	0.0813	0.03552	a	g	5.459	4.778e-08
rs57488419	6	41162471	t	g	0.127657	0.984498	0.1788	1.19578	0.0399	7.26e-06	++	MODIFIER	intronic	TREM2	0.1685	1.19951	0.045405	6.16145e-05	1.18353	0.0833	0.04308	t	g	5.92	3.22e-09
rs2234247	6	41163990	a	g	0.127572	0.984969	-0.1769	0.837864	0.0399	9.33e-06	--	MODIFIER	upstream	TREM2	-0.1563	1.2007	0.0453941	5.59455e-05	0.855303	0.0837	0.06176	a	g	-5.895	3.741e-09
rs61599288	6	41164934	t	tg	0.127657	0.984387	0.1774	1.19411	0.0399	8.663e-06	++	MODIFIER	intergenic	TREM2	0.1545	1.20221	0.0453822	4.94752e-05	1.16707	0.0836	0.06465
rs58120101	6	41164939	a	c	0.127698	0.984618	0.1773	1.19399	0.0399	8.773e-06	++	MODIFIER	intergenic	TREM2	0.1545	1.20199	0.0453719	5.01486e-05	1.16707	0.0836	0.06473	a	c	5.903	3.559e-09
rs60112180	6	41165695	c	g	0.12985	0.984334	0.1794	1.1965	0.0396	5.879e-06	++	MODIFIER	intergenic	TREM2	0.1648	1.20166	0.0450674	4.5783e-05	1.17916	0.0829	0.04685	c	g	5.893	3.79e-09
rs57912127	6	41166121	a	g	0.129707	0.985044	0.177	1.19363	0.0396	8.036e-06	++	MODIFIER	intergenic	TREM2	0.1553	1.20119	0.0450727	4.76016e-05	1.16801	0.0833	0.06214	a	g	5.843	5.141e-09
rs57922857	6	41166534	a	c	0.12969	0.984809	-0.1771	0.837696	0.0396	7.938e-06	--	MODIFIER	intergenic	TREM2	-0.1553	1.20138	0.0450781	4.69973e-05	0.856158	0.0833	0.06208	a	c	-5.845	5.069e-09
rs61331691	6	41166599	t	c	0.129669	0.984557	-0.1774	0.837445	0.0397	7.642e-06	--	MODIFIER	intergenic	TREM2	-0.1561	1.20164	0.0450861	4.61733e-05	0.855474	0.0833	0.06085	t	c	-5.845	5.069e-09
rs73427289	6	41168348	t	c	0.129901	0.984015	0.1786	1.19554	0.0396	6.527e-06	++	MODIFIER	intergenic	TREM2	0.1634	1.20095	0.0450735	4.85604e-05	1.17751	0.0831	0.04945	t	c	5.904	3.55e-09
rs73427293	6	41168873	a	t	0.129807	0.984827	-0.1782	0.836775	0.0396	6.932e-06	--	MODIFIER	intergenic	TREM2	-0.1652	1.19963	0.0450813	5.40401e-05	0.847724	0.0832	0.04699	a	t	-5.935	2.947e-09
rs188737563	6	41169082	a	g	0.0142309	0.992904	-0.4682	0.626128	0.101	3.57e-06	--	MODIFIER	intergenic	TREM2	-0.4253	1.61741	0.114889	2.84991e-05	0.653574	0.2121	0.04495	a	g	-4.658	3.187e-06
rs77271767	6	41170296	t	c	0.0131577	0.991926	0.4707	1.60111	0.1047	6.914e-06	++	MODIFIER	intergenic	TREM2	0.4119	1.62923	0.119183	4.21344e-05	1.50968	0.219	0.06	t	c	4.712	2.458e-06
rs149606060	6	7814820	c	g	0.0171043	0.967814	0.4256	1.53051	0.0954	8.188e-06	++	MODIFIER	intronic	BMP6	0.4291	1.52899	0.107704	8.0685e-05	1.53587	0.2057	0.03699	c	g	2.996	0.002733
rs73716293	7	113636640	t	c	0.0984642	0.985803	-0.2005	0.818321	0.0442	5.727e-06	--	MODIFIER	intergenic	SMIM30	-0.1589	1.23669	0.0501585	2.28176e-05	0.853082	0.0934	0.08896	t	c	-3.632	0.0002817
rs2157934	7	115341890	t	c	0.371648	0.985914	0.1258	1.13406	0.0282	8.151e-06	++	MODIFIER	intergenic	LINC01392	0.1148	1.13791	0.0322802	6.27577e-05	1.12165	0.0579	0.04753	t	c	1.651	0.09864
rs78046089	7	42146285	t	c	0.0187919	0.951595	0.4472	1.56393	0.0938	1.846e-06	++	MODIFIER	intronic	GLI3	0.9351	1.33688	0.107768	0.00705754	2.54747	0.1901	8.694e-07	t	c	2.749	0.005982
rs114582354	7	42151726	t	g	0.0184881	0.94941	-0.4425	0.642428	0.0946	2.913e-06	--	MODIFIER	intronic	GLI3	-0.9194	1.33298	0.108911	0.00831455	0.398758	0.191	1.483e-06	t	g	-2.79	0.005264
rs17684339	7	70752696	a	g	0.0667152	0.980645	-0.2627	0.768973	0.0516	3.53e-07	--	MODIFIER	intronic	AUTS2	-0.2741	1.29595	0.0589136	1.08072e-05	0.760256	0.1068	0.01024	a	g	-3.418	0.0006303
rs10275428	7	71227269	t	c	0.0309558	0.953559	0.3376	1.40158	0.0736	4.479e-06	++	MODIFIER	intronic	GALNT17	0.4295	1.36176	0.08434	0.000251107	1.53649	0.1506	0.004356	t	c	2.882	0.003947
rs79843261	8	82974103	c	g	0.0107091	0.973802	-0.5175	0.596009	0.1157	7.695e-06	--	MODIFIER	intergenic	LOC101927141	-0.8026	1.50541	0.135894	0.00261098	0.448162	0.2204	0.0002709	c	g	-2.53	0.0114
rs77699672	8	82977902	a	g	0.0109025	0.974749	-0.5161	0.596844	0.115	7.221e-06	--	MODIFIER	intergenic	LOC101927141	-0.7922	1.51535	0.134317	0.00197141	0.452847	0.2227	0.0003751	a	g	-2.424	0.01537
rs1209570299	8	82981018	g	ga	0.0109042	0.974597	0.5159	1.67515	0.115	7.282e-06	++	MODIFIER	intergenic	LOC101927141	0.7918	1.51516	0.134321	0.00197804	2.20737	0.2227	0.0003773
rs147241012	9	104877775	a	g	0.0178949	0.955	-0.4139	0.661067	0.0929	8.461e-06	--	MODIFIER	intronic	ABCA1	-0.3342	1.54853	0.105731	3.53347e-05	0.715911	0.1949	0.0865	a	g	-1.306	0.1915
rs4880130	9	136707382	t	c	0.187092	0.987917	0.1569	1.16988	0.0351	7.692e-06	++	MODIFIER	intergenic	AGPAT2	0.2665	1.13062	0.0401428	0.00222625	1.30539	0.072	0.0002151	t	c	2.944	0.003239
rs56362410	9	19911235	a	g	0.388657	0.979407	-0.1287	0.879238	0.028	4.437e-06	--	MODIFIER	intergenic	SLC24A2	-0.1879	1.11593	0.0322171	0.000662319	0.828698	0.0569	0.0009606	a	g	-2.861	0.004227
rs1419259	9	19914831	a	g	0.332384	0.987324	-0.1324	0.875991	0.0288	4.447e-06	--	MODIFIER	intergenic	SLC24A2	-0.1705	1.12787	0.0330774	0.000274898	0.843243	0.0589	0.00382	a	g	-3.605	0.0003125
rs996579273	9	94612723	a	at	0.0307015	0.978156	0.3247	1.38362	0.0733	9.343e-06	++	MODIFIER	intronic	FBP1	0.3401	1.37747	0.0832742	0.000120188	1.40509	0.1542	0.02745
POS=base pair position in GRCH38
Allele1=effect allele on which the odds ratio is based
Allele2=non-effect allele
MACH R2=imputation quality metric from MACH
OR Meta=odds ratio from meta-analysis between MVP and ADGC
StdErr=standard error
Meta P=p-value from MVP/ADGC meta-analysis
Direction=effect direction of the odds ratios (MVP then ADGC)
The following columns show the MVP specific Ors, StdErrs, and p-values from the MVP cohort, the ADGC cohort, and the unstratified African American meta-analysis of the MVP and ADGC cohorts published in Molecular Psychiatry (Sherva et al. 2023)
The Sherva et al. results were generated on GRCh 37 using the 1000 genomes AFR reference panel for imputation

## Sheet: GE75
rsID	CHR	POS	Allele1	Allele2	Allele1 Frequency	MACH R2	Effect	OR Meta	StdErr Meta	P Meta	Direction	IMPACT	Region	Gene	Effect_ADGC	OR MVP	StdErr MVP	P MVP	OR ADGC	StdErr ADGC	P-value_ADGC	Allele1 Sherva et al.	Allele2 Sherva et al.	Zscore Sherva et al.	P Sherva et al.
rs114394677	10	3824915	a	g	0.0137453	0.803261	0.6026	1.82686	0.1335	6.41e-06	++	MODIFIER	intergenic	KLF6	0.6578	1.77119	0.166778	0.0006089	0.6578	0.2229	0.003165	a	g	1.655	0.09792
rs140153888	10	5059626	t	c	0.0866695	0.968766	0.2472	1.28044	0.0543	5.278e-06	++	MODIFIER	intronic	AKR1C3	0.2689	1.26502	0.0678247	0.000528106	0.2689	0.0906	0.002986	t	c	2.818	0.004832
rs10824617	10	78470470	a	g	0.0208622	0.987702	-0.4504	0.637373	0.0998	6.392e-06	--	MODIFIER	intergenic	LINC00595	-0.57	1.45274	0.127942	0.00351263	-0.57	0.1595	0.0003521	a	g	-1.996	0.04594
rs164246	10	78577514	t	c	0.0151167	0.979884	0.5046	1.65632	0.1131	8.067e-06	++	MODIFIER	intergenic	LINC00595	0.623	1.52037	0.148411	0.00475869	0.623	0.1745	0.0003561	t	c	2.142	0.03219
rs2802372	10	79287818	a	c	0.485031	0.937764	0.1419	1.15246	0.0318	8.203e-06	++	MODIFIER	intronic	ZMIZ1	0.1704	0.883577	0.0407264	0.00237196	0.1704	0.051	0.0008276	a	c	4.025	5.698e-05
rs554149101	10	79421166	t	c	0.0159745	0.97623	0.5043	1.65583	0.1139	9.516e-06	++	MODIFIER	intronic	ZCCHC24	0.359	1.78693	0.140629	3.66112e-05	0.359	0.1941	0.06444	t	c	0.768	0.4423
rs116032826	11	112843274	t	c	0.0155409	0.961707	-0.5372	0.584382	0.1153	3.211e-06	--	MODIFIER	intergenic	LINC02764	-0.738	1.5073	0.147338	0.00535463	-0.738	0.1854	6.898e-05	t	c	-2.241	0.02502
rs543805552	11	133057010	a	g	0.0122427	0.953271	-0.6033	0.547004	0.1275	2.203e-06	--	MODIFIER	intronic	OPCML	-0.7523	1.66566	0.162472	0.00168748	-0.7523	0.2055	0.0002512	a	g	-2.236	0.02538
rs58906355	11	19570937	a	g	0.0287617	0.91447	0.4414	1.55488	0.0874	4.371e-07	++	MODIFIER	intronic	NAV2	0.3861	1.60944	0.111321	1.91199e-05	0.3861	0.141	0.006168	a	g	0.944	0.3451
rs16913909	11	25373150	t	c	0.124362	0.999999	0.2179	1.24346	0.0491	9.107e-06	++	MODIFIER	intergenic	LUZP2	0.2451	0.818433	0.063001	0.00147113	0.2451	0.0784	0.001778	t	c	0.36	0.7188
rs73441765	11	25373326	a	t	0.12398	1.0004	-0.2175	0.804528	0.0492	9.609e-06	--	MODIFIER	intergenic	LUZP2	-0.2419	0.817294	0.0630899	0.0013842	-0.2419	0.0784	0.002041	a	t	-0.357	0.7214
rs530080594	11	38607883	a	at	0.0173642	0.90171	-0.5199	0.59458	0.1154	6.656e-06	--	MODIFIER	intergenic	LINC02760	-0.6486	1.56525	0.144106	0.00187627	-0.6486	0.1928	0.0007664
rs139807087	12	102456545	a	c	0.0138039	0.936151	0.566	1.76121	0.1266	7.768e-06	++	MODIFIER	intronic	IGF1	0.5735	1.75466	0.154832	0.000281753	0.5735	0.2198	0.009083	a	c	0.738	0.4606
rs61925113	12	75931890	t	c	0.0647504	0.970678	-0.2838	0.752917	0.0616	4.132e-06	--	MODIFIER	intergenic	KRR1	-0.3303	1.29514	0.0765156	0.000724899	-0.3303	0.104	0.001489	t	c	-2.76	0.005777
rs61925114	12	75931891	t	c	0.0648102	0.970217	0.2824	1.32631	0.0616	4.604e-06	++	MODIFIER	intergenic	KRR1	0.3281	1.29391	0.0765163	0.000758408	0.3281	0.104	0.001601	t	c	2.765	0.00569
rs61925117	12	75941178	a	g	0.0672916	0.968135	0.2732	1.31416	0.061	7.551e-06	++	MODIFIER	intergenic	KRR1	0.3449	1.26402	0.0757653	0.00198533	0.3449	0.1029	0.0008008
rs56172365	12	75950942	a	g	0.122371	0.964473	-0.2187	0.803563	0.0465	2.628e-06	--	MODIFIER	intergenic	KRR1	-0.2417	1.22763	0.0586999	0.00047617	-0.2417	0.0764	0.001563	a	g	-2.415	0.01572
rs74593091	12	76294108	a	c	0.0592421	0.975979	0.3285	1.38888	0.0724	5.766e-06	++	MODIFIER	ncRNA_intronic	LNCOG	0.2638	0.689776	0.0934219	7.02647e-05	0.2638	0.1147	0.0215	a	c	3.476	0.0005092
rs146781231	12	76294212	a	c	0.059212	0.976235	-0.328	0.720363	0.0724	5.942e-06	--	MODIFIER	ncRNA_intronic	LNCOG	-0.2638	0.690333	0.093412	7.27304e-05	-0.2638	0.1147	0.0215	a	c	-3.476	0.0005092
rs79496314	12	76294294	a	c	0.0587975	0.977375	-0.3241	0.723178	0.0726	8.141e-06	--	MODIFIER	ncRNA_intronic	LNCOG	-0.2557	0.691137	0.0936618	8.00817e-05	-0.2557	0.1151	0.02636	a	c	-3.489	0.0004843
rs55949640	12	76295342	c	g	0.0589943	0.975828	0.3252	1.38431	0.0727	7.6e-06	++	MODIFIER	ncRNA_intronic	LNCOG	0.2565	0.690316	0.0936242	7.54435e-05	0.2565	0.1152	0.02595	c	g	3.419	0.0006288
rs111794388	13	20373674	t	c	0.0497993	0.98005	0.2963	1.34487	0.067	9.683e-06	++	MODIFIER	intergenic	GJB6	0.2262	1.40078	0.0842074	6.27026e-05	0.2262	0.1105	0.04074	t	c	1.402	0.1609
rs114408757	13	27504550	a	g	0.023352	0.905851	-0.4429	0.642171	0.0998	9.036e-06	--	MODIFIER	intergenic	MTIF3	-0.3334	1.65198	0.123787	5.0103e-05	-0.3334	0.1686	0.04795	a	g	-0.81	0.4178
rs116530697	13	27508443	t	c	0.0237381	0.906177	-0.4547	0.634638	0.0986	3.961e-06	--	MODIFIER	intergenic	MTIF3	-0.351	1.66856	0.122784	3.05123e-05	-0.351	0.1653	0.03369	t	c	-0.826	0.4088
rs75693524	13	53479520	a	g	0.0140531	0.929257	0.5686	1.76579	0.1266	7.113e-06	++	MODIFIER	intergenic	LINC01065	0.7666	1.58982	0.156667	0.00308371	0.7666	0.2151	0.000364	a	g	2.106	0.03519
rs113165260	14	44977595	a	t	0.0717073	0.956897	-0.2576	0.772904	0.0573	6.943e-06	--	MODIFIER	intronic	TOGARAM1	-0.2384	1.31008	0.0736079	0.000243247	-0.2384	0.0913	0.008987	a	t	-1.39	0.1645
rs139511090	14	73313316	a	c	0.0213309	0.997456	-0.4699	0.625065	0.1025	4.524e-06	--	MODIFIER	intronic	NUMB	-0.4536	1.61112	0.122713	0.000101685	-0.4536	0.1862	0.01486	a	c	-0.685	0.4936
rs115402527	14	73600829	t	c	0.0278672	0.990142	0.4151	1.51452	0.0891	3.158e-06	++	MODIFIER	intergenic	ACOT4	0.289	1.61105	0.108729	1.15453e-05	0.289	0.1553	0.06275	t	c	1.467	0.1425
rs7401256	14	73649448	a	c	0.17068	0.998199	0.1968	1.2175	0.043	4.74e-06	++	MODIFIER	intronic	DNAL1	0.2018	0.823936	0.0546852	0.000397995	0.2018	0.0696	0.00372	a	c	0.943	0.3455
rs12587545	14	73706728	a	g	0.217886	0.980921	0.1783	1.19518	0.0388	4.294e-06	++	MODIFIER	intergenic	DNAL1	0.1697	0.832102	0.0497142	0.000218038	0.1697	0.062	0.00619
rs202246877	14	73709113	a	act	0.171116	0.990104	-0.1897	0.827207	0.0424	7.65e-06	--	MODIFIER	intergenic	DNAL1	-0.1952	0.830234	0.0545155	0.000643105	-0.1952	0.0674	0.003765
rs10142223	14	85766700	a	g	0.3989	0.971482	-0.1404	0.869011	0.0315	8.303e-06	--	MODIFIER	intergenic	FLRT2	-0.2115	1.09782	0.0406381	0.0216471	-0.2115	0.0499	2.205e-05	a	g	-0.745	0.4565
rs1982486	15	101132056	a	g	0.491036	0.906761	-0.1462	0.863985	0.0322	5.601e-06	--	MODIFIER	intergenic	LRRK1	-0.1254	0.852275	0.0414496	0.000115074	-0.1254	0.0511	0.01421	a	g	-2.611	0.009017
rs146502335	15	68277822	a	c	0.103177	0.966245	0.2265	1.2542	0.0497	5.205e-06	++	MODIFIER	UTR5	FEM1B	0.3367	1.16714	0.0639023	0.0155798	0.3367	0.0791	2.054e-05	a	c	2.152	0.03141
rs150718403	15	68281698	a	g	0.10331	0.966054	-0.2269	0.797	0.0496	4.803e-06	--	MODIFIER	intronic	FEM1B	-0.3373	1.16696	0.0638768	0.0156388	-0.3373	0.0788	1.874e-05	a	g	-2.25	0.02444
rs78511923	15	68288621	t	g	0.0506194	0.949082	0.3156	1.37108	0.0677	3.174e-06	++	MODIFIER	intronic	FEM1B	0.4283	1.27097	0.0876267	0.00621249	0.4283	0.1068	6.038e-05	t	g	1.431	0.1524
rs74483643	15	68288888	t	c	0.0600132	0.9555	0.2876	1.33322	0.0626	4.368e-06	++	MODIFIER	intronic	FEM1B	0.389	1.24552	0.0809602	0.00669115	0.389	0.0988	8.187e-05	t	c	1.392	0.1639
rs80042059	15	68294437	t	g	0.0508648	0.945208	0.3065	1.35866	0.068	6.638e-06	++	MODIFIER	UTR3	FEM1B	0.4173	1.26223	0.0877438	0.0079525	0.4173	0.1077	0.0001067
rs79699752	15	68294949	t	c	0.103324	0.956238	-0.2277	0.796363	0.0498	4.887e-06	--	MODIFIER	UTR3	FEM1B	-0.3317	1.17267	0.0641674	0.013056	-0.3317	0.0791	2.731e-05	t	c	-2.243	0.02487
rs148028949	15	70624149	t	c	0.0110338	0.920385	0.6733	1.9607	0.1443	3.095e-06	++	MODIFIER	intergenic	SALRNA3	0.8162	1.83632	0.174296	0.000488563	0.8162	0.2575	0.001526	t	c	1.823	0.0683
rs75846809	15	70845218	c	g	0.0112987	0.890285	0.6476	1.91095	0.1423	5.362e-06	++	MODIFIER	intronic	LARP6	0.6683	1.89117	0.174382	0.000258161	0.6683	0.2463	0.006658	c	g	1.635	0.1019
rs139475760	16	4265426	t	c	0.0174729	0.913519	0.5094	1.66429	0.1131	6.608e-06	++	MODIFIER	intronic	TFAP4	0.5645	1.61376	0.1412	0.000700807	0.5645	0.1887	0.00278	t	c	0.388	0.6981
rs151005950	16	4270403	c	g	0.0177917	0.916246	-0.5009	0.605985	0.1125	8.41e-06	--	MODIFIER	intronic	TFAP4	-0.5402	1.61554	0.139642	0.000592549	-0.5402	0.1897	0.004392	c	g	-0.395	0.6929
rs192485438	16	4274611	a	g	0.017722	0.915596	0.5021	1.65219	0.1125	8.104e-06	++	MODIFIER	intergenic	TFAP4	0.5411	1.61751	0.139792	0.000581681	0.5411	0.1896	0.004311	a	g	0.395	0.6929
rs143868782	16	63892720	t	c	0.0136311	0.955521	0.5859	1.79661	0.1233	2.011e-06	++	MODIFIER	intergenic	CDH8	0.5215	1.85731	0.15178	4.52056e-05	0.5215	0.2114	0.01361	t	c	2.016	0.04379
rs10781994	16	80541812	a	g	0.0918093	1.01054	-0.2599	0.771129	0.0572	5.558e-06	--	MODIFIER	ncRNA_intronic	LOC102724084	-0.2439	0.76237	0.074928	0.000293333	-0.2439	0.0886	0.005927	a	g	-3.296	0.0009819
rs116111853	16	83030891	t	c	0.0423027	0.907148	0.3601	1.43347	0.0748	1.453e-06	++	MODIFIER	intronic	CDH13	0.2958	1.48847	0.0940966	2.36764e-05	0.2958	0.1231	0.01626	t	c	1.521	0.1282
rs111723950	16	83036730	c	g	0.0480277	0.894611	-0.349	0.705393	0.071	8.838e-07	--	MODIFIER	intronic	CDH13	-0.2909	1.46721	0.0895754	1.87062e-05	-0.2909	0.1164	0.01242	c	g	-1.685	0.09202
rs73985169	17	47561708	a	c	0.0285645	0.972418	-0.3959	0.673074	0.0889	8.37e-06	--	MODIFIER	intronic	NPEPPS	-0.1279	1.67831	0.107173	1.35619e-06	-0.1279	0.1589	0.4211	a	c	-0.247	0.8052
rs140564244	17	50310233	a	g	0.0558062	0.972178	0.2952	1.3434	0.066	7.832e-06	++	MODIFIER	intergenic	TMEM92-AS1	0.2794	1.35432	0.0812735	0.000190083	0.2794	0.1133	0.01366	a	g	2.63	0.00853
rs112090691	17	50313116	t	c	0.0487465	0.968769	0.3124	1.3667	0.0705	9.255e-06	++	MODIFIER	intergenic	TMEM92-AS1	0.2912	1.38134	0.0863167	0.000182074	0.2912	0.122	0.01697	t	c	2.277	0.02276
rs142486042	17	79786467	t	taactc	0.0263208	0.915833	0.423	1.52653	0.0957	9.78e-06	++	MODIFIER	UTR3	CBX2	0.3683	1.56659	0.116085	0.000110166	0.3683	0.1689	0.02925
rs1450813	18	45117213	t	g	0.453227	0.977147	-0.1434	0.866407	0.0316	5.552e-06	--	MODIFIER	intergenic	SETBP1	-0.1228	0.855139	0.040382	0.000106504	-0.1228	0.0506	0.01516	t	g	-1.552	0.1206
rs7235333	18	45138390	t	c	0.516556	0.994407	-0.1557	0.855816	0.0312	6.304e-07	--	MODIFIER	intergenic	SETBP1	-0.131	0.842663	0.0398802	1.76615e-05	-0.131	0.0503	0.009233	t	c	-1.868	0.06169
rs7234638	18	45138735	a	g	0.518384	0.99625	-0.1457	0.864417	0.0312	3.063e-06	--	MODIFIER	intergenic	SETBP1	-0.1163	0.848655	0.0398173	3.76598e-05	-0.1163	0.0503	0.02074	a	g	-1.625	0.1041
rs35204845;rs398100844	18	45138933	t	tc	0.517246	0.992696	0.1523	1.16451	0.0313	1.103e-06	++	MODIFIER	intergenic	SETBP1	0.1215	0.842187	0.0399128	1.68342e-05	0.1215	0.0503	0.01585
rs35646420	18	45139415	a	ag	0.511076	0.998277	-0.147	0.863294	0.0312	2.391e-06	--	MODIFIER	intergenic	SETBP1	-0.1217	0.849638	0.0397668	4.17594e-05	-0.1217	0.0502	0.01529
rs1169920728	18	45141290	g	gtttct	0.499211	0.991349	0.1394	1.14958	0.0313	8.305e-06	++	MODIFIER	intergenic	SETBP1	0.1095	0.85369	0.0398977	7.34532e-05	0.1095	0.0504	0.02996
rs4890527	18	45143396	t	c	0.493457	0.98799	-0.1439	0.865974	0.0313	4.343e-06	--	MODIFIER	intergenic	SETBP1	-0.1132	0.849332	0.0399986	4.45027e-05	-0.1132	0.0504	0.02459	t	c	-1.651	0.09879
rs6507600	18	45143564	t	c	0.493545	0.987901	0.1451	1.15616	0.0313	3.651e-06	++	MODIFIER	intergenic	SETBP1	0.1142	0.848278	0.0400053	3.90342e-05	0.1142	0.0504	0.02348	t	c	1.646	0.09984
rs8090125	18	45152367	t	c	0.449847	0.996045	-0.1397	0.869619	0.0314	8.891e-06	--	MODIFIER	intergenic	SETBP1	-0.1288	0.863733	0.0400447	0.000253993	-0.1288	0.0508	0.01132	t	c	-1.43	0.1527
rs34274291	18	45155572	g	ga	0.494938	0.996898	-0.1438	0.866061	0.0312	4.084e-06	--	MODIFIER	intergenic	SETBP1	-0.1242	0.855463	0.0398126	8.81155e-05	-0.1242	0.0503	0.01354
rs60299126	18	57489680	a	g	0.0656415	0.975791	-0.268	0.764908	0.0602	8.451e-06	--	MODIFIER	UTR3	ONECUT2	-0.2541	1.31807	0.0758314	0.000270641	-0.2541	0.0989	0.01019	a	g	-1.289	0.1974
rs1210782962;rs781019898	18	67207791	g	gta	0.055702	0.93918	0.2924	1.33964	0.0661	9.55e-06	++	MODIFIER	intergenic	MIR5011	0.3928	1.25941	0.0839712	0.00601902	0.3928	0.107	0.0002399
rs2732224	18	75905714	a	g	0.206207	0.945827	-0.1925	0.824894	0.0398	1.31e-06	--	MODIFIER	intergenic	LINC01898	-0.1585	0.804987	0.0521675	3.20609e-05	-0.1585	0.0615	0.009985	a	g	-1.493	0.1354
rs4891099	18	75914805	t	g	0.266794	0.975694	0.1609	1.17457	0.0349	4.09e-06	++	MODIFIER	intergenic	LINC01898	0.1185	1.20533	0.0443224	2.515e-05	0.1185	0.0567	0.03667	t	g	1.591	0.1116
rs28734058	19	28340414	a	g	0.0208411	1.00553	-0.446	0.640184	0.1002	8.641e-06	--	MODIFIER	intergenic	LOC101927151	-0.3659	1.62678	0.12308	7.69994e-05	-0.3659	0.1728	0.03417	a	g	-3.362	0.0007742
rs34805185	19	35279881	t	c	0.238394	0.975699	-0.1822	0.833435	0.0376	1.247e-06	--	MODIFIER	downstream	USF2	-0.1544	0.817765	0.048753	3.68282e-05	-0.1544	0.059	0.008851	t	c	-1.231	0.2184
rs35478572	19	35280029	a	c	0.226399	0.974262	-0.1789	0.83619	0.0383	2.995e-06	--	MODIFIER	downstream	USF2	-0.1414	0.814847	0.0497942	3.92184e-05	-0.1414	0.0599	0.01828	a	c	-0.973	0.3306
rs7251432	19	35284538	a	g	0.232221	0.972556	0.1727	1.18851	0.0379	5.095e-06	++	MODIFIER	intronic	HAMP	0.143	0.824341	0.0492393	8.74182e-05	0.143	0.0592	0.01573	a	g	1.361	0.1734
rs2178774	19	35286082	a	t	0.564251	0.967793	0.1518	1.16393	0.0319	1.972e-06	++	MODIFIER	downstream	HAMP	0.1226	1.18611	0.0409624	3.08911e-05	0.1226	0.0509	0.01599	a	t	0.743	0.4577
rs200376758	19	3663176	a	attttt	0.0526871	0.9125	-0.3084	0.734621	0.0685	6.657e-06	--	MODIFIER	intronic	PIP5K1C	-0.3417	1.33415	0.0866326	0.000875334	-0.3417	0.1117	0.002214
rs142042446	19	44883210	g	gtaa	0.0251966	0.963869	-0.4044	0.667377	0.091	8.883e-06	--	MODIFIER	intronic	NECTIN2	-0.6978	1.1493	0.125598	0.267891	-0.6978	0.1321	1.264e-07
rs166907	19	44883598	a	g	0.109304	0.943656	-0.2584	0.772286	0.049	1.335e-07	--	MODIFIER	intronic	NECTIN2	-0.3917	1.18842	0.0628154	0.00599273	-0.3917	0.0783	5.6e-07	a	g	-10.31	6.331e-25
rs283811	19	44885243	a	g	0.384065	0.97084	-0.1513	0.85959	0.0322	2.666e-06	--	MODIFIER	intronic	NECTIN2	-0.202	1.1278	0.040915	0.00328755	-0.202	0.0523	0.0001121	a	g	-11.332	9.12e-30
rs200343558	19	44885622	ct	c	0.0298633	0.961993	0.3986	1.48974	0.0889	7.273e-06	++	MODIFIER	intronic	NECTIN2	0.5181	1.40393	0.108692	0.00179957	0.5181	0.1543	0.0007843
rs7254892	19	44886339	a	g	0.134027	0.958304	-0.2344	0.791045	0.0484	1.301e-06	--	MODIFIER	intronic	NECTIN2	-0.4023	0.872099	0.0608841	0.0245918	-0.4023	0.0799	4.776e-07	a	g	-2.179	0.02935
rs283815	19	44887076	a	g	0.456178	0.971761	-0.2015	0.817504	0.0318	2.335e-10	--	MODIFIER	intronic	NECTIN2	-0.2616	1.17928	0.0403091	4.29438e-05	-0.2616	0.0517	4.212e-07	a	g	-15.113	1.329e-51
rs184017	19	44891712	t	g	0.426162	0.989686	-0.1556	0.855901	0.0316	8.347e-07	--	MODIFIER	intronic	TOMM40	-0.2025	1.13536	0.0400618	0.001531	-0.2025	0.0513	7.882e-05	t	g	-11.923	8.929e-33
rs157581	19	44892457	t	c	0.449449	0.998399	-0.1938	0.823823	0.0315	7.424e-10	--	LOW,MODIFIER	exonic	TOMM40	-0.246	1.1767	0.0397846	4.31797e-05	-0.246	0.0515	1.771e-06	t	c	-14.131	2.437e-45
rs34404554	19	44892652	c	g	0.0934902	0.975733	-0.2719	0.76193	0.0507	8.129e-08	--	MODIFIER	intronic	TOMM40	-0.3576	1.2388	0.0655549	0.0010883	-0.3576	0.0799	7.648e-06	c	g	-6.87	6.409e-12
rs11556505	19	44892887	t	c	0.106248	0.984924	0.2287	1.25696	0.0482	2.059e-06	++	LOW,MODIFIER	exonic	TOMM40	0.2852	1.21118	0.0620189	0.00200584	0.2852	0.0765	0.0001912	t	c	5.356	8.52e-08
rs157582	19	44892962	t	c	0.450089	0.986744	0.1991	1.2203	0.0316	2.964e-10	++	MODIFIER	intronic	TOMM40	0.2469	1.18565	0.040034	2.10316e-05	0.2469	0.0515	1.652e-06	t	c	14.382	6.755e-47
rs157583	19	44893416	t	g	0.127778	0.950262	0.3462	1.41369	0.0456	2.971e-14	++	MODIFIER	intronic	TOMM40	0.4457	1.33213	0.0575734	6.32151e-07	0.4457	0.0745	2.179e-09	t	g	15.207	3.182e-52
rs77301115	19	44893716	a	g	0.0404802	0.978139	0.4091	1.50546	0.0731	2.17e-08	++	MODIFIER	intronic	TOMM40	0.5939	1.33305	0.094103	0.00225162	0.5939	0.116	3.064e-07	a	g	8.8	1.366e-18
rs112849259	19	44894050	t	c	0.0399728	0.977378	0.4183	1.51938	0.0736	1.307e-08	++	LOW,MODIFIER	exonic	TOMM40	0.6212	1.329	0.0947897	0.00269407	0.6212	0.1167	1.034e-07	t	c	8.834	1.006e-18
rs116881820	19	44894695	t	c	0.0397885	0.97975	-0.4187	0.657902	0.0735	1.238e-08	--	MODIFIER	intronic	TOMM40	-0.6241	1.32571	0.0949094	0.00297138	-0.6241	0.1163	8.006e-08	t	c	-9.079	1.097e-19
rs115908094	19	44894944	t	c	0.0141812	0.971156	0.562	1.75418	0.1192	2.417e-06	++	MODIFIER	intronic	TOMM40	0.6798	1.63459	0.150747	0.00111521	0.6798	0.1947	0.0004785	t	c	4.622	3.807e-06
rs157587	19	44894949	a	g	0.0805493	0.949481	-0.3403	0.711557	0.0553	7.443e-10	--	MODIFIER	intronic	TOMM40	-0.4472	1.31666	0.0701419	8.7813e-05	-0.4472	0.0898	6.391e-07	a	g	-13.334	1.467e-40
rs192030384	19	44895208	c	g	0.0141499	0.969988	-0.5574	0.572696	0.1194	3.048e-06	--	MODIFIER	intronic	TOMM40	-0.6789	1.62282	0.151216	0.00136563	-0.6789	0.1947	0.0004872	c	g	-4.622	3.807e-06
rs79398853	19	44895528	t	c	0.0395319	0.977595	0.4169	1.51725	0.0739	1.706e-08	++	MODIFIER	intronic	TOMM40	0.6204	1.32586	0.0953285	0.0030881	0.6204	0.1171	1.161e-07	t	c	9.07	1.194e-19
rs75687619	19	44896087	t	g	0.0398003	0.976994	0.4121	1.50999	0.0737	2.247e-08	++	MODIFIER	intronic	TOMM40	0.6092	1.32496	0.0950651	0.00307716	0.6092	0.1167	1.79e-07	t	g	8.852	8.578e-19
rs80069269	19	44896269	t	c	0.0140455	0.970637	0.5729	1.7734	0.1194	1.595e-06	++	MODIFIER	intronic	TOMM40	0.6837	1.65882	0.151102	0.000809725	0.6837	0.1947	0.0004464	t	c	4.629	3.68e-06
rs76366838	19	44896639	a	g	0.039784	0.977209	0.4154	1.51498	0.0738	1.773e-08	++	MODIFIER	intronic	TOMM40	0.6174	1.32563	0.0950602	0.00302338	0.6174	0.1169	1.284e-07	a	g	8.87	7.314e-19
rs150006531	19	44897227	t	tg	0.0454582	0.972613	-0.3695	0.69108	0.0698	1.178e-07	--	MODIFIER	intronic	TOMM40	-0.5576	1.27456	0.0902943	0.00721349	-0.5576	0.1099	3.864e-07
rs114536010	19	44897468	t	c	0.0394328	0.977297	0.418	1.51892	0.074	1.634e-08	++	MODIFIER	intronic	TOMM40	0.6188	1.33045	0.0953887	0.00276071	0.6188	0.1174	1.362e-07	t	c	9.004	2.169e-19
rs205909	19	44897518	t	g	0.109478	0.961359	-0.3764	0.686328	0.0484	7.22e-15	--	MODIFIER	intronic	TOMM40	-0.5019	1.35415	0.06087	6.33646e-07	-0.5019	0.0797	3.058e-10	t	g	-16.585	9e-62
rs491153	19	44899111	t	c	0.124201	0.975583	0.2927	1.34004	0.0462	2.277e-10	++	MODIFIER	intronic	TOMM40	0.3932	1.2648	0.0579169	4.99178e-05	0.3932	0.0764	2.652e-07	t	c	13.142	1.889e-39
rs490243	19	44899213	t	c	0.10419	0.98013	0.3622	1.43649	0.0491	1.633e-13	++	MODIFIER	intronic	TOMM40	0.4938	1.3315	0.0616555	3.42339e-06	0.4938	0.0812	1.189e-09	t	c	16.669	2.188e-62
rs417357	19	44899862	t	c	0.104453	0.979485	0.369	1.44629	0.049	5.362e-14	++	MODIFIER	intronic	TOMM40	0.5003	1.34113	0.0615371	1.84496e-06	0.5003	0.0812	7.109e-10	t	c	16.685	1.693e-62
rs148998607	19	44899925	a	g	0.0144657	0.972786	0.567	1.76297	0.1202	2.404e-06	++	MODIFIER	intronic	TOMM40	0.7201	1.62225	0.149383	0.00120053	0.7201	0.2026	0.0003794	a	g	4.927	8.348e-07
rs115881343	19	44899959	t	c	0.0401374	0.990257	0.4196	1.52135	0.0725	7.188e-09	++	MODIFIER	intronic	TOMM40	0.6436	1.30356	0.094254	0.00491427	0.6436	0.1135	1.414e-08	t	c	9.155	5.454e-20
rs1160985	19	44900155	t	c	0.64398	0.962591	-0.2452	0.782548	0.0325	4.776e-14	--	MODIFIER	intronic	TOMM40	-0.4155	0.871304	0.041553	0.000915131	-0.4155	0.0523	1.837e-15	t	c	-15.188	4.265e-52
rs760136	19	44900601	a	g	0.643859	0.962542	0.2467	1.2798	0.0326	3.503e-14	++	MODIFIER	intronic	TOMM40	0.4175	0.869926	0.0415479	0.000796817	0.4175	0.0524	1.705e-15	a	g	15.166	5.951e-52
rs741780	19	44901174	t	c	0.644078	0.962465	0.2451	1.27775	0.0326	5.42e-14	++	MODIFIER	intronic	TOMM40	0.4148	0.870459	0.0415549	0.000842069	0.4148	0.0525	2.645e-15	t	c	15.172	5.439e-52
rs394819	19	44901322	t	g	0.104656	0.97925	0.3616	1.43562	0.049	1.607e-13	++	MODIFIER	intronic	TOMM40	0.4901	1.33291	0.0615519	3.03107e-06	0.4901	0.081	1.424e-09	t	g	16.587	8.631e-62
rs112019714	19	44901600	t	c	0.052481	0.9854	-0.4046	0.667244	0.0649	4.431e-10	--	MODIFIER	intronic	TOMM40	-0.6478	1.27471	0.0837119	0.00373855	-0.6478	0.1026	2.756e-10	t	c	-9.793	1.202e-22
rs1038025	19	44901715	t	c	0.643759	0.961372	0.2453	1.278	0.0326	5.175e-14	++	MODIFIER	intronic	TOMM40	0.4144	0.869952	0.0415702	0.000804132	0.4144	0.0525	2.811e-15	t	c	15.294	8.367e-53
rs1038026	19	44901805	a	g	0.649639	0.964229	0.2468	1.27992	0.0327	4.06e-14	++	MODIFIER	intronic	TOMM40	0.4194	0.870554	0.0416525	0.000874228	0.4194	0.0526	1.618e-15	a	g	15.429	1.053e-53
rs144618582	19	44901924	t	c	0.0145403	0.973437	-0.5569	0.572983	0.1201	3.543e-06	--	MODIFIER	intronic	TOMM40	-0.708	1.60807	0.149158	0.00144856	-0.708	0.2026	0.0004732	t	c	-5.077	3.84e-07
rs34215622	19	44903281	cg	c	0.471825	0.954317	-0.1469	0.86338	0.0316	3.427e-06	--	MODIFIER	UTR3	TOMM40	-0.2672	0.931301	0.0403923	0.0780618	-0.2672	0.0509	1.553e-07
rs10119	19	44903416	a	g	0.319805	0.97101	0.2268	1.25458	0.0333	1.045e-11	++	MODIFIER	UTR3	TOMM40	0.4252	1.1109	0.0423522	0.0130188	0.4252	0.0541	3.826e-15	a	g	17.47	2.421e-68
rs435380	19	44903861	a	g	0.104788	0.979938	0.3704	1.44831	0.0489	3.477e-14	++	MODIFIER	downstream	TOMM40	0.5009	1.34293	0.06142	1.58222e-06	0.5009	0.0807	5.458e-10	a	g	16.78	3.407e-63
rs72654461	19	44904069	a	g	0.0144754	0.973312	0.568	1.76473	0.1203	2.349e-06	++	MODIFIER	downstream	TOMM40	0.7264	1.62016	0.14932	0.00123154	0.7264	0.2032	0.0003515	a	g	5.09	3.581e-07
rs72654463	19	44904152	t	c	0.0142377	0.972395	0.5866	1.79787	0.1209	1.227e-06	++	MODIFIER	downstream	TOMM40	0.7505	1.64468	0.150211	0.000925314	0.7505	0.2038	0.0002308	t	c	5.09	3.581e-07
rs446037	19	44904180	t	g	0.104417	0.980529	0.3703	1.44817	0.0489	3.887e-14	++	MODIFIER	downstream	TOMM40	0.5039	1.34019	0.0615212	1.94057e-06	0.5039	0.0808	4.576e-10	t	g	16.749	5.718e-63
rs434132	19	44904463	c	g	0.12529	0.974509	-0.4187	0.657902	0.0453	2.556e-20	--	MODIFIER	downstream	TOMM40	-0.5583	1.40216	0.0569516	2.93665e-09	-0.5583	0.0749	9.339e-14	c	g	-18.544	9.078e-77
rs439382	19	44905218	a	g	0.0895178	0.957271	-0.3498	0.704829	0.0525	2.741e-11	--	MODIFIER	upstream	APOE	-0.4622	1.32462	0.0666495	2.46467e-05	-0.4622	0.0853	6.057e-08	a	g	-14.941	1.775e-50
rs405509	19	44905579	t	g	0.254697	0.980146	0.1591	1.17246	0.0354	7.099e-06	++	MODIFIER	upstream	APOE	0.2718	1.09125	0.0453071	0.0539308	0.2718	0.0568	1.715e-06	t	g	9.88	5.07e-23
rs147236548	19	44906338	t	g	0.0144307	0.973863	0.5775	1.78158	0.1205	1.642e-06	++	LOW,MODIFIER	intronic	APOE	0.7559	1.62059	0.149078	0.00120164	0.7559	0.2046	0.0002206	t	g	5.041	4.623e-07
rs769449	19	44906745	a	g	0.0210162	0.973231	0.597	1.81666	0.0944	2.593e-10	++	MODIFIER	intronic	APOE	0.9051	1.36899	0.130813	0.0163541	0.9051	0.1365	3.304e-11	a	g	8.996	2.346e-19
rs429358	19	44908684	t	c	0.208411	0.983494	-0.518	0.595711	0.0373	9.095e-44	--	MODERATE,MODIFIER	exonic	APOE	-0.8056	1.42648	0.0467274	2.9215e-14	-0.8056	0.0621	1.769e-38	t	c	-26.08	6.09e-150
rs7412	19	44908822	t	c	0.104902	0.968661	-0.2679	0.764984	0.0539	6.57e-07	--	MODERATE,MODIFIER	exonic	APOE	-0.494	0.869401	0.0674139	0.037895	-0.494	0.0896	3.493e-08	t	c	-6.905	5.022e-12
rs1081105	19	44909698	a	c	0.0445703	0.99324	-0.422	0.655734	0.0694	1.18e-09	--	MODIFIER	downstream	APOE	-0.657	1.30516	0.0894505	0.00290773	-0.657	0.1099	2.227e-09	a	c	-10.181	2.405e-24
rs1065853	19	44909976	t	g	0.113764	0.967826	-0.2602	0.770897	0.0518	5.206e-07	--	MODIFIER	downstream	APOE	-0.4662	0.867873	0.0650767	0.0294376	-0.4662	0.0858	5.544e-08	t	g	-7.32	2.484e-13
rs445925	19	44912383	a	g	0.277625	0.976857	0.155	1.16766	0.0346	7.692e-06	++	MODIFIER	intergenic	APOE	0.1785	1.15103	0.043952	0.00137357	0.1785	0.0563	0.001525	a	g	11.552	7.236e-31
rs438811	19	44913484	t	c	0.480506	0.970424	0.1901	1.20937	0.0317	2.062e-09	++	MODIFIER	upstream	APOC1	0.2568	1.161	0.0402497	0.00020814	0.2568	0.0515	6.272e-07	t	c	11.501	1.297e-30
rs390082	19	44913574	t	g	0.291316	0.960521	-0.1791	0.836022	0.0343	1.809e-07	--	MODIFIER	upstream	APOC1	-0.1987	1.18164	0.0436627	0.000132031	-0.1987	0.0555	0.0003407	t	g	-12.021	2.767e-33
rs73052335	19	44916825	a	c	0.0231542	0.954788	-0.5538	0.574762	0.092	1.759e-09	--	MODIFIER	intronic	APOC1	-0.7878	1.42487	0.125251	0.00469877	-0.7878	0.1356	6.224e-09
rs432353	19	44916828	a	c	0.103161	0.948695	-0.407	0.665644	0.0494	1.643e-16	--	MODIFIER	intronic	APOC1	-0.5193	1.40447	0.0624491	5.35889e-08	-0.5193	0.0806	1.204e-10
rs389261	19	44917086	a	g	0.251894	0.962538	0.2012	1.22287	0.0361	2.455e-08	++	MODIFIER	intronic	APOC1	0.1608	1.25214	0.0454471	7.5112e-07	0.1608	0.0593	0.006669	a	g	10.682	1.23e-26
rs150966173	19	44917947	t	c	0.0442335	0.986837	0.3918	1.47964	0.0702	2.341e-08	++	MODIFIER	intronic	APOC1	0.6038	1.2872	0.0903277	0.00518969	0.6038	0.1114	5.879e-08	t	c	10.363	3.668e-25
rs12721046	19	44917997	a	g	0.0279537	0.96541	0.4578	1.58059	0.0861	1.059e-07	++	MODIFIER	intronic	APOC1	0.6919	1.30879	0.115722	0.0200492	0.6919	0.1289	7.963e-08	a	g	7.214	5.423e-13
rs140480140	19	44918393	a	g	0.0455863	0.986582	0.3819	1.46507	0.0692	3.447e-08	++	MODIFIER	intronic	APOC1	0.5974	1.26929	0.0893358	0.00760185	0.5974	0.1095	4.858e-08	a	g	10.013	1.34e-23
rs12721051	19	44918903	c	g	0.0832717	0.979366	-0.3832	0.681677	0.0527	3.73e-13	--	MODIFIER	intronic	APOC1	-0.599	1.26595	0.0684301	0.000568525	-0.599	0.0828	4.563e-13	c	g	-11.938	7.51e-33
rs157591	19	44920677	a	g	0.110267	0.941679	0.423	1.52653	0.0482	1.757e-18	++	MODIFIER	intergenic	APOC1	0.5355	1.42786	0.0608772	4.89252e-09	0.5355	0.079	1.24e-11	a	g	16.107	2.266e-58
rs188535946	19	44921809	a	g	0.0438783	0.986731	0.3922	1.48023	0.0711	3.518e-08	++	MODIFIER	intergenic	APOC1	0.601	1.30152	0.0904442	0.00357116	0.601	0.1152	1.808e-07
rs157596	19	44922848	t	c	0.254473	0.955475	0.1977	1.2186	0.0363	5.313e-08	++	MODIFIER	intergenic	APOC1	0.1674	1.23971	0.0454905	2.31698e-06	0.1674	0.0604	0.005552	t	c	10.268	9.804e-25
rs157597	19	44923380	a	c	0.25772	0.956795	-0.1894	0.827455	0.0361	1.619e-07	--	MODIFIER	intergenic	APOC1	-0.1633	1.22663	0.04533	6.59456e-06	-0.1633	0.0599	0.006404	a	c	-10.098	5.641e-24
rs157598	19	44923556	t	c	0.0968449	0.938938	0.4059	1.50065	0.0514	2.841e-15	++	MODIFIER	intergenic	APOC1	0.5521	1.37766	0.0647043	7.36439e-07	0.5521	0.0846	6.715e-11	t	c	14.833	8.951e-50
rs545545889;rs71830320	19	44923805	caa	c	0.104746	0.936416	-0.4175	0.658691	0.0497	4.691e-17	--	MODIFIER	intergenic	APOC1	-0.544	1.41123	0.0624753	3.51621e-08	-0.544	0.0822	3.626e-11
rs111789331	19	44923868	a	t	0.0280922	0.964193	0.4252	1.5299	0.0871	1.052e-06	++	MODIFIER	intergenic	APOC1	0.6379	1.29901	0.115857	0.0239464	0.6379	0.1321	1.371e-06	a	t	7.217	5.304e-13
rs157599	19	44924674	a	g	0.268877	0.943704	-0.1659	0.847131	0.0359	3.824e-06	--	MODIFIER	intergenic	APOC1	-0.1544	1.18843	0.0452019	0.0001339	-0.1544	0.0591	0.00902	a	g	-9.524	1.662e-21
rs149345	19	44924826	t	g	0.254416	0.943429	-0.1903	0.826711	0.0365	1.802e-07	--	MODIFIER	intergenic	APOC1	-0.1708	1.2233	0.0458184	1.08758e-05	-0.1708	0.0602	0.004582	t	g	-10.007	1.422e-23
rs10424663	19	44925842	a	g	0.102108	0.93144	0.3407	1.40593	0.051	2.395e-11	++	MODIFIER	upstream	APOC1P1	0.4362	1.33212	0.0638051	6.97252e-06	0.4362	0.0849	2.765e-07	a	g	13.879	8.457e-44
rs114436142	1	106662232	t	g	0.0323868	0.972968	0.4212	1.52379	0.0808	1.846e-07	++	MODIFIER	intergenic	LINC01677	0.4843	1.46319	0.103562	0.00023762	0.4843	0.1291	0.0001764	t	g	3.249	0.001158
rs10494049	1	106686459	a	c	0.0367289	0.981416	-0.3644	0.694613	0.0775	2.551e-06	--	MODIFIER	intergenic	LINC01677	-0.4544	1.36247	0.0983692	0.00166511	-0.4544	0.1257	0.0002991	a	c	-3.01	0.002609
rs56111213	1	106692630	t	c	0.0367289	0.981416	0.3635	1.43835	0.0775	2.703e-06	++	MODIFIER	intergenic	LINC01677	0.452	1.36246	0.0983692	0.00166525	0.452	0.1257	0.0003236	t	c	3.11	0.001871
rs12406406	1	106702554	a	g	0.0368984	0.982957	-0.367	0.69281	0.0776	2.271e-06	--	MODIFIER	intergenic	LINC01677	-0.5063	1.32461	0.098697	0.00439587	-0.5063	0.1257	5.616e-05	a	g	-3.011	0.002607
rs75190050	1	106703007	t	c	0.0281663	0.983411	0.4002	1.49212	0.0873	4.615e-06	++	MODIFIER	intergenic	LINC01677	0.5013	1.40019	0.111455	0.00252661	0.5013	0.1406	0.0003653	t	c	2.467	0.01362
rs17017464	1	106716885	a	c	0.0366908	0.985538	-0.3737	0.688183	0.0778	1.581e-06	--	MODIFIER	intergenic	LINC01677	-0.529	1.3209	0.0988864	0.00488606	-0.529	0.1262	2.777e-05	a	c	-3.03	0.002446
rs151326642	1	106741556	a	g	0.0217419	0.977685	-0.45	0.637628	0.0972	3.632e-06	--	MODIFIER	intergenic	LINC01677	-0.4839	1.53521	0.123923	0.000541914	-0.4839	0.1565	0.001993	a	g	-2.535	0.01126
rs140009905	1	116586550	c	g	0.0155738	0.951603	0.5827	1.79087	0.1161	5.203e-07	++	MODIFIER	intronic	IGSF3	0.6713	1.70521	0.144669	0.000225112	0.6713	0.1946	0.000563	c	g	1.456	0.1455
rs2852724	1	159106237	a	g	0.0596251	0.832159	0.3073	1.35975	0.0679	6.006e-06	++	MODIFIER	intergenic	AIM2	0.093	1.51386	0.0831787	6.18998e-07	0.093	0.1175	0.4285
rs2518566	1	159118148	t	c	0.0712603	0.852545	0.2749	1.3164	0.062	9.219e-06	++	MODIFIER	intergenic	AIM2	0.0544	1.47588	0.0763925	3.47992e-07	0.0544	0.1061	0.608	t	c	4.022	5.767e-05
rs2852728	1	159118323	a	g	0.0712606	0.852542	-0.2749	0.759648	0.062	9.216e-06	--	MODIFIER	intergenic	AIM2	-0.0544	1.47589	0.0763924	3.47696e-07	-0.0544	0.1061	0.6082
rs2183372	1	170534878	a	g	0.437332	0.971281	-0.1548	0.856586	0.0315	8.723e-07	--	MODIFIER	intronic	GORAB	-0.1984	1.13576	0.0402008	0.00154236	-0.1984	0.0506	8.729e-05	a	g	-1.576	0.1149
rs4656781	1	170541165	t	c	0.436404	0.974202	-0.1549	0.856501	0.0315	8.448e-07	--	MODIFIER	intronic	GORAB	-0.1986	1.13583	0.0401469	0.00151203	-0.1986	0.0506	8.734e-05	t	c	-1.54	0.1235
rs2421326	1	170543228	a	t	0.436347	0.97459	-0.1542	0.857101	0.0314	9.383e-07	--	MODIFIER	intronic	GORAB	-0.1965	1.13611	0.0401385	0.00147681	-0.1965	0.0506	0.0001017	a	t	-1.517	0.1292
rs6684497	1	232801289	t	c	0.290132	1.00191	-0.1562	0.855388	0.0336	3.418e-06	--	MODIFIER	intergenic	LINC01744	-0.1797	1.15223	0.042733	0.000913181	-0.1797	0.0545	0.000978	t	c	-1.587	0.1125
rs58722835	1	46517693	a	g	0.0118826	0.978922	0.6236	1.86563	0.1271	9.348e-07	++	MODIFIER	intergenic	DMBX1	0.6297	1.85897	0.160562	0.000112658	0.6297	0.2082	0.002496	a	g	3.035	0.002405
rs2805855	1	57556401	t	g	0.595217	0.976024	-0.1438	0.866061	0.0316	5.247e-06	--	MODIFIER	intronic	DAB1	-0.1678	0.879661	0.0405635	0.00157259	-0.1678	0.0503	0.000845	t	g	0.005	0.996
rs142176402	20	17846480	t	c	0.0188209	0.96202	0.4911	1.63411	0.1089	6.498e-06	++	MODIFIER	intergenic	BANF2	0.7355	1.42617	0.135863	0.00897897	0.7355	0.1821	5.342e-05	t	c	3.298	0.0009744
rs6127507	20	55481943	a	c	0.497542	0.957163	0.1652	1.17963	0.0316	1.764e-07	++	MODIFIER	intergenic	LINC01441	0.196	0.86446	0.0404099	0.000312989	0.196	0.0508	0.0001131	a	c	0.917	0.3591
rs74362380	20	62693066	t	c	0.0318208	0.980736	0.4423	1.55628	0.0821	7.065e-08	++	MODIFIER	intergenic	SLCO4A1	0.6154	1.3947	0.104873	0.00151293	0.6154	0.1318	3.021e-06	t	c	1.189	0.2345
rs116148618	20	62715204	t	c	0.0150313	0.976904	0.5384	1.71326	0.1188	5.883e-06	++	MODIFIER	intronic	NTSR1	0.8078	1.46489	0.149431	0.0106223	0.8078	0.196	3.749e-05	t	c	0.937	0.3486
rs75147111	20	62738811	a	c	0.0137809	0.964328	0.5466	1.72737	0.1227	8.415e-06	++	MODIFIER	intronic	NTSR1	0.8095	1.46136	0.156963	0.0156532	0.8095	0.1968	3.897e-05	a	c	0.976	0.3292
rs1338825939	22	18350758	t	g	0.0175484	0.649032	-0.6379	0.528401	0.1308	1.073e-06	--	MODIFIER	intergenic	FAM230D	-0.7356	1.78867	0.16428	0.000400852	-0.7356	0.2161	0.0006648
rs80041885	22	22009430	a	g	0.0189074	0.954796	0.5575	1.7463	0.1071	1.96e-07	++	MODIFIER	ncRNA_intronic	PRAMENP	0.4453	1.83553	0.128778	2.40403e-06	0.4453	0.1931	0.0211	a	g	0.414	0.6788
rs75690678	22	22014538	t	c	0.0183265	0.981987	0.5582	1.74752	0.1069	1.765e-07	++	MODIFIER	ncRNA_intronic	PRAMENP	0.4281	1.8533	0.128768	1.65666e-06	0.4281	0.1917	0.02549	t	c	0.575	0.5652
rs547078686	22	22037638	t	c	0.0167128	0.969033	-0.5878	0.555548	0.1111	1.23e-07	--	MODIFIER	ncRNA_intronic	PRAMENP	-0.4819	1.8915	0.13466	2.21032e-06	-0.4819	0.1968	0.01434	t	c	-0.436	0.6628
rs66883504	22	34297292	ct	c	0.529934	0.9891	-0.1404	0.869011	0.0311	6.491e-06	--	MODIFIER	intergenic	LARGE1	-0.1978	1.10993	0.0397389	0.00867461	-0.1978	0.0501	7.847e-05
rs5845159;rs763786511;rs796316888	22	34306058	ca	c	0.610064	0.972777	-0.1481	0.862345	0.0323	4.627e-06	--	MODIFIER	intergenic	LARGE1	-0.1884	1.13033	0.0413093	0.00302021	-0.1884	0.0519	0.0002788
rs148906491;rs375206957	22	34324302	a	aaaac	0.488662	0.989199	0.1411	1.15154	0.0311	5.79e-06	++	MODIFIER	intergenic	LARGE1	0.2133	1.10046	0.0397049	0.0159118	0.2133	0.0501	2.032e-05
rs76344186	2	134457549	t	c	0.0188605	0.911146	-0.5163	0.596724	0.1092	2.247e-06	--	MODIFIER	intronic	TMEM163	-0.4668	1.7205	0.135115	5.92076e-05	-0.4668	0.1852	0.0117	t	c	-1.984	0.04726
rs78828665	2	149619742	a	g	0.0367153	0.96063	-0.3561	0.700403	0.08	8.439e-06	--	MODIFIER	ncRNA_intronic	LOC101929231	-0.6144	1.22478	0.100954	0.0445964	-0.6144	0.131	2.713e-06	a	g	-1.402	0.1609
rs142079443	2	149639318	t	c	0.0368238	0.952641	0.3659	1.44181	0.08	4.82e-06	++	MODIFIER	ncRNA_intronic	LOC101929231	0.6169	1.24169	0.101051	0.0321744	0.6169	0.131	2.508e-06	t	c	1.213	0.2251
rs189784421	2	149641152	t	c	0.0368348	0.953505	0.3666	1.44282	0.08	4.539e-06	++	MODIFIER	ncRNA_intronic	LOC101929231	0.6169	1.2436	0.100952	0.0308078	0.6169	0.131	2.508e-06
rs11895267	2	149643383	a	g	0.0368259	0.951698	-0.3686	0.691702	0.08	4.069e-06	--	MODIFIER	ncRNA_intronic	LOC101929231	-0.623	1.24183	0.101092	0.0321562	-0.623	0.1308	1.923e-06
rs7607098	2	149648703	a	g	0.0384536	0.951286	0.3667	1.44296	0.0784	2.874e-06	++	MODIFIER	ncRNA_intronic	LOC101929231	0.623	1.23652	0.0992086	0.0323592	0.623	0.1278	1.093e-06	a	g	1.163	0.2448
rs143517014	2	152744973	a	c	0.0123849	0.941324	-0.5967	0.550626	0.1321	6.28e-06	--	MODIFIER	intronic	ARL6IP6	-0.7878	1.64477	0.162771	0.00223536	-0.7878	0.2261	0.000494	a	c	-1.206	0.2279
rs149366681	2	171984319	a	c	0.024313	0.985478	-0.4214	0.656128	0.094	7.433e-06	--	MODIFIER	downstream	HAT1	-0.7381	1.22809	0.121973	0.0920903	-0.7381	0.1477	5.777e-07	a	c	-1.234	0.217
rs5743116	2	189849242	t	c	0.111099	0.974991	-0.2117	0.809207	0.0478	9.555e-06	--	MODIFIER	intronic	PMS1	-0.2722	1.18871	0.0612518	0.0047692	-0.2722	0.0765	0.0003705	t	c	0.684	0.4941
rs72791793	2	33051432	a	c	0.0858508	0.980804	-0.2352	0.790413	0.0526	7.713e-06	--	MODIFIER	intronic	LTBP1	-0.2738	1.2323	0.0681758	0.00218505	-0.2738	0.0826	0.0009207	a	c	-1.687	0.09168
rs9860800	3	10988036	t	c	0.12038	0.958164	-0.2126	0.808479	0.0469	5.868e-06	--	MODIFIER	intergenic	SLC6A11	-0.2251	1.22775	0.0593306	0.000543516	-0.2251	0.0767	0.003328	t	c	-1.78	0.07504
rs4676684	3	121621689	t	c	0.345439	0.998411	-0.1573	0.854448	0.0326	1.384e-06	--	MODERATE	exonic	FBXO40	-0.1485	1.17644	0.0410871	7.65531e-05	-0.1485	0.0535	0.00549	t	c	-2.787	0.005325
rs4676685	3	121628254	a	g	0.339456	0.997569	0.1563	1.16918	0.0327	1.693e-06	++	MODIFIER	UTR3	FBXO40	0.1416	1.1795	0.0412663	6.32037e-05	0.1416	0.0534	0.007978	a	g	2.882	0.003957
rs75676415	3	1455950	t	c	0.0148591	0.983561	0.5164	1.67598	0.1166	9.444e-06	++	MODIFIER	intergenic	CNTN6	0.4332	1.75512	0.145329	0.000108491	0.4332	0.1953	0.02656	t	c	2.667	0.007643
rs72997522	3	1456192	a	g	0.0149211	0.983466	0.5271	1.69401	0.1163	5.835e-06	++	MODIFIER	intergenic	CNTN6	0.4343	1.78257	0.144736	6.50099e-05	0.4343	0.1954	0.02621	a	g	2.665	0.007703
rs138050464	3	154340689	g	ga	0.0214214	0.970092	0.4536	1.57397	0.0989	4.474e-06	++	MODIFIER	intronic	GPR149	0.5373	1.48911	0.1275	0.00179028	0.5373	0.1566	0.0006035
rs144855231	3	161800458	a	g	0.0247619	0.97891	0.4203	1.52242	0.0934	6.865e-06	++	MODIFIER	intergenic	OTOL1	0.612	1.35436	0.118569	0.0105209	0.612	0.1518	5.561e-05	a	g	3.639	0.0002738
rs115650861	3	161803878	a	t	0.0247742	0.977888	0.4271	1.53281	0.0931	4.534e-06	++	MODIFIER	intergenic	OTOL1	0.6253	1.35533	0.11859	0.0103533	0.6253	0.1505	3.25e-05	a	t	3.622	0.0002922
rs74412838	3	60451736	a	c	0.070266	0.940331	0.2696	1.30944	0.0607	8.874e-06	++	MODIFIER	intronic	FHIT	0.2598	1.31636	0.0751476	0.000254398	0.2598	0.1029	0.01156	a	c	0.49	0.6244
rs830662	3	71593577	a	g	0.0522837	0.973803	-0.3037	0.738082	0.066	4.146e-06	--	MODIFIER	intergenic	FOXP1	-0.2679	1.38456	0.0836207	9.97626e-05	-0.2679	0.1073	0.01258	a	g	-1.114	0.2654
rs188608504	4	182660086	a	g	0.0132523	0.958051	-0.6151	0.540587	0.1269	1.256e-06	--	MODIFIER	intronic	TENM3	-0.2839	2.11513	0.150412	6.34493e-07	-0.2839	0.2364	0.2298	a	g	-1.857	0.06332
rs183429647	4	182675410	a	g	0.0130345	0.943436	0.6184	1.85596	0.1286	1.531e-06	++	MODIFIER	intronic	TENM3	0.3092	2.10901	0.152939	1.06513e-06	0.3092	0.2379	0.1938	a	g	1.99	0.04654
rs34504352	4	8048540	a	g	0.0835126	1.00259	0.2466	1.27967	0.0538	4.505e-06	++	MODIFIER	intronic	ABLIM2	0.3596	1.18463	0.0697507	0.0151384	0.3596	0.0844	2.032e-05	a	g	1.119	0.263
rs11947858	4	8049885	c	g	0.0896649	1.0054	0.2412	1.27278	0.0519	3.417e-06	++	MODIFIER	intronic	ABLIM2	0.3345	1.19506	0.0672354	0.00804064	0.3345	0.0818	4.371e-05	c	g	0.734	0.4628
rs6596605	5	105232966	a	t	0.0202112	0.968025	-0.4713	0.62419	0.1056	8.028e-06	--	MODIFIER	intergenic	RAB9BP1	-0.5173	1.56612	0.12899	0.000505572	-0.5173	0.1837	0.004865	a	t	0.526	0.5986
rs147946575	5	105299369	a	c	0.0202664	0.97268	0.4653	1.59249	0.105	9.372e-06	++	MODIFIER	intergenic	RAB9BP1	0.5304	1.54129	0.128656	0.000772039	0.5304	0.1817	0.003507	a	c	-0.712	0.4766
rs151200739	5	105331930	a	c	0.0204995	0.969798	-0.4826	0.617177	0.1041	3.553e-06	--	MODIFIER	intergenic	RAB9BP1	-0.5411	1.57306	0.127703	0.000388896	-0.5411	0.1797	0.002599	a	c	0.793	0.4279
rs313617	5	110481848	a	g	0.774779	1.01331	0.1824	1.20009	0.0411	9.225e-06	++	MODIFIER	intronic	TMEM232	0.1288	0.799756	0.0546488	4.33595e-05	0.1288	0.0625	0.0392	a	g	1.837	0.06628
rs78034140	5	119713750	t	c	0.0232262	0.94602	0.4331	1.54203	0.0967	7.467e-06	++	MODIFIER	intergenic	FAM170A	0.509	1.47071	0.12317	0.00173721	0.509	0.156	0.001104	t	c	2.543	0.011
rs4246797	5	137490575	a	g	0.010756	0.447196	0.8516	2.34339	0.1909	8.183e-06	++	MODIFIER	intronic	SPOCK1	0.6631	2.62197	0.241186	6.42566e-05	0.6631	0.3125	0.03381	a	g	0.121	0.9037
rs4461625	5	137548921	a	t	0.0100658	0.467355	-0.8574	0.424264	0.1912	7.285e-06	--	MODIFIER	intergenic	SPOCK1	-0.6385	2.69375	0.242571	4.40512e-05	-0.6385	0.3105	0.03974	a	t	-0.141	0.8875
rs1281128605	5	20100803	g	ga	0.0130868	0.994178	-0.5806	0.559563	0.1272	5.007e-06	--	MODIFIER	intronic	CDH18	-0.4779	1.86764	0.152052	3.98533e-05	-0.4779	0.2322	0.03955
rs77154050	5	21892423	c	g	0.0472317	0.971584	0.3129	1.36738	0.0698	7.391e-06	++	MODIFIER	intronic	CDH12	0.2968	1.38007	0.0874733	0.000230853	0.2968	0.1159	0.01045	c	g	2.331	0.01976
rs116169817	5	21895684	t	c	0.0471801	0.971455	0.3142	1.36916	0.0699	6.882e-06	++	MODIFIER	intronic	CDH12	0.297	1.38253	0.0874973	0.00021387	0.297	0.116	0.01043	t	c	2.385	0.01706
rs7705869	5	21897228	a	g	0.0471463	0.971272	0.315	1.37026	0.0699	6.524e-06	++	MODIFIER	intronic	CDH12	0.297	1.38435	0.0875163	0.000202189	0.297	0.116	0.01043	a	g	2.346	0.01898
rs10037367	5	21899025	t	g	0.0471136	0.971381	0.3134	1.36807	0.0699	7.259e-06	++	MODIFIER	intronic	CDH12	0.2967	1.38128	0.0875781	0.000225829	0.2967	0.1159	0.01047	t	g	2.337	0.01945
rs975081856	5	21911849	a	at	0.0503997	0.96566	0.3322	1.39403	0.0672	7.7e-07	++	MODIFIER	intronic	CDH12	0.3278	1.39761	0.0850161	8.22859e-05	0.3278	0.1097	0.002805
rs200347682	5	21913298	g	gt	0.0501478	0.967271	0.3346	1.39738	0.0672	6.386e-07	++	MODIFIER	intronic	CDH12	0.3268	1.40397	0.085067	6.64375e-05	0.3268	0.1096	0.002863
rs114433206	5	21913360	a	t	0.0501476	0.967272	-0.3339	0.716125	0.0672	6.783e-07	--	MODIFIER	intronic	CDH12	-0.325	1.40397	0.0850672	6.64383e-05	-0.325	0.1097	0.003043	a	t	-2.46	0.01391
rs10472473	5	21915208	a	g	0.0501896	0.967455	0.3319	1.39361	0.0672	7.864e-07	++	MODIFIER	intronic	CDH12	0.3259	1.3987	0.0850805	8.01788e-05	0.3259	0.1096	0.002945	a	g	2.454	0.01412
rs10057401	5	21931848	t	c	0.04585	0.974777	-0.3348	0.715481	0.0702	1.828e-06	--	MODIFIER	intronic	CDH12	-0.3117	1.41635	0.0881012	7.78473e-05	-0.3117	0.116	0.007206	t	c	-2.544	0.01097
rs10061559	5	21939683	t	c	0.0550927	0.960027	-0.3151	0.729716	0.0656	1.584e-06	--	MODIFIER	intronic	CDH12	-0.3086	1.37548	0.0822646	0.000106498	-0.3086	0.1089	0.004614	t	c	-1.875	0.06074
rs113297169	5	21949745	a	g	0.0688162	0.964039	-0.2713	0.762388	0.0596	5.33e-06	--	MODIFIER	intronic	CDH12	-0.2762	1.30806	0.0748504	0.000333528	-0.2762	0.0986	0.005066	a	g	-1.548	0.1217
rs10035344	5	21956532	a	g	0.0412436	0.971586	0.338	1.40214	0.0739	4.843e-06	++	MODIFIER	intronic	CDH12	0.3257	1.41201	0.0927231	0.000198479	0.3257	0.1225	0.007817	a	g	2.486	0.01291
rs184476230	5	21956750	c	g	0.0410203	0.969644	0.3427	1.40875	0.0741	3.76e-06	++	MODIFIER	intronic	CDH12	0.3295	1.41952	0.092959	0.000164226	0.3295	0.1228	0.007274	c	g	2.492	0.0127
rs13354679	5	21957665	c	g	0.0413063	0.971497	0.3364	1.3999	0.0739	5.327e-06	++	MODIFIER	intronic	CDH12	0.3257	1.40861	0.092701	0.000219226	0.3257	0.1225	0.007831	c	g	2.976	0.002917
rs201462065	5	21969370	ct	c	0.0413037	0.974014	0.3397	1.40453	0.0738	4.162e-06	++	MODIFIER	intronic	CDH12	0.3257	1.41587	0.092476	0.000169674	0.3257	0.1225	0.007832
rs10055635	5	21972535	a	g	0.0511369	0.96647	-0.3147	0.730008	0.0679	3.559e-06	--	MODIFIER	intronic	CDH12	-0.3077	1.37529	0.0846893	0.000168077	-0.3077	0.1136	0.006763	a	g	-2.141	0.03224
rs200304136	5	21987030	t	ta	0.0522595	0.966628	-0.3073	0.73543	0.0674	5.144e-06	--	MODIFIER	intronic	CDH12	-0.2877	1.37431	0.0838094	0.000148393	-0.2877	0.1134	0.01114
rs7731807	5	21995589	c	g	0.052708	0.968189	0.2991	1.34864	0.067	7.987e-06	++	MODIFIER	intronic	CDH12	0.2748	1.3669	0.0834544	0.000180335	0.2748	0.1123	0.01441	c	g	1.881	0.05999
rs140875593	5	23252351	a	t	0.0238483	0.917756	-0.4597	0.631473	0.0954	1.452e-06	--	MODIFIER	intergenic	CDH12	-0.5734	1.46757	0.123276	0.00185969	-0.5734	0.1507	0.0001424	a	t	-1.123	0.2615
rs6879792	5	26443717	t	c	0.0595744	0.965561	-0.2882	0.749612	0.0638	6.325e-06	--	MODIFIER	intergenic	LINC02211	-0.3449	1.29187	0.0799224	0.001354	-0.3449	0.1061	0.001153	t	c	-1.585	0.1131
rs1389890	5	26447137	a	g	0.110204	0.874208	-0.2305	0.794136	0.051	6.221e-06	--	MODIFIER	intergenic	LINC02211	-0.2678	1.23068	0.0647963	0.0013583	-0.2678	0.0827	0.001197	a	g	-1.685	0.0919
rs183998182	5	26468320	t	g	0.0533128	0.970889	0.3297	1.39055	0.0664	6.857e-07	++	MODIFIER	intergenic	LINC02211	0.4058	1.33048	0.0834493	0.000622195	0.4058	0.1096	0.0002145	t	g	1.128	0.2594
rs150341097	5	26476358	t	c	0.0290879	0.961744	0.4344	1.54404	0.0875	6.948e-07	++	MODIFIER	intergenic	LINC02211	0.6597	1.34576	0.111069	0.0075028	0.6597	0.1422	3.497e-06	t	c	1.975	0.04821
rs138285695	5	26479376	t	c	0.0502708	0.979423	0.3148	1.36999	0.0682	3.959e-06	++	MODIFIER	intergenic	LINC02211	0.4138	1.2933	0.0858283	0.00272936	0.4138	0.1125	0.0002344	t	c	0.963	0.3355
rs148385029	5	26480655	a	c	0.0531869	0.976097	0.3321	1.39389	0.0664	5.61e-07	++	MODIFIER	intergenic	LINC02211	0.4133	1.33021	0.0832931	0.00061328	0.4133	0.1098	0.0001665	a	c	1.012	0.3114
rs115741522	5	26490374	a	g	0.0556876	0.979726	-0.2962	0.743639	0.0651	5.298e-06	--	MODIFIER	intergenic	LINC02211	-0.38	1.27968	0.0820917	0.00266406	-0.38	0.1067	0.0003671	a	g	-2.401	0.01636
rs6452340	5	26491431	t	c	0.0289391	0.957281	-0.4319	0.649274	0.0876	8.193e-07	--	MODIFIER	intergenic	LINC02211	-0.6537	1.33979	0.111788	0.00887919	-0.6537	0.141	3.578e-06	t	c	-2.009	0.04455
rs146652799	5	26514285	t	c	0.0552745	0.980691	-0.296	0.743787	0.0652	5.658e-06	--	MODIFIER	intergenic	LINC02211	-0.3802	1.27884	0.0823589	0.0028235	-0.3802	0.1068	0.0003722	t	c	-2.056	0.0398
rs143982117	5	26527279	t	c	0.0278144	0.959096	-0.4341	0.647847	0.0896	1.273e-06	--	MODIFIER	intergenic	LINC02211	-0.6691	1.33616	0.113846	0.0109103	-0.6691	0.1453	4.094e-06	t	c	-1.718	0.08576
rs6452344	5	26546206	a	g	0.055403	0.990154	-0.2912	0.747366	0.065	7.517e-06	--	MODIFIER	intergenic	LINC02211	-0.3803	1.26918	0.0820366	0.00366506	-0.3803	0.1066	0.0003593	a	g	-0.769	0.4421
rs116451336	5	26550812	a	g	0.0555211	0.991376	0.291	1.33776	0.0648	7.177e-06	++	MODIFIER	intergenic	LINC02211	0.3821	1.26682	0.081934	0.00389466	0.3821	0.106	0.0003143	a	g	2.083	0.03723
rs116048626	5	26557080	a	g	0.0555353	0.994106	-0.288	0.749762	0.0648	8.958e-06	--	MODIFIER	intergenic	LINC02211	-0.38	1.26274	0.08189	0.00438969	-0.38	0.1062	0.000348	a	g	-1.98	0.04772
rs115504887	5	26596183	a	c	0.0292759	0.973082	-0.3993	0.670789	0.0876	5.17e-06	--	MODIFIER	intergenic	LINC02211	-0.6191	1.30558	0.110949	0.0162459	-0.6191	0.1428	1.449e-05	a	c	-1.638	0.1014
rs114604666	5	35825757	a	t	0.0386848	0.982101	-0.353	0.702577	0.0764	3.812e-06	--	MODIFIER	intergenic	SPEF2	-0.3285	1.44225	0.094687	0.000109946	-0.3285	0.1293	0.01108	a	t	-1.557	0.1196
rs116058909	5	35831227	a	g	0.0391695	0.98019	-0.3508	0.704125	0.0761	4.027e-06	--	MODIFIER	intergenic	SPEF2	-0.343	1.42621	0.0944739	0.000171381	-0.343	0.1284	0.007541	a	g	-1.607	0.1082
rs147392381	6	143612626	a	t	0.0173661	0.952404	0.5464	1.72702	0.1113	9.147e-07	++	MODIFIER	intronic	PHACTR2	0.6808	1.60355	0.138688	0.000661821	0.6808	0.1866	0.0002632	a	t	1.674	0.09416
rs142335070	6	143658684	a	g	0.0186997	0.945747	-0.4916	0.611647	0.1094	6.926e-06	--	MODIFIER	intronic	PHACTR2	-0.6172	1.52787	0.135689	0.00178502	-0.6172	0.1847	0.000833	a	g	-1.227	0.2196
rs28430885	6	167506161	a	g	0.129378	0.853489	0.2169	1.24222	0.0489	9.203e-06	++	MODIFIER	intergenic	LOC105378127	0.2578	1.2135	0.0612995	0.0015953	0.2578	0.0811	0.001467	a	g	0.554	0.5798
rs11751537	6	7634898	a	g	0.123943	0.957685	0.207	1.22998	0.0458	6.188e-06	++	MODIFIER	intergenic	SNRNP48	0.3143	1.14192	0.05959	0.025947	0.3143	0.0716	1.139e-05	a	g	0.613	0.5397
rs146484756	7	122988115	t	c	0.018142	0.979536	-0.4806	0.618412	0.1079	8.485e-06	--	MODIFIER	intergenic	CADPS2	-0.5877	1.52298	0.134793	0.00180324	-0.5877	0.1802	0.001106	t	c	-1.807	0.07077
rs1181727	7	141417658	t	c	0.1519	0.929914	-0.2142	0.807187	0.0456	2.651e-06	--	MODIFIER	intronic	TMEM178B	-0.1979	0.797856	0.0596986	0.000155086	-0.1979	0.0707	0.005087	t	c	-2.695	0.007031
rs144573723	7	81599759	t	c	0.0177573	0.957378	-0.4863	0.614897	0.1072	5.723e-06	--	MODIFIER	ncRNA_intronic	LOC100128317	-0.5473	1.56203	0.138109	0.0012413	-0.5473	0.17	0.001287	t	c	-2.462	0.01381
rs11782759	8	143826551	c	g	0.12299	0.99457	-0.2191	0.803241	0.0472	3.408e-06	--	MODIFIER	intronic	PUF60	-0.1827	1.27349	0.0601052	5.76428e-05	-0.1827	0.0761	0.01643	c	g	-1.762	0.07811
rs115397416	8	16765307	a	c	0.0161032	0.919139	0.5273	1.69435	0.1156	5.057e-06	++	MODIFIER	intergenic	MSR1	0.2758	1.93042	0.142426	3.87274e-06	0.2758	0.1978	0.1632	a	c	1.358	0.1743
rs72640376	8	41906780	t	g	0.0415892	0.989057	-0.3442	0.708787	0.0778	9.798e-06	--	MODIFIER	intergenic	ANK1	-0.3051	1.44068	0.0964619	0.000153677	-0.3051	0.1318	0.02061	t	g	0.066	0.947
rs75607701	8	4424755	a	c	0.0244831	0.989144	0.4091	1.50546	0.0922	9.088e-06	++	MODIFIER	intronic	CSMD1	0.5282	1.37854	0.121556	0.0082675	0.5282	0.1414	0.000188	a	c	1.006	0.3144
rs2442629	8	6513555	a	g	0.494478	0.998014	-0.1401	0.869271	0.0309	5.69e-06	--	MODIFIER	intronic	ANGPT2,MCPH1	-0.0969	1.18246	0.0394988	2.20508e-05	-0.0969	0.0495	0.05026	a	g	-2.728	0.006378
rs28524839	8	68253325	t	c	0.0124153	0.930815	0.5822	1.78997	0.1289	6.284e-06	++	MODIFIER	intergenic	PREX2	0.3328	2.03688	0.158821	7.48672e-06	0.3328	0.2207	0.1315	t	c	2.257	0.02399
rs1426149	8	80183936	a	g	0.649751	1.01343	0.1573	1.17035	0.0332	2.12e-06	++	MODIFIER	intergenic	TPD52	0.1512	1.17497	0.042726	0.000160669	0.1512	0.0526	0.004033	a	g	2.68	0.007371
rs529823278	9	108054460	g	ga	0.0134642	0.937409	-0.5509	0.576431	0.1247	9.986e-06	--	MODIFIER	intergenic	KLF4	-0.5964	1.68797	0.157753	0.000904626	-0.5964	0.2036	0.003397
rs10979250	9	108146711	t	c	0.0480887	1.00461	0.3005	1.35053	0.0677	9.092e-06	++	MODIFIER	intergenic	KLF4	0.2385	1.40596	0.0869359	8.88465e-05	0.2385	0.108	0.0273	t	c	2.753	0.005913
rs34223168	9	108151130	t	c	0.0473996	1.00581	0.3076	1.36016	0.0681	6.25e-06	++	MODIFIER	intergenic	KLF4	0.257	1.40553	0.0874362	9.88899e-05	0.257	0.1085	0.01784	t	c	2.777	0.005484
rs7030021	9	108164792	t	g	0.0475657	1.00487	0.3068	1.35907	0.068	6.488e-06	++	MODIFIER	intergenic	KLF4	0.2531	1.40742	0.0873944	9.21068e-05	0.2531	0.1084	0.01954	t	g	2.61	0.009067
rs541285454	9	117338753	ct	c	0.0136194	0.937928	-0.5974	0.55024	0.1192	5.373e-07	--	MODIFIER	intronic	ASTN2	-0.7986	1.55508	0.158743	0.00541259	-0.7986	0.1804	9.568e-06
rs11794435	9	2706221	a	g	0.111411	0.992157	-0.2289	0.795408	0.0513	8.212e-06	--	MODIFIER	intergenic	VLDLR	-0.2247	0.793024	0.0668798	0.000525449	-0.2247	0.0801	0.00504	a	g	-1.033	0.3015
rs2168133	9	2707333	a	c	0.113295	0.995311	0.2255	1.25295	0.0508	8.94e-06	++	MODIFIER	intergenic	VLDLR	0.2376	0.804736	0.0660061	0.000997517	0.2376	0.0795	0.002795	a	c	1.119	0.2632
rs1999521	9	2709737	t	g	0.113302	0.997408	0.2308	1.25961	0.0508	5.505e-06	++	MODIFIER	intergenic	VLDLR	0.2531	0.806072	0.0659064	0.00107157	0.2531	0.0797	0.001492	t	g	1.137	0.2556
rs7035907	9	82966233	a	g	0.274866	0.946756	0.1594	1.17281	0.035	5.284e-06	++	MODIFIER	intergenic	SPATA31D1	0.0945	1.22094	0.0445546	7.45328e-06	0.0945	0.0566	0.09506	a	g	-0.635	0.5256
rs144730454	9	8739589	t	g	0.0190366	0.910077	-0.4884	0.613607	0.109	7.371e-06	--	MODIFIER	intronic	PTPRD	-0.7198	1.40576	0.139496	0.0146281	-0.7198	0.1745	3.694e-05
POS=base pair position in GRCH38
Allele1=effect allele on which the odds ratio is based
Allele2=non-effect allele
MACH R2=imputation quality metric from MACH
OR Meta=odds ratio from meta-analysis between MVP and ADGC
StdErr=standard error
Meta P=p-value from MVP/ADGC meta-analysis
Direction=effect direction of the odds ratios (MVP then ADGC)
The following columns show the MVP specific Ors, StdErrs, and p-values from the MVP cohort, the ADGC cohort, and the unstratified African American meta-analysis of the MVP and ADGC cohorts published in Molecular Psychiatry (Sherva et al. 2023)
The Sherva et al. results were generated on GRCh 37 using the 1000 genomes AFR reference panel for imputation

## Sheet: E4NEG
rsID	CHR	POS	Allele1	Allele2	Effect	Allele1 Frequency	MACH R2	OR Meta	StdErr Meta	P Meta	Direction	IMPACT	Region	Gene	Effect_ADGC	OR MVP	StdErr MVP	P MVP	OR ADGC	StdErr ADGC	P-value_ADGC	Allele1 Sherva et al.	Allele2 Sherva et al.	Zscore Sherva et al.	P Sherva et al.
rs528064050	10	107670097	a	g	-0.6108	0.011215	0.961115	0.542916	0.1364	7.504e-06	--	MODIFIER	intergenic	SORCS1	-1.1914	1.75441	0.141981	7.51941e-05	0.303796	0.4903	0.0151	a	g	-0.453	0.6507
rs4917530	10	108627874	t	c	-0.1443	0.368362	1.00232	0.865628	0.0317	5.216e-06	--	MODIFIER	intergenic	LINC01435	-0.1208	0.858887	0.0365868	3.2142e-05	0.886211	0.0632	0.05619	t	c	-1.397	0.1624
rs34645756	10	108628822	t	c	-0.1438	0.368274	1.00242	0.866061	0.0317	5.589e-06	--	MODIFIER	intergenic	LINC01435	-0.1205	0.859292	0.0365845	3.39692e-05	0.886477	0.0633	0.05691	t	c	-1.377	0.1686
rs12413107	10	108632109	a	g	0.1477	0.376889	0.998249	1.15917	0.0315	2.844e-06	++	MODIFIER	intergenic	LINC01435	0.1279	0.856992	0.0364601	2.30844e-05	1.13644	0.0629	0.04192	a	g	1.495	0.1349
rs12413145	10	108632458	a	g	0.1455	0.376487	0.99889	1.15662	0.0315	3.953e-06	++	MODIFIER	intergenic	LINC01435	0.127	0.859226	0.0364499	3.1477e-05	1.13542	0.0629	0.04348	a	g	1.534	0.1251
rs11194206	10	108633838	a	t	0.1411	0.373794	1.00114	1.15154	0.0316	7.843e-06	++	MODIFIER	intergenic	LINC01435	0.1207	0.862485	0.0364678	4.97772e-05	1.12829	0.0631	0.05568	a	t	1.384	0.1662
rs34251094	10	108634518	a	g	0.1447	0.375649	0.999786	1.15569	0.0315	4.468e-06	++	MODIFIER	intergenic	LINC01435	0.1235	0.859134	0.0364512	3.10926e-05	1.13145	0.0629	0.04959	a	g	1.501	0.1333
rs12412977	10	108635152	a	t	-0.1417	0.372516	0.999015	0.867882	0.0316	7.532e-06	--	MODIFIER	intergenic	LINC01435	-0.1196	0.861518	0.0365348	4.50464e-05	0.887275	0.0633	0.05869	a	t	-1.338	0.181
rs75078120	10	125058129	a	g	0.3391	0.0393783	0.910396	1.40368	0.0743	4.97e-06	++	MODIFIER	intronic	CTBP2	0.2103	1.45603	0.0841605	8.03539e-06	1.23405	0.1579	0.1828	a	g	3.129	0.001753
rs146378109	10	125058693	a	g	0.3643	0.0363557	0.913706	1.43951	0.0773	2.431e-06	++	MODIFIER	intronic	CTBP2	0.2798	1.47243	0.0870254	8.74871e-06	1.32287	0.168	0.09591	a	g	2.901	0.003721
rs7918663	10	127471071	a	g	-0.1555	0.389016	0.954439	0.855987	0.0312	6.035e-07	--	MODIFIER	intergenic	DOCK1	-0.285	1.11623	0.0362184	0.0023979	0.752014	0.0611	3.159e-06	a	g	-2.547	0.01085
rs141081778	10	96643398	t	g	-0.639	0.0111035	0.894325	0.52782	0.1347	2.095e-06	--	MODERATE,MODIFIER	intronic	PIK3AP1	-0.8139	1.83086	0.14728	4.01928e-05	0.443126	0.333	0.01453	t	g	-1.06	0.2893
rs141081778	10	96643398	t	g	-0.639	0.0111035	0.894325	0.52782	0.1347	2.095e-06	--	MODERATE,MODIFIER	intronic	PIK3AP1	-0.8139	1.83086	0.14728	4.01928e-05	0.443126	0.333	0.01453	t	g	-1.34	0.1804
rs143902215	11	13173857	t	g	0.6114	0.0107042	0.964828	1.84301	0.1316	3.409e-06	++	MODIFIER	intergenic	RASSF10	0.9851	1.67423	0.147599	0.000480173	2.67808	0.2911	0.0007149	t	g	2.18	0.02923
rs139774029	11	13177191	t	c	0.5951	0.0107822	0.970178	1.81321	0.1315	6e-06	++	MODIFIER	intergenic	RASSF10	0.9848	1.64099	0.147336	0.000774603	2.67728	0.2912	0.0007196	t	c	2.175	0.02965
rs59610225	11	82042040	a	g	0.6013	0.0141106	0.964224	1.82449	0.1121	8.217e-08	++	MODIFIER	ncRNA_intronic	MIR4300HG	0.7735	1.73308	0.127804	1.6875e-05	2.16734	0.2338	0.0009394	a	g	2.731	0.006315
rs58748848	11	82094395	a	c	-0.4002	0.0242929	0.961752	0.670186	0.0898	8.285e-06	--	MODIFIER	ncRNA_intronic	MIR4300HG	-0.5979	1.3958	0.103838	0.0013206	0.549965	0.1787	0.0008228	a	c	-2.143	0.03211
rs58956854	11	9323256	t	c	0.4127	0.0226324	0.948329	1.51089	0.0926	8.425e-06	++	MODIFIER	intergenic	TMEM41B	0.4817	1.47805	0.106346	0.000238698	1.61882	0.1887	0.01071	t	c	2.011	0.04431
rs11068410	12	117202771	a	g	0.3074	0.0486582	0.98547	1.35988	0.0642	1.691e-06	++	MODIFIER	intergenic	FBXO21	0.4153	1.30689	0.0750913	0.000364798	1.51483	0.1238	0.0007909	a	g	1.082	0.2793
rs16933498	12	28876071	a	g	-0.5086	0.0161718	0.917701	0.601337	0.1107	4.341e-06	--	MODIFIER	intergenic	CCDC91	-0.3596	1.71946	0.122491	9.6496e-06	0.697955	0.2585	0.1641	a	g	-2.393	0.0167
rs75351462	12	28892092	t	g	0.5189	0.0160329	0.919459	1.68018	0.1106	2.71e-06	++	MODIFIER	intergenic	CCDC91	0.3702	1.73796	0.122534	6.46107e-06	1.44802	0.2569	0.1496	t	g	2.516	0.01188
rs138708418	12	28900270	a	g	-0.5155	0.0161946	0.919806	0.597202	0.1102	2.888e-06	--	MODIFIER	intergenic	CCDC91	-0.3729	1.72947	0.122036	7.15691e-06	0.688734	0.2562	0.1455	a	g	-2.512	0.01201
rs376424171;rs535835820	12	2904428	ct	c	0.5372	0.0130071	0.969744	1.71121	0.1204	8.132e-06	++	MODIFIER	intronic	TULP3	0.7688	1.61229	0.135008	0.00040317	2.15718	0.2662	0.003868
rs539453325	12	2920414	t	c	0.5796	0.0110726	0.969608	1.78532	0.1285	6.497e-06	++	MODIFIER	intronic	TULP3	0.8441	1.66388	0.144653	0.000431831	2.32588	0.2802	0.002589	t	c	2.776	0.005508
rs146543520;rs377502488	13	30807830	t	tgtg	0.423	0.0236902	0.952278	1.52653	0.0925	4.849e-06	++	MODIFIER	ncRNA_intronic	LINC00398	0.1969	1.59758	0.101418	3.84901e-06	1.21762	0.2261	0.3838
rs148128180	13	37066861	t	c	-0.5639	0.0115362	0.984177	0.568986	0.1222	3.97e-06	--	MODIFIER	intergenic	SUPT20H	-0.5429	1.76741	0.137675	3.52395e-05	0.581061	0.2657	0.04101	t	c	-1.727	0.08421
rs148075791	13	37071174	a	g	0.5556	0.0115738	0.985815	1.74299	0.1221	5.354e-06	++	MODIFIER	intergenic	SUPT20H	0.5198	1.75993	0.13753	3.95333e-05	1.68169	0.2654	0.05012	a	g	1.697	0.08967
rs147462581	13	71912990	t	c	0.5207	0.0155741	0.971634	1.68321	0.1058	8.521e-07	++	MODIFIER	intergenic	DACH1	0.5921	1.64398	0.121956	4.57664e-05	1.80778	0.2124	0.0053	t	c	1.111	0.2667
rs1243452	14	21027190	c	g	0.1473	0.648575	0.96819	1.1587	0.0322	4.946e-06	++	MODIFIER	intronic	NDRG2	0.1599	0.866496	0.0369762	0.000106444	1.17339	0.0659	0.01527	c	g	2.004	0.04507
rs1243452	14	21027190	c	g	0.1473	0.648575	0.96819	1.1587	0.0322	4.946e-06	++	MODIFIER	intronic	NDRG2	0.1599	0.866496	0.0369762	0.000106444	1.17339	0.0659	0.01527	t	g	-0.092	0.9271
rs1243453	14	21027196	a	c	0.1477	0.648403	0.967969	1.15917	0.0322	4.611e-06	++	LOW,MODIFIER	intronic	NDRG2	0.1605	0.86613	0.0369731	0.000101429	1.1741	0.0659	0.01491	a	c	2.011	0.04432
rs1243453	14	21027196	a	c	0.1477	0.648403	0.967969	1.15917	0.0322	4.611e-06	++	LOW,MODIFIER	intronic	NDRG2	0.1605	0.86613	0.0369731	0.000101429	1.1741	0.0659	0.01491	a	t	0.828	0.4076
rs11846525	14	33974671	a	g	0.5678	0.0117981	0.901443	1.76438	0.1279	8.986e-06	++	MODIFIER	intergenic	EGLN3	0.702	1.69809	0.145003	0.000260529	2.01778	0.2713	0.009676	a	g	1.552	0.1208
rs146309721	14	33976479	t	c	0.5674	0.011812	0.906458	1.76368	0.1275	8.547e-06	++	MODIFIER	intergenic	EGLN3	0.7128	1.69148	0.144665	0.000279882	2.03969	0.2697	0.008227	t	c	1.842	0.06544
rs2224950	14	49629804	c	g	-0.4617	0.0182019	0.999578	0.630211	0.1001	3.999e-06	--	MODIFIER	intronic	DNAAF2	-0.4592	1.5879	0.112453	3.92094e-05	0.631789	0.22	0.03689	c	g	-2.018	0.04355
rs45601740	14	49672801	t	c	0.4526	0.0187053	0.984715	1.5724	0.0998	5.758e-06	++	MODIFIER	intronic	POLE2	0.393	1.5963	0.111733	2.8421e-05	1.48142	0.2219	0.07648	t	c	1.952	0.05089
rs140814527	14	52099572	a	g	0.5765	0.0112775	0.988859	1.7798	0.1247	3.807e-06	++	MODIFIER	intergenic	NID2	0.7354	1.70568	0.14046	0.000143791	2.08632	0.2714	0.006733	a	g	0.644	0.5197
rs566835324	14	52210242	a	g	-0.6034	0.0114675	0.96867	0.546949	0.1254	1.508e-06	--	MODIFIER	intergenic	NID2	-0.8791	1.69921	0.14113	0.000172258	0.415156	0.2738	0.001327	a	g	-1.575	0.1152
rs79771925	14	78449837	a	g	0.3734	0.0322886	0.97206	1.45267	0.0788	2.128e-06	++	MODIFIER	intronic	NRXN3	0.3936	1.44415	0.0894013	3.94104e-05	1.48231	0.1664	0.01803	a	g	1.953	0.0508
rs77637587	14	78459898	a	g	-0.2928	0.0506872	0.99097	0.746171	0.0642	5.145e-06	--	MODIFIER	intronic	NRXN3	-0.264	1.35105	0.0727059	3.49853e-05	0.767974	0.137	0.05397	a	g	-2.618	0.008837
rs113997867	14	78460437	t	g	-0.2928	0.0506872	0.990958	0.746171	0.0642	5.145e-06	--	MODIFIER	intronic	NRXN3	-0.264	1.35105	0.0727063	3.49824e-05	0.767974	0.137	0.05397	t	g	-2.618	0.008837
rs17107653	14	78460828	a	g	-0.2914	0.0512492	0.991199	0.747217	0.0639	5.103e-06	--	MODIFIER	intronic	NRXN3	-0.2565	1.35142	0.0722989	3.10765e-05	0.773755	0.1365	0.06015	a	g	-2.884	0.003928
rs17107659	14	78460991	a	t	0.2928	0.0506875	0.990963	1.34017	0.0642	5.147e-06	++	MODIFIER	intronic	NRXN3	0.264	1.35104	0.072706	3.49993e-05	1.30213	0.137	0.05397	a	t	2.618	0.00884
rs7153946	14	78466989	a	g	-0.2942	0.0506323	0.991765	0.745127	0.0642	4.615e-06	--	MODIFIER	intronic	NRXN3	-0.2647	1.35324	0.0726809	3.15446e-05	0.767436	0.1371	0.0536	a	g	-2.684	0.007267
rs75878376	14	78469397	a	g	0.2921	0.0505752	0.991365	1.33924	0.0643	5.533e-06	++	MODIFIER	intronic	NRXN3	0.2674	1.34866	0.0728008	3.98024e-05	1.30656	0.1371	0.05115	a	g	2.691	0.007127
rs76560721	14	78470906	a	g	-0.3886	0.0323747	0.972484	0.678005	0.0785	7.298e-07	--	MODIFIER	intronic	NRXN3	-0.406	1.46765	0.0889186	1.59773e-05	0.66631	0.1667	0.01486	a	g	-2.225	0.02609
rs74859292	14	78471098	a	g	0.294	0.0506346	0.991751	1.34178	0.0642	4.685e-06	++	MODIFIER	intronic	NRXN3	0.2641	1.35312	0.0726821	3.172e-05	1.30226	0.1371	0.05407	a	g	2.676	0.007446
rs78487777	14	78475015	t	c	-0.3343	0.0380784	0.973351	0.715839	0.0733	5.063e-06	--	MODIFIER	intronic	NRXN3	-0.277	1.41989	0.0830435	2.42511e-05	0.758054	0.1557	0.07522	t	c	-2.327	0.01994
rs17107714	14	78477198	c	g	-0.2857	0.050452	0.991622	0.751488	0.0645	9.484e-06	--	MODIFIER	intronic	NRXN3	-0.2361	1.34897	0.072863	3.98561e-05	0.789702	0.1387	0.08859	c	g	-2.674	0.007501
rs12881944	14	98221047	a	c	-0.3978	0.025441	1.00769	0.671796	0.0874	5.324e-06	--	MODIFIER	intergenic	LINC01550	-0.3722	1.49944	0.0990051	4.28404e-05	0.689216	0.1861	0.04554	a	c	0.601	0.5477
rs61978672	14	98242328	c	g	0.3932	0.0252697	0.992237	1.48171	0.0884	8.697e-06	++	MODIFIER	intergenic	LINC01550	0.34	1.50425	0.100171	4.58224e-05	1.40495	0.1881	0.07058	c	g	-0.603	0.5464
rs77466153	15	100139252	t	c	0.2586	0.075991	0.961217	1.29512	0.0544	1.991e-06	++	MODIFIER	intronic	ADAMTS17	0.2637	1.29296	0.0624031	3.8339e-05	1.30174	0.1109	0.01748	t	c	2.318	0.02045
rs60425746;rs879401102	16	718596	g	ga	0.1873	0.152994	0.969159	1.20599	0.0416	6.6e-06	++	MODIFIER	UTR3	METRN	0.2075	1.19906	0.0471272	0.000117088	1.2306	0.0882	0.0186
rs9928515	16	82440035	t	c	0.4866	0.0166171	0.968983	1.62678	0.108	6.561e-06	++	MODIFIER	intergenic	MPHOSPH6	0.8661	1.44002	0.124105	0.00330027	2.37762	0.2189	7.606e-05	t	c	1.716	0.08612
rs115875149	16	82578308	t	c	0.3778	0.0280042	0.965756	1.45907	0.0838	6.484e-06	++	MODIFIER	intergenic	MPHOSPH6	0.5338	1.3856	0.0966732	0.000742005	1.7054	0.1679	0.001472	t	c	0.527	0.5982
rs74040385	16	88198946	t	c	-0.4837	0.018037	0.915773	0.616498	0.109	9.117e-06	--	MODIFIER	intergenic	LINC02182	-0.8796	1.4812	0.120889	0.00115523	0.414949	0.2523	0.0004904	t	c	-0.969	0.3327
rs112789103	16	88653814	t	c	0.5089	0.0151114	0.988939	1.66346	0.1096	3.432e-06	++	MODIFIER	intronic	MVD	0.4356	1.69191	0.121635	1.53738e-05	1.54589	0.2527	0.08468	t	c	2.016	0.04382
rs143512789	16	88657845	a	g	0.58	0.0127454	0.991518	1.78604	0.1168	6.816e-07	++	MODIFIER	intronic	MVD	0.4616	1.83364	0.129115	2.65518e-06	1.58661	0.2737	0.09167	a	g	2.092	0.03644
rs188515724	17	73494002	t	g	0.5496	0.0123497	0.923192	1.73256	0.1235	8.597e-06	++	MODIFIER	intronic	SDK2	0.5841	1.71617	0.13952	0.000108345	1.79338	0.2656	0.02783	t	g	2.919	0.003515
rs527348365	17	75255262	t	tg	0.5545	0.0119315	0.987698	1.74107	0.1254	9.848e-06	++	MODIFIER	intronic	GGA3	0.6784	1.70118	0.13668	0.000101353	1.97072	0.3159	0.03175
rs12457016	18	12424703	t	c	0.1657	0.247382	0.991177	1.18022	0.0363	5.009e-06	++	MODIFIER	intronic	PRELID3A	0.1676	0.847858	0.0422457	9.35645e-05	1.18246	0.071	0.01831	t	c	3.019	0.002539
rs74518858	18	6090858	t	g	0.3824	0.0285525	0.971365	1.4658	0.0853	7.279e-06	++	MODIFIER	intronic	L3MBTL4	0.3668	1.47096	0.0942784	4.25158e-05	1.44311	0.1998	0.06638	t	g	0.446	0.6554
rs80243600	18	6093850	a	c	-0.3888	0.0302251	0.969789	0.67787	0.0827	2.608e-06	--	MODIFIER	intronic	L3MBTL4	-0.4121	1.4671	0.0919003	3.03636e-05	0.662258	0.1899	0.03001	a	c	-0.903	0.3668
rs111293699	18	65484023	t	c	0.5671	0.0106081	0.966295	1.76315	0.128	9.37e-06	++	MODIFIER	intergenic	LINC01924	0.3465	1.8622	0.142954	1.36539e-05	1.41411	0.2873	0.2279	t	c	0.25	0.8023
rs112107754	18	65506118	c	g	-0.5701	0.0105968	0.964153	0.565469	0.1281	8.569e-06	--	MODIFIER	intergenic	LINC01924	-0.3443	1.86982	0.143037	1.21228e-05	0.708716	0.288	0.2319	c	g	-0.299	0.7652
rs111940630	18	65514623	a	t	-0.5942	0.0106284	0.959709	0.552004	0.1276	3.233e-06	--	MODIFIER	intergenic	LINC01924	-0.3468	1.9237	0.142283	4.26083e-06	0.706947	0.2889	0.23	a	t	-0.238	0.8118
rs908999380	18	65534650	t	ta	-0.5271	0.0129309	0.942798	0.590314	0.1186	8.813e-06	--	MODIFIER	intergenic	LINC01924	-0.3787	1.76451	0.133906	2.22702e-05	0.684751	0.2554	0.1381
rs10402746	19	33137532	t	c	0.151	0.444117	0.975615	1.163	0.0309	1.019e-06	++	MODIFIER	intronic	WDR88	0.1686	1.15626	0.0356062	4.54781e-05	1.18365	0.0621	0.006646	t	c	1.145	0.2523
rs34459630	19	44900743	t	c	0.4549	0.0191161	0.957008	1.57602	0.1018	7.939e-06	++	LOW	exonic	TOMM40	0.5576	1.53721	0.113534	0.000152379	1.74648	0.2304	0.01551	t	c	1.682	0.09265
rs114889030	19	44911630	a	g	-0.2675	0.074949	0.961722	0.76529	0.055	1.151e-06	--	MODIFIER	intergenic	APOE	-0.3306	1.28161	0.0628952	7.98083e-05	0.718493	0.1134	0.003555	a	g	-0.152	0.879
rs56119304	1	171163046	c	g	0.3951	0.0256508	0.98826	1.48453	0.0871	5.741e-06	++	MODIFIER	intergenic	FMO6P	0.4249	1.47273	0.0980696	7.90185e-05	1.52944	0.1896	0.02499	c	g	2.506	0.0122
rs28369846	1	171193066	a	g	-0.399	0.0258048	0.989566	0.670991	0.0867	4.149e-06	--	MODIFIER	intronic	FMO2	-0.4559	1.46735	0.0978133	8.84336e-05	0.633877	0.187	0.01476	a	g	-2.457	0.01402
rs73034840	1	180715219	t	c	-0.3846	0.0269366	0.994232	0.680723	0.0846	5.418e-06	--	MODIFIER	intronic	XPR1	-0.2912	1.50558	0.0950427	1.66851e-05	0.747366	0.1853	0.116
rs113811851	1	180890551	a	g	-0.3723	0.0298587	0.988592	0.689147	0.0808	4.12e-06	--	MODIFIER	downstream	XPR1	-0.2646	1.49337	0.0909939	1.04688e-05	0.767513	0.1761	0.1329	a	g	-3.522	0.0004279
rs56310501	1	189322362	a	g	0.5902	0.0109	0.970719	1.80435	0.125	2.323e-06	++	MODIFIER	intergenic	LINC01037	0.5782	1.81061	0.14208	2.93602e-05	1.78283	0.2625	0.02761	a	g	0.988	0.3232
rs75339825	1	189331951	a	g	0.5908	0.0108906	0.971514	1.80543	0.1249	2.258e-06	++	MODIFIER	intergenic	LINC01037	0.5783	1.81214	0.142067	2.85516e-05	1.783	0.2625	0.02758	a	g	0.964	0.3349
rs141131207	1	189333081	t	c	0.6049	0.00927771	0.976674	1.83107	0.1353	7.848e-06	++	MODIFIER	intergenic	LINC01037	0.776	1.73842	0.154525	0.0003455	2.17276	0.2805	0.005663	t	c	0.63	0.5287
rs139495544	1	189401075	t	ttg	-0.5909	0.0108348	0.973921	0.553829	0.1251	2.321e-06	--	MODIFIER	intergenic	LINC01037	-0.5783	1.81224	0.142251	2.91902e-05	0.560851	0.2628	0.02775
rs79717454	1	189408421	c	g	0.606	0.00921192	0.978981	1.83308	0.1356	7.863e-06	++	MODIFIER	intergenic	LINC01037	0.7765	1.74058	0.15485	0.000344832	2.17385	0.2809	0.005709	c	g	0.528	0.5976
rs7534043	1	189415802	a	g	0.5958	0.0107359	0.972181	1.81448	0.1255	2.063e-06	++	MODIFIER	intergenic	LINC01037	0.5814	1.82223	0.142853	2.66266e-05	1.78854	0.2628	0.02694	a	g	0.749	0.4541
rs74139482	1	189425796	a	g	0.5984	0.0105031	0.972511	1.81921	0.1266	2.264e-06	++	MODIFIER	intergenic	LINC01037	0.5622	1.83878	0.144087	2.36478e-05	1.75453	0.2647	0.03367	a	g	0.602	0.5475
rs56204802	1	189476806	a	g	0.561	0.011201	0.970213	1.75242	0.1238	5.848e-06	++	MODIFIER	intergenic	LINC01037	0.5252	1.77127	0.141064	5.06184e-05	1.6908	0.2582	0.0419	a	g	0.517	0.6053
rs74138422	1	189498289	a	g	-0.5623	0.0110313	0.971604	0.569897	0.1244	6.239e-06	--	MODIFIER	intergenic	LINC01037	-0.5246	1.77472	0.141986	5.34234e-05	0.591792	0.2585	0.04243	a	g	-0.555	0.5789
rs150166357;rs544841888	1	189591849	caaaaga	c	-0.3131	0.0451464	0.97874	0.731177	0.0675	3.513e-06	--	MODIFIER	intergenic	NONE	-0.2288	1.40162	0.0767037	1.07401e-05	0.795488	0.1421	0.1074
rs139586416	1	226231827	cct	c	-0.4922	0.0187232	0.980294	0.61128	0.0995	7.572e-07	--	MODIFIER	UTR3	LIN9	-0.8213	1.44913	0.116401	0.00143794	0.439859	0.1918	1.853e-05
rs148427677	1	38598106	a	g	0.6019	0.010353	0.932101	1.82558	0.1325	5.538e-06	++	MODIFIER	intergenic	LINC01685	0.8075	1.71917	0.15057	0.000319914	2.2423	0.2787	0.003765	a	g	1.696	0.0899
rs76023788	1	58950226	a	c	0.2111	0.11164	0.967635	1.23504	0.0466	5.89e-06	++	MODIFIER	intergenic	LINC01135	0.354	1.17715	0.0538791	0.00246871	1.42476	0.0929	0.0001382	a	c	1.708	0.08759
rs1124624	1	63057220	a	g	0.1438	0.618397	0.972999	1.15465	0.0318	6.113e-06	++	MODIFIER	intergenic	LINC01739	0.1663	1.14537	0.0370265	0.000246768	1.18093	0.062	0.007354	a	g	2.456	0.01404
rs146125663	1	71171063	a	at	-0.4747	0.0191117	0.960384	0.622072	0.0993	1.743e-06	--	MODIFIER	ncRNA_intronic	ZRANB2-AS2	-0.4185	1.63278	0.112219	1.24839e-05	0.658033	0.213	0.04951
rs150905410	1	71186548	t	c	-0.5163	0.0178373	0.949083	0.596724	0.1029	5.215e-07	--	MODIFIER	ncRNA_intronic	ZRANB2-AS2	-0.5603	1.65535	0.116314	1.46966e-05	0.571038	0.2205	0.01106	t	c	-1.666	0.09574
rs116389001	1	71189254	a	g	0.4792	0.0171668	0.951583	1.61478	0.1053	5.353e-06	++	MODIFIER	ncRNA_intronic	ZRANB2-AS2	0.4979	1.60628	0.11924	7.05199e-05	1.64526	0.2245	0.02657	a	g	1.766	0.07733
rs80077686	1	71191243	a	g	-0.5076	0.0179508	0.949952	0.601938	0.1028	7.911e-07	--	MODIFIER	ncRNA_intronic	ZRANB2-AS2	-0.5597	1.63729	0.116223	2.21337e-05	0.57138	0.2203	0.01107	a	g	-1.642	0.1005
rs79645102	1	71191247	c	g	0.5076	0.0179508	0.949952	1.6613	0.1028	7.911e-07	++	MODIFIER	ncRNA_intronic	ZRANB2-AS2	0.5597	1.63729	0.116223	2.21337e-05	1.75015	0.2203	0.01107	c	g	1.642	0.1005
rs145552481	1	71192275	t	c	0.4817	0.0171277	0.951656	1.61882	0.1053	4.81e-06	++	MODIFIER	ncRNA_intronic	ZRANB2-AS2	0.4979	1.61139	0.119276	6.33634e-05	1.64526	0.2245	0.02657	t	c	1.77	0.07678
rs148493457	1	71192595	a	c	-0.4817	0.0171276	0.951655	0.617732	0.1053	4.809e-06	--	MODIFIER	ncRNA_intronic	ZRANB2-AS2	-0.4979	1.6114	0.119276	6.3343e-05	0.607806	0.2245	0.02657	a	c	-1.77	0.07678
rs144073370	1	71197186	c	g	-0.4819	0.0171226	0.951882	0.617609	0.1053	4.763e-06	--	MODIFIER	ncRNA_intronic	ZRANB2-AS2	-0.4981	1.61182	0.119271	6.27177e-05	0.607684	0.2246	0.02654	c	g	-1.695	0.09005
rs151050307	1	71198449	a	g	0.4853	0.0171432	0.951023	1.62466	0.1052	4.01e-06	++	MODIFIER	ncRNA_intronic	ZRANB2-AS2	0.4987	1.61847	0.119131	5.30793e-05	1.64658	0.2246	0.02636	a	g	1.805	0.07109
rs13375054	1	71200497	t	c	-0.5028	0.0178872	0.948042	0.604835	0.1031	1.085e-06	--	MODIFIER	ncRNA_intronic	ZRANB2-AS2	-0.5555	1.62905	0.116683	2.88672e-05	0.573785	0.2204	0.01171	t	c	-1.664	0.09609
rs77467876	1	71209198	a	t	-0.4702	0.0169221	0.952233	0.624877	0.1061	9.37e-06	--	MODIFIER	ncRNA_intronic	ZRANB2-AS2	-0.4984	1.58746	0.120404	0.000123929	0.607502	0.2246	0.02645	a	t	-1.711	0.08708
[truncated: 152 more rows]

## Sheet: E4POS
rsID	CHR	POS	Allele1	Allele2	Effect	Allele1 Frequency	MACH R2	OR Meta	StdErr Meta	Meta P	Direction	IMPACT	Region	Gene	Effect_ADGC	OR MVP	StdErr MVP	P MVP	OR ADGC	StdErr ADGC	P ADGC	Allele1 Sherva et al.	Allele2 Sherva et al.	Zscore Sherva et al.	P Sherva et al.
[truncated: 152 more rows]
